# Supplementary material for: Comprehensive Transcriptome Analyses of the Fructose-Fed Syrian Golden Hamster Liver Provides Novel Insights into Lipid Metabolism
Source: PLoS One. 2016 Sep 2;11(9):e0162402. doi: 10.1371/journal.pone.0162402 (PMC5010245; doi:10.1371/journal.pone.0162402)
Supplement: S1 Table — (XLSX) [file pone.0162402.s007.xlsx]

## Sheet: Table S1
Table S1 Sample information and mapping statistics
Sample	SampleID	Total reads	Mapped reads	Mappping Ratio (%)
CON1	lane8_4901	24800212	19291099	77.79
CON2	lane8_4934	25736009	20442400	79.43
CON3	lane8_4936	24126453	19052342	78.97
CON4	lane8_4941	27371980	21690336	79.24
CON5	lane8_4950	27104829	21576382	79.61
HFD1	lane8_4935	23530528	18814217	79.96
HFD2	lane8_4937	26843785	21238754	79.12
HFD3	lane8_4938	24521611	19539280	79.68
HFD4	lane8_4939	26531710	21060899	79.38
HFD5	lane8_4940	26466896	21099765	79.72
Total	—	257034013	203805474	79.29

## Sheet: Table S2
Table S2 Transcriptome reconstruction statistics
1.Genome-guide transcriptome assembly statistics.
Sample	junctions	transcripts	multi exon	multi_exon /transcripts
lane8_4901	80329	44285	21651	0.4889
lane8_4934	74827	45155	20717	0.4588
lane8_4935	77189	40237	20130	0.5003
lane8_4936	80428	42471	21051	0.4957
lane8_4937	79077	42319	20882	0.4934
lane8_4938	69687	38262	18513	0.4838
lane8_4939	80733	41448	20860	0.5033
lane8_4940	78985	40845	20494	0.5018
lane8_4941	77593	43606	20911	0.4795
lane8_4950	67346	35036	17284	0.4933
Merged		44522	29040	0.6523
2.De novo assembly statistics.
Gene numbers		55841
Transcripts numbers		73800
N50 transcripts length (bp)		1769
Average transcripts length (bp)		858
Minimum transcripts length(bp)		164
Maximum transcripts length(bp)		17002

## Sheet: Table S3
Table S3 Identified hamster novel lncRNAs
scaffold	source	feature	start	end	score	strand	frame	attribute
NC_013276.1	Cufflinks	exon	3409	3470	.	-	.	gene_id "XLOC_000001"; transcript_id "TCONS_00000001"; exon_number "1"; oId "TCONS_00000009"; tss_id "TSS1";
NC_013276.1	Cufflinks	exon	3478	3622	.	-	.	gene_id "XLOC_000001"; transcript_id "TCONS_00000001"; exon_number "2"; oId "TCONS_00000009"; tss_id "TSS1";
NC_013276.1	Cufflinks	exon	4908	5610	.	-	.	gene_id "XLOC_000002"; transcript_id "TCONS_00000002"; exon_number "1"; oId "TCONS_00000010"; tss_id "TSS2";
NC_013276.1	Cufflinks	exon	5619	5718	.	-	.	gene_id "XLOC_000002"; transcript_id "TCONS_00000002"; exon_number "2"; oId "TCONS_00000010"; tss_id "TSS2";
NW_004801604.1	Cufflinks	exon	1496291	1496316	.	+	.	gene_id "XLOC_000003"; transcript_id "TCONS_00000003"; exon_number "1"; oId "TCONS_00003859"; tss_id "TSS3";
NW_004801604.1	Cufflinks	exon	1528215	1528302	.	+	.	gene_id "XLOC_000003"; transcript_id "TCONS_00000003"; exon_number "2"; oId "TCONS_00003859"; tss_id "TSS3";
NW_004801604.1	Cufflinks	exon	1532042	1532199	.	+	.	gene_id "XLOC_000003"; transcript_id "TCONS_00000003"; exon_number "3"; oId "TCONS_00003859"; tss_id "TSS3";
NW_004801604.1	Cufflinks	exon	3460663	3460791	.	+	.	gene_id "XLOC_000004"; transcript_id "TCONS_00000006"; exon_number "1"; oId "TCONS_00003880"; tss_id "TSS4";
NW_004801604.1	Cufflinks	exon	3479264	3479533	.	+	.	gene_id "XLOC_000004"; transcript_id "TCONS_00000006"; exon_number "2"; oId "TCONS_00003880"; tss_id "TSS4";
NW_004801604.1	Cufflinks	exon	3481257	3481408	.	+	.	gene_id "XLOC_000004"; transcript_id "TCONS_00000006"; exon_number "3"; oId "TCONS_00003880"; tss_id "TSS4";
NW_004801604.1	Cufflinks	exon	3481918	3481975	.	+	.	gene_id "XLOC_000004"; transcript_id "TCONS_00000006"; exon_number "4"; oId "TCONS_00003880"; tss_id "TSS4";
NW_004801604.1	Cufflinks	exon	3482104	3487682	.	+	.	gene_id "XLOC_000004"; transcript_id "TCONS_00000006"; exon_number "5"; oId "TCONS_00003880"; tss_id "TSS4";
NW_004801604.1	Cufflinks	exon	3488050	3488213	.	+	.	gene_id "XLOC_000004"; transcript_id "TCONS_00000006"; exon_number "6"; oId "TCONS_00003880"; tss_id "TSS4";
NW_004801604.1	Cufflinks	exon	3489420	3495884	.	+	.	gene_id "XLOC_000004"; transcript_id "TCONS_00000006"; exon_number "7"; oId "TCONS_00003880"; tss_id "TSS4";
NW_004801604.1	Cufflinks	exon	3460663	3460791	.	+	.	gene_id "XLOC_000004"; transcript_id "TCONS_00000008"; exon_number "1"; oId "TCONS_00003882"; tss_id "TSS4";
NW_004801604.1	Cufflinks	exon	3479264	3479533	.	+	.	gene_id "XLOC_000004"; transcript_id "TCONS_00000008"; exon_number "2"; oId "TCONS_00003882"; tss_id "TSS4";
NW_004801604.1	Cufflinks	exon	3481257	3481408	.	+	.	gene_id "XLOC_000004"; transcript_id "TCONS_00000008"; exon_number "3"; oId "TCONS_00003882"; tss_id "TSS4";
NW_004801604.1	Cufflinks	exon	3481918	3481975	.	+	.	gene_id "XLOC_000004"; transcript_id "TCONS_00000008"; exon_number "4"; oId "TCONS_00003882"; tss_id "TSS4";
NW_004801604.1	Cufflinks	exon	3482104	3487682	.	+	.	gene_id "XLOC_000004"; transcript_id "TCONS_00000008"; exon_number "5"; oId "TCONS_00003882"; tss_id "TSS4";
NW_004801604.1	Cufflinks	exon	3488050	3488213	.	+	.	gene_id "XLOC_000004"; transcript_id "TCONS_00000008"; exon_number "6"; oId "TCONS_00003882"; tss_id "TSS4";
NW_004801604.1	Cufflinks	exon	3489652	3492674	.	+	.	gene_id "XLOC_000004"; transcript_id "TCONS_00000008"; exon_number "7"; oId "TCONS_00003882"; tss_id "TSS4";
NW_004801604.1	Cufflinks	exon	3495130	3495884	.	+	.	gene_id "XLOC_000004"; transcript_id "TCONS_00000008"; exon_number "8"; oId "TCONS_00003882"; tss_id "TSS4";
NW_004801604.1	Cufflinks	exon	3460663	3460791	.	+	.	gene_id "XLOC_000004"; transcript_id "TCONS_00000009"; exon_number "1"; oId "TCONS_00003883"; tss_id "TSS4";
NW_004801604.1	Cufflinks	exon	3479264	3479533	.	+	.	gene_id "XLOC_000004"; transcript_id "TCONS_00000009"; exon_number "2"; oId "TCONS_00003883"; tss_id "TSS4";
NW_004801604.1	Cufflinks	exon	3481257	3481408	.	+	.	gene_id "XLOC_000004"; transcript_id "TCONS_00000009"; exon_number "3"; oId "TCONS_00003883"; tss_id "TSS4";
NW_004801604.1	Cufflinks	exon	3481918	3481975	.	+	.	gene_id "XLOC_000004"; transcript_id "TCONS_00000009"; exon_number "4"; oId "TCONS_00003883"; tss_id "TSS4";
NW_004801604.1	Cufflinks	exon	3482104	3487682	.	+	.	gene_id "XLOC_000004"; transcript_id "TCONS_00000009"; exon_number "5"; oId "TCONS_00003883"; tss_id "TSS4";
NW_004801604.1	Cufflinks	exon	3488050	3495884	.	+	.	gene_id "XLOC_000004"; transcript_id "TCONS_00000009"; exon_number "6"; oId "TCONS_00003883"; tss_id "TSS4";
NW_004801604.1	Cufflinks	exon	3460663	3460791	.	+	.	gene_id "XLOC_000004"; transcript_id "TCONS_00000007"; exon_number "1"; oId "TCONS_00003881"; tss_id "TSS4";
NW_004801604.1	Cufflinks	exon	3479264	3479533	.	+	.	gene_id "XLOC_000004"; transcript_id "TCONS_00000007"; exon_number "2"; oId "TCONS_00003881"; tss_id "TSS4";
NW_004801604.1	Cufflinks	exon	3481257	3481408	.	+	.	gene_id "XLOC_000004"; transcript_id "TCONS_00000007"; exon_number "3"; oId "TCONS_00003881"; tss_id "TSS4";
NW_004801604.1	Cufflinks	exon	3481582	3481975	.	+	.	gene_id "XLOC_000004"; transcript_id "TCONS_00000007"; exon_number "4"; oId "TCONS_00003881"; tss_id "TSS4";
NW_004801604.1	Cufflinks	exon	3482104	3483523	.	+	.	gene_id "XLOC_000004"; transcript_id "TCONS_00000007"; exon_number "5"; oId "TCONS_00003881"; tss_id "TSS4";
NW_004801604.1	Cufflinks	exon	3483710	3487682	.	+	.	gene_id "XLOC_000004"; transcript_id "TCONS_00000007"; exon_number "6"; oId "TCONS_00003881"; tss_id "TSS4";
NW_004801604.1	Cufflinks	exon	3488050	3488213	.	+	.	gene_id "XLOC_000004"; transcript_id "TCONS_00000007"; exon_number "7"; oId "TCONS_00003881"; tss_id "TSS4";
NW_004801604.1	Cufflinks	exon	3488664	3495884	.	+	.	gene_id "XLOC_000004"; transcript_id "TCONS_00000007"; exon_number "8"; oId "TCONS_00003881"; tss_id "TSS4";
NW_004801604.1	Cufflinks	exon	3460663	3460791	.	+	.	gene_id "XLOC_000004"; transcript_id "TCONS_00000005"; exon_number "1"; oId "TCONS_00003879"; tss_id "TSS4";
NW_004801604.1	Cufflinks	exon	3479264	3479533	.	+	.	gene_id "XLOC_000004"; transcript_id "TCONS_00000005"; exon_number "2"; oId "TCONS_00003879"; tss_id "TSS4";
NW_004801604.1	Cufflinks	exon	3481257	3481408	.	+	.	gene_id "XLOC_000004"; transcript_id "TCONS_00000005"; exon_number "3"; oId "TCONS_00003879"; tss_id "TSS4";
NW_004801604.1	Cufflinks	exon	3481918	3481975	.	+	.	gene_id "XLOC_000004"; transcript_id "TCONS_00000005"; exon_number "4"; oId "TCONS_00003879"; tss_id "TSS4";
NW_004801604.1	Cufflinks	exon	3482104	3487682	.	+	.	gene_id "XLOC_000004"; transcript_id "TCONS_00000005"; exon_number "5"; oId "TCONS_00003879"; tss_id "TSS4";
NW_004801604.1	Cufflinks	exon	3491608	3495884	.	+	.	gene_id "XLOC_000004"; transcript_id "TCONS_00000005"; exon_number "6"; oId "TCONS_00003879"; tss_id "TSS4";
NW_004801604.1	Cufflinks	exon	3460663	3460791	.	+	.	gene_id "XLOC_000004"; transcript_id "TCONS_00000004"; exon_number "1"; oId "TCONS_00003878"; tss_id "TSS4";
NW_004801604.1	Cufflinks	exon	3479264	3479533	.	+	.	gene_id "XLOC_000004"; transcript_id "TCONS_00000004"; exon_number "2"; oId "TCONS_00003878"; tss_id "TSS4";
NW_004801604.1	Cufflinks	exon	3481257	3481408	.	+	.	gene_id "XLOC_000004"; transcript_id "TCONS_00000004"; exon_number "3"; oId "TCONS_00003878"; tss_id "TSS4";
NW_004801604.1	Cufflinks	exon	3481582	3481975	.	+	.	gene_id "XLOC_000004"; transcript_id "TCONS_00000004"; exon_number "4"; oId "TCONS_00003878"; tss_id "TSS4";
NW_004801604.1	Cufflinks	exon	3482104	3482399	.	+	.	gene_id "XLOC_000004"; transcript_id "TCONS_00000004"; exon_number "5"; oId "TCONS_00003878"; tss_id "TSS4";
NW_004801604.1	Cufflinks	exon	3483465	3483523	.	+	.	gene_id "XLOC_000004"; transcript_id "TCONS_00000004"; exon_number "6"; oId "TCONS_00003878"; tss_id "TSS4";
NW_004801604.1	Cufflinks	exon	3483710	3487682	.	+	.	gene_id "XLOC_000004"; transcript_id "TCONS_00000004"; exon_number "7"; oId "TCONS_00003878"; tss_id "TSS4";
NW_004801604.1	Cufflinks	exon	3488050	3488213	.	+	.	gene_id "XLOC_000004"; transcript_id "TCONS_00000004"; exon_number "8"; oId "TCONS_00003878"; tss_id "TSS4";
NW_004801604.1	Cufflinks	exon	3491608	3495884	.	+	.	gene_id "XLOC_000004"; transcript_id "TCONS_00000004"; exon_number "9"; oId "TCONS_00003878"; tss_id "TSS4";
NW_004801604.1	Cufflinks	exon	3478929	3479533	.	+	.	gene_id "XLOC_000004"; transcript_id "TCONS_00000010"; exon_number "1"; oId "TCONS_00003886"; tss_id "TSS5";
NW_004801604.1	Cufflinks	exon	3481257	3481408	.	+	.	gene_id "XLOC_000004"; transcript_id "TCONS_00000010"; exon_number "2"; oId "TCONS_00003886"; tss_id "TSS5";
NW_004801604.1	Cufflinks	exon	3481582	3481975	.	+	.	gene_id "XLOC_000004"; transcript_id "TCONS_00000010"; exon_number "3"; oId "TCONS_00003886"; tss_id "TSS5";
NW_004801604.1	Cufflinks	exon	3482104	3495884	.	+	.	gene_id "XLOC_000004"; transcript_id "TCONS_00000010"; exon_number "4"; oId "TCONS_00003886"; tss_id "TSS5";
NW_004801604.1	Cufflinks	exon	11916453	11919465	.	+	.	gene_id "XLOC_000005"; transcript_id "TCONS_00000011"; exon_number "1"; oId "TCONS_00000129"; tss_id "TSS6";
NW_004801604.1	Cufflinks	exon	11922085	11922372	.	+	.	gene_id "XLOC_000005"; transcript_id "TCONS_00000011"; exon_number "2"; oId "TCONS_00000129"; tss_id "TSS6";
NW_004801604.1	Cufflinks	exon	12339590	12339926	.	+	.	gene_id "XLOC_000006"; transcript_id "TCONS_00000012"; exon_number "1"; oId "TCONS_00000144"; tss_id "TSS7";
NW_004801604.1	Cufflinks	exon	12339937	12339945	.	+	.	gene_id "XLOC_000006"; transcript_id "TCONS_00000012"; exon_number "2"; oId "TCONS_00000144"; tss_id "TSS7";
NW_004801604.1	Cufflinks	exon	12548062	12548206	.	+	.	gene_id "XLOC_000007"; transcript_id "TCONS_00000013"; exon_number "1"; oId "TCONS_00000149"; tss_id "TSS8";
NW_004801604.1	Cufflinks	exon	12548218	12548479	.	+	.	gene_id "XLOC_000007"; transcript_id "TCONS_00000013"; exon_number "2"; oId "TCONS_00000149"; tss_id "TSS8";
NW_004801604.1	Cufflinks	exon	12561151	12561742	.	+	.	gene_id "XLOC_000008"; transcript_id "TCONS_00000014"; exon_number "1"; oId "TCONS_00000152"; tss_id "TSS9";
NW_004801604.1	Cufflinks	exon	12561763	12561777	.	+	.	gene_id "XLOC_000008"; transcript_id "TCONS_00000014"; exon_number "2"; oId "TCONS_00000152"; tss_id "TSS9";
NW_004801604.1	Cufflinks	exon	14275658	14275666	.	+	.	gene_id "XLOC_000009"; transcript_id "TCONS_00000015"; exon_number "1"; oId "TCONS_00000205"; tss_id "TSS10";
NW_004801604.1	Cufflinks	exon	14275677	14275870	.	+	.	gene_id "XLOC_000009"; transcript_id "TCONS_00000015"; exon_number "2"; oId "TCONS_00000205"; tss_id "TSS10";
NW_004801604.1	Cufflinks	exon	17278068	17278074	.	+	.	gene_id "XLOC_000010"; transcript_id "TCONS_00000016"; exon_number "1"; oId "TCONS_00000330"; tss_id "TSS11";
NW_004801604.1	Cufflinks	exon	17278081	17278558	.	+	.	gene_id "XLOC_000010"; transcript_id "TCONS_00000016"; exon_number "2"; oId "TCONS_00000330"; tss_id "TSS11";
NW_004801604.1	Cufflinks	exon	18078407	18078714	.	+	.	gene_id "XLOC_000011"; transcript_id "TCONS_00000017"; exon_number "1"; oId "TCONS_00000364"; tss_id "TSS12";
NW_004801604.1	Cufflinks	exon	18079109	18079114	.	+	.	gene_id "XLOC_000011"; transcript_id "TCONS_00000017"; exon_number "2"; oId "TCONS_00000364"; tss_id "TSS12";
NW_004801604.1	Cufflinks	exon	18628773	18628779	.	+	.	gene_id "XLOC_000012"; transcript_id "TCONS_00000018"; exon_number "1"; oId "TCONS_00000369"; tss_id "TSS13";
NW_004801604.1	Cufflinks	exon	18629118	18630348	.	+	.	gene_id "XLOC_000012"; transcript_id "TCONS_00000018"; exon_number "2"; oId "TCONS_00000369"; tss_id "TSS13";
NW_004801604.1	Cufflinks	exon	18631385	18631604	.	+	.	gene_id "XLOC_000013"; transcript_id "TCONS_00000019"; exon_number "1"; oId "TCONS_00000371"; tss_id "TSS14";
NW_004801604.1	Cufflinks	exon	18632088	18632092	.	+	.	gene_id "XLOC_000013"; transcript_id "TCONS_00000019"; exon_number "2"; oId "TCONS_00000371"; tss_id "TSS14";
NW_004801604.1	Cufflinks	exon	19359420	19359884	.	+	.	gene_id "XLOC_000014"; transcript_id "TCONS_00000020"; exon_number "1"; oId "TCONS_00000402"; tss_id "TSS15";
NW_004801604.1	Cufflinks	exon	19360332	19360338	.	+	.	gene_id "XLOC_000014"; transcript_id "TCONS_00000020"; exon_number "2"; oId "TCONS_00000402"; tss_id "TSS15";
NW_004801604.1	Cufflinks	exon	19360190	19360294	.	+	.	gene_id "XLOC_000014"; transcript_id "TCONS_00000021"; exon_number "1"; oId "TCONS_00000404"; tss_id "TSS16";
NW_004801604.1	Cufflinks	exon	19360304	19360577	.	+	.	gene_id "XLOC_000014"; transcript_id "TCONS_00000021"; exon_number "2"; oId "TCONS_00000404"; tss_id "TSS16";
NW_004801604.1	Cufflinks	exon	19400072	19400101	.	+	.	gene_id "XLOC_000015"; transcript_id "TCONS_00000022"; exon_number "1"; oId "TCONS_00000412"; tss_id "TSS17";
NW_004801604.1	Cufflinks	exon	19402056	19403547	.	+	.	gene_id "XLOC_000015"; transcript_id "TCONS_00000022"; exon_number "2"; oId "TCONS_00000412"; tss_id "TSS17";
NW_004801604.1	Cufflinks	exon	19400749	19400857	.	+	.	gene_id "XLOC_000016"; transcript_id "TCONS_00000023"; exon_number "1"; oId "TCONS_00000414"; tss_id "TSS18";
NW_004801604.1	Cufflinks	exon	19400897	19400925	.	+	.	gene_id "XLOC_000016"; transcript_id "TCONS_00000023"; exon_number "2"; oId "TCONS_00000414"; tss_id "TSS18";
NW_004801604.1	Cufflinks	exon	19400933	19400966	.	+	.	gene_id "XLOC_000016"; transcript_id "TCONS_00000023"; exon_number "3"; oId "TCONS_00000414"; tss_id "TSS18";
NW_004801604.1	Cufflinks	exon	19400983	19401017	.	+	.	gene_id "XLOC_000016"; transcript_id "TCONS_00000023"; exon_number "4"; oId "TCONS_00000414"; tss_id "TSS18";
NW_004801604.1	Cufflinks	exon	19401025	19401443	.	+	.	gene_id "XLOC_000016"; transcript_id "TCONS_00000023"; exon_number "5"; oId "TCONS_00000414"; tss_id "TSS18";
NW_004801604.1	Cufflinks	exon	19609545	19609612	.	+	.	gene_id "XLOC_000017"; transcript_id "TCONS_00000024"; exon_number "1"; oId "TCONS_00000441"; tss_id "TSS19";
NW_004801604.1	Cufflinks	exon	19609620	19611556	.	+	.	gene_id "XLOC_000017"; transcript_id "TCONS_00000024"; exon_number "2"; oId "TCONS_00000441"; tss_id "TSS19";
NW_004801604.1	Cufflinks	exon	19623981	19624240	.	+	.	gene_id "XLOC_000018"; transcript_id "TCONS_00000025"; exon_number "1"; oId "TCONS_00000444"; tss_id "TSS20";
NW_004801604.1	Cufflinks	exon	19624251	19624469	.	+	.	gene_id "XLOC_000018"; transcript_id "TCONS_00000025"; exon_number "2"; oId "TCONS_00000444"; tss_id "TSS20";
NW_004801604.1	Cufflinks	exon	19835226	19836894	.	+	.	gene_id "XLOC_000019"; transcript_id "TCONS_00000026"; exon_number "1"; oId "TCONS_00000464"; tss_id "TSS21";
NW_004801604.1	Cufflinks	exon	19866868	19867028	.	+	.	gene_id "XLOC_000019"; transcript_id "TCONS_00000026"; exon_number "2"; oId "TCONS_00000464"; tss_id "TSS21";
NW_004801604.1	Cufflinks	exon	19867043	19867097	.	+	.	gene_id "XLOC_000019"; transcript_id "TCONS_00000026"; exon_number "3"; oId "TCONS_00000464"; tss_id "TSS21";
NW_004801604.1	Cufflinks	exon	19835470	19835679	.	+	.	gene_id "XLOC_000019"; transcript_id "TCONS_00000027"; exon_number "1"; oId "TCONS_00000465"; tss_id "TSS22";
NW_004801604.1	Cufflinks	exon	19835687	19836206	.	+	.	gene_id "XLOC_000019"; transcript_id "TCONS_00000027"; exon_number "2"; oId "TCONS_00000465"; tss_id "TSS22";
NW_004801604.1	Cufflinks	exon	19884763	19885189	.	+	.	gene_id "XLOC_000020"; transcript_id "TCONS_00000028"; exon_number "1"; oId "TCONS_00000482"; tss_id "TSS23";
NW_004801604.1	Cufflinks	exon	19885206	19885267	.	+	.	gene_id "XLOC_000020"; transcript_id "TCONS_00000028"; exon_number "2"; oId "TCONS_00000482"; tss_id "TSS23";
NW_004801604.1	Cufflinks	exon	19885274	19885379	.	+	.	gene_id "XLOC_000020"; transcript_id "TCONS_00000028"; exon_number "3"; oId "TCONS_00000482"; tss_id "TSS23";
NW_004801604.1	Cufflinks	exon	21431134	21431559	.	+	.	gene_id "XLOC_000021"; transcript_id "TCONS_00000029"; exon_number "1"; oId "TCONS_00000500"; tss_id "TSS24";
NW_004801604.1	Cufflinks	exon	21431579	21431624	.	+	.	gene_id "XLOC_000021"; transcript_id "TCONS_00000029"; exon_number "2"; oId "TCONS_00000500"; tss_id "TSS24";
NW_004801604.1	Cufflinks	exon	22344631	22345427	.	+	.	gene_id "XLOC_000022"; transcript_id "TCONS_00000030"; exon_number "1"; oId "TCONS_00000537"; tss_id "TSS25";
NW_004801604.1	Cufflinks	exon	22345464	22345469	.	+	.	gene_id "XLOC_000022"; transcript_id "TCONS_00000030"; exon_number "2"; oId "TCONS_00000537"; tss_id "TSS25";
NW_004801604.1	Cufflinks	exon	25803587	25803713	.	+	.	gene_id "XLOC_000023"; transcript_id "TCONS_00000031"; exon_number "1"; oId "TCONS_00000572"; tss_id "TSS26";
NW_004801604.1	Cufflinks	exon	25803800	25803896	.	+	.	gene_id "XLOC_000023"; transcript_id "TCONS_00000031"; exon_number "2"; oId "TCONS_00000572"; tss_id "TSS26";
NW_004801604.1	Cufflinks	exon	25804761	25804808	.	+	.	gene_id "XLOC_000023"; transcript_id "TCONS_00000031"; exon_number "3"; oId "TCONS_00000572"; tss_id "TSS26";
NW_004801604.1	Cufflinks	exon	25804839	25804950	.	+	.	gene_id "XLOC_000023"; transcript_id "TCONS_00000031"; exon_number "4"; oId "TCONS_00000572"; tss_id "TSS26";
NW_004801604.1	Cufflinks	exon	26077903	26078206	.	+	.	gene_id "XLOC_000024"; transcript_id "TCONS_00000032"; exon_number "1"; oId "TCONS_00004075"; tss_id "TSS27";
NW_004801604.1	Cufflinks	exon	26078815	26078826	.	+	.	gene_id "XLOC_000024"; transcript_id "TCONS_00000032"; exon_number "2"; oId "TCONS_00004075"; tss_id "TSS27";
NW_004801604.1	Cufflinks	exon	26250995	26251607	.	+	.	gene_id "XLOC_000025"; transcript_id "TCONS_00000033"; exon_number "1"; oId "TCONS_00000582"; tss_id "TSS28";
NW_004801604.1	Cufflinks	exon	26251637	26251660	.	+	.	gene_id "XLOC_000025"; transcript_id "TCONS_00000033"; exon_number "2"; oId "TCONS_00000582"; tss_id "TSS28";
NW_004801604.1	Cufflinks	exon	29650065	29651424	.	+	.	gene_id "XLOC_000026"; transcript_id "TCONS_00000034"; exon_number "1"; oId "TCONS_00000640"; tss_id "TSS29";
NW_004801604.1	Cufflinks	exon	29651436	29651446	.	+	.	gene_id "XLOC_000026"; transcript_id "TCONS_00000034"; exon_number "2"; oId "TCONS_00000640"; tss_id "TSS29";
NW_004801604.1	Cufflinks	exon	29651455	29651526	.	+	.	gene_id "XLOC_000026"; transcript_id "TCONS_00000034"; exon_number "3"; oId "TCONS_00000640"; tss_id "TSS29";
NW_004801604.1	Cufflinks	exon	29662134	29662738	.	+	.	gene_id "XLOC_000027"; transcript_id "TCONS_00000035"; exon_number "1"; oId "TCONS_00000648"; tss_id "TSS30";
NW_004801604.1	Cufflinks	exon	29663037	29663323	.	+	.	gene_id "XLOC_000027"; transcript_id "TCONS_00000035"; exon_number "2"; oId "TCONS_00000648"; tss_id "TSS30";
NW_004801604.1	Cufflinks	exon	29662154	29662738	.	+	.	gene_id "XLOC_000027"; transcript_id "TCONS_00000036"; exon_number "1"; oId "TCONS_00000650"; tss_id "TSS30";
NW_004801604.1	Cufflinks	exon	29662936	29663323	.	+	.	gene_id "XLOC_000027"; transcript_id "TCONS_00000036"; exon_number "2"; oId "TCONS_00000650"; tss_id "TSS30";
NW_004801604.1	Cufflinks	exon	29794643	29795033	.	+	.	gene_id "XLOC_000028"; transcript_id "TCONS_00000037"; exon_number "1"; oId "TCONS_00000657"; tss_id "TSS31";
NW_004801604.1	Cufflinks	exon	29795042	29795066	.	+	.	gene_id "XLOC_000028"; transcript_id "TCONS_00000037"; exon_number "2"; oId "TCONS_00000657"; tss_id "TSS31";
NW_004801604.1	Cufflinks	exon	33375085	33375106	.	+	.	gene_id "XLOC_000029"; transcript_id "TCONS_00000038"; exon_number "1"; oId "TCONS_00000687"; tss_id "TSS32";
NW_004801604.1	Cufflinks	exon	33375125	33375310	.	+	.	gene_id "XLOC_000029"; transcript_id "TCONS_00000038"; exon_number "2"; oId "TCONS_00000687"; tss_id "TSS32";
NW_004801604.1	Cufflinks	exon	35707020	35707771	.	+	.	gene_id "XLOC_000030"; transcript_id "TCONS_00000039"; exon_number "1"; oId "TCONS_00000708"; tss_id "TSS33";
NW_004801604.1	Cufflinks	exon	35707883	35708149	.	+	.	gene_id "XLOC_000030"; transcript_id "TCONS_00000039"; exon_number "2"; oId "TCONS_00000708"; tss_id "TSS33";
NW_004801604.1	Cufflinks	exon	35757305	35757474	.	+	.	gene_id "XLOC_000031"; transcript_id "TCONS_00000040"; exon_number "1"; oId "TCONS_00000722"; tss_id "TSS34";
NW_004801604.1	Cufflinks	exon	35758546	35758760	.	+	.	gene_id "XLOC_000031"; transcript_id "TCONS_00000040"; exon_number "2"; oId "TCONS_00000722"; tss_id "TSS34";
NW_004801604.1	Cufflinks	exon	43115580	43115648	.	+	.	gene_id "XLOC_000032"; transcript_id "TCONS_00000041"; exon_number "1"; oId "TCONS_00000771"; tss_id "TSS35";
NW_004801604.1	Cufflinks	exon	43142231	43142250	.	+	.	gene_id "XLOC_000032"; transcript_id "TCONS_00000041"; exon_number "2"; oId "TCONS_00000771"; tss_id "TSS35";
NW_004801604.1	Cufflinks	exon	43364827	43364948	.	+	.	gene_id "XLOC_000032"; transcript_id "TCONS_00000041"; exon_number "3"; oId "TCONS_00000771"; tss_id "TSS35";
NW_004801604.1	Cufflinks	exon	43364974	43365036	.	+	.	gene_id "XLOC_000032"; transcript_id "TCONS_00000041"; exon_number "4"; oId "TCONS_00000771"; tss_id "TSS35";
NW_004801604.1	Cufflinks	exon	45690512	45691388	.	+	.	gene_id "XLOC_000033"; transcript_id "TCONS_00000042"; exon_number "1"; oId "TCONS_00000782"; tss_id "TSS36";
NW_004801604.1	Cufflinks	exon	45691426	45693015	.	+	.	gene_id "XLOC_000033"; transcript_id "TCONS_00000042"; exon_number "2"; oId "TCONS_00000782"; tss_id "TSS36";
NW_004801604.1	Cufflinks	exon	45710740	45711035	.	+	.	gene_id "XLOC_000034"; transcript_id "TCONS_00000043"; exon_number "1"; oId "TCONS_00000789"; tss_id "TSS37";
NW_004801604.1	Cufflinks	exon	45711042	45711050	.	+	.	gene_id "XLOC_000034"; transcript_id "TCONS_00000043"; exon_number "2"; oId "TCONS_00000789"; tss_id "TSS37";
NW_004801604.1	Cufflinks	exon	45711074	45711269	.	+	.	gene_id "XLOC_000034"; transcript_id "TCONS_00000043"; exon_number "3"; oId "TCONS_00000789"; tss_id "TSS37";
NW_004801604.1	Cufflinks	exon	46532973	46533103	.	+	.	gene_id "XLOC_000035"; transcript_id "TCONS_00000044"; exon_number "1"; oId "TCONS_00004177"; tss_id "TSS38";
NW_004801604.1	Cufflinks	exon	46533177	46533603	.	+	.	gene_id "XLOC_000035"; transcript_id "TCONS_00000044"; exon_number "2"; oId "TCONS_00004177"; tss_id "TSS38";
NW_004801604.1	Cufflinks	exon	49085921	49086107	.	+	.	gene_id "XLOC_000036"; transcript_id "TCONS_00000045"; exon_number "1"; oId "TCONS_00000928"; tss_id "TSS39";
NW_004801604.1	Cufflinks	exon	49086323	49086344	.	+	.	gene_id "XLOC_000036"; transcript_id "TCONS_00000045"; exon_number "2"; oId "TCONS_00000928"; tss_id "TSS39";
NW_004801604.1	Cufflinks	exon	49220614	49220741	.	+	.	gene_id "XLOC_000037"; transcript_id "TCONS_00000046"; exon_number "1"; oId "TCONS_00000944"; tss_id "TSS40";
NW_004801604.1	Cufflinks	exon	49221231	49221468	.	+	.	gene_id "XLOC_000037"; transcript_id "TCONS_00000046"; exon_number "2"; oId "TCONS_00000944"; tss_id "TSS40";
NW_004801604.1	Cufflinks	exon	49220946	49221557	.	+	.	gene_id "XLOC_000037"; transcript_id "TCONS_00000047"; exon_number "1"; oId "TCONS_00000945"; tss_id "TSS41";
NW_004801604.1	Cufflinks	exon	49221741	49221790	.	+	.	gene_id "XLOC_000037"; transcript_id "TCONS_00000047"; exon_number "2"; oId "TCONS_00000945"; tss_id "TSS41";
NW_004801604.1	Cufflinks	exon	49222001	49222035	.	+	.	gene_id "XLOC_000037"; transcript_id "TCONS_00000047"; exon_number "3"; oId "TCONS_00000945"; tss_id "TSS41";
NW_004801604.1	Cufflinks	exon	49222223	49222265	.	+	.	gene_id "XLOC_000037"; transcript_id "TCONS_00000047"; exon_number "4"; oId "TCONS_00000945"; tss_id "TSS41";
NW_004801604.1	Cufflinks	exon	49222626	49222653	.	+	.	gene_id "XLOC_000037"; transcript_id "TCONS_00000047"; exon_number "5"; oId "TCONS_00000945"; tss_id "TSS41";
NW_004801604.1	Cufflinks	exon	49221147	49221557	.	+	.	gene_id "XLOC_000037"; transcript_id "TCONS_00000048"; exon_number "1"; oId "TCONS_00000946"; tss_id "TSS42";
NW_004801604.1	Cufflinks	exon	49221741	49222030	.	+	.	gene_id "XLOC_000037"; transcript_id "TCONS_00000048"; exon_number "2"; oId "TCONS_00000946"; tss_id "TSS42";
NW_004801604.1	Cufflinks	exon	49617504	49617519	.	+	.	gene_id "XLOC_000038"; transcript_id "TCONS_00000049"; exon_number "1"; oId "TCONS_00000951"; tss_id "TSS43";
NW_004801604.1	Cufflinks	exon	49617651	49617975	.	+	.	gene_id "XLOC_000038"; transcript_id "TCONS_00000049"; exon_number "2"; oId "TCONS_00000951"; tss_id "TSS43";
NW_004801604.1	Cufflinks	exon	49656541	49656723	.	+	.	gene_id "XLOC_000039"; transcript_id "TCONS_00000050"; exon_number "1"; oId "TCONS_00000956"; tss_id "TSS44";
NW_004801604.1	Cufflinks	exon	49656740	49656785	.	+	.	gene_id "XLOC_000039"; transcript_id "TCONS_00000050"; exon_number "2"; oId "TCONS_00000956"; tss_id "TSS44";
NW_004801604.1	Cufflinks	exon	50234051	50234204	.	+	.	gene_id "XLOC_000040"; transcript_id "TCONS_00000051"; exon_number "1"; oId "TCONS_00004241"; tss_id "TSS45";
NW_004801604.1	Cufflinks	exon	50234435	50234714	.	+	.	gene_id "XLOC_000040"; transcript_id "TCONS_00000051"; exon_number "2"; oId "TCONS_00004241"; tss_id "TSS45";
NW_004801604.1	Cufflinks	exon	50308197	50308204	.	+	.	gene_id "XLOC_000041"; transcript_id "TCONS_00000052"; exon_number "1"; oId "TCONS_00000994"; tss_id "TSS46";
NW_004801604.1	Cufflinks	exon	50308220	50308434	.	+	.	gene_id "XLOC_000041"; transcript_id "TCONS_00000052"; exon_number "2"; oId "TCONS_00000994"; tss_id "TSS46";
NW_004801604.1	Cufflinks	exon	50991873	50992172	.	+	.	gene_id "XLOC_000042"; transcript_id "TCONS_00000053"; exon_number "1"; oId "TCONS_00001029"; tss_id "TSS47";
NW_004801604.1	Cufflinks	exon	50992230	50992390	.	+	.	gene_id "XLOC_000042"; transcript_id "TCONS_00000053"; exon_number "2"; oId "TCONS_00001029"; tss_id "TSS47";
NW_004801604.1	Cufflinks	exon	51311872	51312813	.	+	.	gene_id "XLOC_000043"; transcript_id "TCONS_00000054"; exon_number "1"; oId "TCONS_00004288"; tss_id "TSS48";
NW_004801604.1	Cufflinks	exon	51312947	51314070	.	+	.	gene_id "XLOC_000043"; transcript_id "TCONS_00000054"; exon_number "2"; oId "TCONS_00004288"; tss_id "TSS48";
NW_004801604.1	Cufflinks	exon	51355094	51357942	.	+	.	gene_id "XLOC_000044"; transcript_id "TCONS_00000055"; exon_number "1"; oId "TCONS_00004294"; tss_id "TSS49";
NW_004801604.1	Cufflinks	exon	51358616	51361524	.	+	.	gene_id "XLOC_000044"; transcript_id "TCONS_00000055"; exon_number "2"; oId "TCONS_00004294"; tss_id "TSS49";
NW_004801604.1	Cufflinks	exon	52626626	52626640	.	+	.	gene_id "XLOC_000045"; transcript_id "TCONS_00000056"; exon_number "1"; oId "TCONS_00001182"; tss_id "TSS50";
NW_004801604.1	Cufflinks	exon	52626801	52627001	.	+	.	gene_id "XLOC_000045"; transcript_id "TCONS_00000056"; exon_number "2"; oId "TCONS_00001182"; tss_id "TSS50";
NW_004801604.1	Cufflinks	exon	53235205	53235789	.	+	.	gene_id "XLOC_000046"; transcript_id "TCONS_00000057"; exon_number "1"; oId "TCONS_00001261"; tss_id "TSS51";
NW_004801604.1	Cufflinks	exon	53235795	53235801	.	+	.	gene_id "XLOC_000046"; transcript_id "TCONS_00000057"; exon_number "2"; oId "TCONS_00001261"; tss_id "TSS51";
NW_004801604.1	Cufflinks	exon	53237214	53237224	.	+	.	gene_id "XLOC_000047"; transcript_id "TCONS_00000058"; exon_number "1"; oId "TCONS_00001262"; tss_id "TSS52";
NW_004801604.1	Cufflinks	exon	53237237	53237573	.	+	.	gene_id "XLOC_000047"; transcript_id "TCONS_00000058"; exon_number "2"; oId "TCONS_00001262"; tss_id "TSS52";
NW_004801604.1	Cufflinks	exon	53237579	53237607	.	+	.	gene_id "XLOC_000047"; transcript_id "TCONS_00000058"; exon_number "3"; oId "TCONS_00001262"; tss_id "TSS52";
NW_004801604.1	Cufflinks	exon	53237617	53237629	.	+	.	gene_id "XLOC_000047"; transcript_id "TCONS_00000058"; exon_number "4"; oId "TCONS_00001262"; tss_id "TSS52";
NW_004801604.1	Cufflinks	exon	53752538	53752570	.	+	.	gene_id "XLOC_000048"; transcript_id "TCONS_00000059"; exon_number "1"; oId "TCONS_00001305"; tss_id "TSS53";
NW_004801604.1	Cufflinks	exon	53752578	53753146	.	+	.	gene_id "XLOC_000048"; transcript_id "TCONS_00000059"; exon_number "2"; oId "TCONS_00001305"; tss_id "TSS53";
NW_004801604.1	Cufflinks	exon	53753710	53754649	.	+	.	gene_id "XLOC_000049"; transcript_id "TCONS_00000060"; exon_number "1"; oId "TCONS_00001307"; tss_id "TSS54";
NW_004801604.1	Cufflinks	exon	53754676	53754760	.	+	.	gene_id "XLOC_000049"; transcript_id "TCONS_00000060"; exon_number "2"; oId "TCONS_00001307"; tss_id "TSS54";
NW_004801604.1	Cufflinks	exon	53785563	53785713	.	+	.	gene_id "XLOC_000050"; transcript_id "TCONS_00000061"; exon_number "1"; oId "TCONS_00001315"; tss_id "TSS55";
NW_004801604.1	Cufflinks	exon	53785870	53785940	.	+	.	gene_id "XLOC_000050"; transcript_id "TCONS_00000061"; exon_number "2"; oId "TCONS_00001315"; tss_id "TSS55";
NW_004801604.1	Cufflinks	exon	53798350	53798439	.	+	.	gene_id "XLOC_000051"; transcript_id "TCONS_00000062"; exon_number "1"; oId "TCONS_00001318"; tss_id "TSS56";
NW_004801604.1	Cufflinks	exon	53799036	53799267	.	+	.	gene_id "XLOC_000051"; transcript_id "TCONS_00000062"; exon_number "2"; oId "TCONS_00001318"; tss_id "TSS56";
NW_004801604.1	Cufflinks	exon	55638816	55638953	.	+	.	gene_id "XLOC_000052"; transcript_id "TCONS_00000063"; exon_number "1"; oId "TCONS_00004448"; tss_id "TSS57";
NW_004801604.1	Cufflinks	exon	55639373	55639456	.	+	.	gene_id "XLOC_000052"; transcript_id "TCONS_00000063"; exon_number "2"; oId "TCONS_00004448"; tss_id "TSS57";
NW_004801604.1	Cufflinks	exon	55640297	55640844	.	+	.	gene_id "XLOC_000052"; transcript_id "TCONS_00000063"; exon_number "3"; oId "TCONS_00004448"; tss_id "TSS57";
NW_004801604.1	Cufflinks	exon	56485071	56485150	.	+	.	gene_id "XLOC_000053"; transcript_id "TCONS_00000064"; exon_number "1"; oId "TCONS_00001370"; tss_id "TSS58";
NW_004801604.1	Cufflinks	exon	56485231	56485360	.	+	.	gene_id "XLOC_000053"; transcript_id "TCONS_00000064"; exon_number "2"; oId "TCONS_00001370"; tss_id "TSS58";
NW_004801604.1	Cufflinks	exon	56485439	56485570	.	+	.	gene_id "XLOC_000053"; transcript_id "TCONS_00000064"; exon_number "3"; oId "TCONS_00001370"; tss_id "TSS58";
NW_004801604.1	Cufflinks	exon	56485238	56485360	.	+	.	gene_id "XLOC_000053"; transcript_id "TCONS_00000065"; exon_number "1"; oId "TCONS_00004450"; tss_id "TSS59";
NW_004801604.1	Cufflinks	exon	56485439	56485566	.	+	.	gene_id "XLOC_000053"; transcript_id "TCONS_00000065"; exon_number "2"; oId "TCONS_00004450"; tss_id "TSS59";
NW_004801604.1	Cufflinks	exon	56485649	56486236	.	+	.	gene_id "XLOC_000053"; transcript_id "TCONS_00000065"; exon_number "3"; oId "TCONS_00004450"; tss_id "TSS59";
NW_004801604.1	Cufflinks	exon	57538274	57538381	.	+	.	gene_id "XLOC_000054"; transcript_id "TCONS_00000066"; exon_number "1"; oId "TCONS_00004464"; tss_id "TSS60";
NW_004801604.1	Cufflinks	exon	57540756	57541316	.	+	.	gene_id "XLOC_000054"; transcript_id "TCONS_00000066"; exon_number "2"; oId "TCONS_00004464"; tss_id "TSS60";
NW_004801604.1	Cufflinks	exon	57618492	57618702	.	+	.	gene_id "XLOC_000055"; transcript_id "TCONS_00000067"; exon_number "1"; oId "TCONS_00001424"; tss_id "TSS61";
NW_004801604.1	Cufflinks	exon	57623463	57623518	.	+	.	gene_id "XLOC_000055"; transcript_id "TCONS_00000067"; exon_number "2"; oId "TCONS_00001424"; tss_id "TSS61";
NW_004801604.1	Cufflinks	exon	57924288	57924424	.	+	.	gene_id "XLOC_000056"; transcript_id "TCONS_00000068"; exon_number "1"; oId "TCONS_00004480"; tss_id "TSS62";
NW_004801604.1	Cufflinks	exon	57927639	57927639	.	+	.	gene_id "XLOC_000056"; transcript_id "TCONS_00000068"; exon_number "2"; oId "TCONS_00004480"; tss_id "TSS62";
NW_004801604.1	Cufflinks	exon	57924292	57924426	.	+	.	gene_id "XLOC_000056"; transcript_id "TCONS_00000069"; exon_number "1"; oId "TCONS_00004481"; tss_id "TSS62";
NW_004801604.1	Cufflinks	exon	57927641	57927710	.	+	.	gene_id "XLOC_000056"; transcript_id "TCONS_00000069"; exon_number "2"; oId "TCONS_00004481"; tss_id "TSS62";
NW_004801604.1	Cufflinks	exon	57928434	57928520	.	+	.	gene_id "XLOC_000056"; transcript_id "TCONS_00000069"; exon_number "3"; oId "TCONS_00004481"; tss_id "TSS62";
NW_004801604.1	Cufflinks	exon	57928677	57930824	.	+	.	gene_id "XLOC_000056"; transcript_id "TCONS_00000069"; exon_number "4"; oId "TCONS_00004481"; tss_id "TSS62";
NW_004801604.1	Cufflinks	exon	57924309	57924426	.	+	.	gene_id "XLOC_000056"; transcript_id "TCONS_00000070"; exon_number "1"; oId "TCONS_00004482"; tss_id "TSS62";
NW_004801604.1	Cufflinks	exon	57927231	57927295	.	+	.	gene_id "XLOC_000056"; transcript_id "TCONS_00000070"; exon_number "2"; oId "TCONS_00004482"; tss_id "TSS62";
NW_004801604.1	Cufflinks	exon	57927641	57927710	.	+	.	gene_id "XLOC_000056"; transcript_id "TCONS_00000070"; exon_number "3"; oId "TCONS_00004482"; tss_id "TSS62";
NW_004801604.1	Cufflinks	exon	57928434	57928520	.	+	.	gene_id "XLOC_000056"; transcript_id "TCONS_00000070"; exon_number "4"; oId "TCONS_00004482"; tss_id "TSS62";
NW_004801604.1	Cufflinks	exon	57928677	57930824	.	+	.	gene_id "XLOC_000056"; transcript_id "TCONS_00000070"; exon_number "5"; oId "TCONS_00004482"; tss_id "TSS62";
NW_004801604.1	Cufflinks	exon	57924315	57924426	.	+	.	gene_id "XLOC_000056"; transcript_id "TCONS_00000071"; exon_number "1"; oId "TCONS_00004484"; tss_id "TSS62";
NW_004801604.1	Cufflinks	exon	57927231	57927295	.	+	.	gene_id "XLOC_000056"; transcript_id "TCONS_00000071"; exon_number "2"; oId "TCONS_00004484"; tss_id "TSS62";
NW_004801604.1	Cufflinks	exon	57927641	57927710	.	+	.	gene_id "XLOC_000056"; transcript_id "TCONS_00000071"; exon_number "3"; oId "TCONS_00004484"; tss_id "TSS62";
NW_004801604.1	Cufflinks	exon	57928434	57928520	.	+	.	gene_id "XLOC_000056"; transcript_id "TCONS_00000071"; exon_number "4"; oId "TCONS_00004484"; tss_id "TSS62";
NW_004801604.1	Cufflinks	exon	57928677	57930286	.	+	.	gene_id "XLOC_000056"; transcript_id "TCONS_00000071"; exon_number "5"; oId "TCONS_00004484"; tss_id "TSS62";
NW_004801604.1	Cufflinks	exon	57932740	57932926	.	+	.	gene_id "XLOC_000056"; transcript_id "TCONS_00000071"; exon_number "6"; oId "TCONS_00004484"; tss_id "TSS62";
NW_004801604.1	Cufflinks	exon	57927060	57927710	.	+	.	gene_id "XLOC_000056"; transcript_id "TCONS_00000073"; exon_number "1"; oId "TCONS_00004485"; tss_id "TSS63";
NW_004801604.1	Cufflinks	exon	57928434	57928520	.	+	.	gene_id "XLOC_000056"; transcript_id "TCONS_00000073"; exon_number "2"; oId "TCONS_00004485"; tss_id "TSS63";
NW_004801604.1	Cufflinks	exon	57928677	57930824	.	+	.	gene_id "XLOC_000056"; transcript_id "TCONS_00000073"; exon_number "3"; oId "TCONS_00004485"; tss_id "TSS63";
NW_004801604.1	Cufflinks	exon	57925430	57925441	.	+	.	gene_id "XLOC_000057"; transcript_id "TCONS_00000072"; exon_number "1"; oId "TCONS_00001446"; tss_id "TSS64";
NW_004801604.1	Cufflinks	exon	57925453	57925472	.	+	.	gene_id "XLOC_000057"; transcript_id "TCONS_00000072"; exon_number "2"; oId "TCONS_00001446"; tss_id "TSS64";
NW_004801604.1	Cufflinks	exon	57925506	57925746	.	+	.	gene_id "XLOC_000057"; transcript_id "TCONS_00000072"; exon_number "3"; oId "TCONS_00001446"; tss_id "TSS64";
NW_004801604.1	Cufflinks	exon	61354603	61354866	.	+	.	gene_id "XLOC_000058"; transcript_id "TCONS_00000074"; exon_number "1"; oId "TCONS_00004503"; tss_id "TSS65";
NW_004801604.1	Cufflinks	exon	61374106	61374267	.	+	.	gene_id "XLOC_000058"; transcript_id "TCONS_00000074"; exon_number "2"; oId "TCONS_00004503"; tss_id "TSS65";
NW_004801604.1	Cufflinks	exon	61374377	61374439	.	+	.	gene_id "XLOC_000058"; transcript_id "TCONS_00000074"; exon_number "3"; oId "TCONS_00004503"; tss_id "TSS65";
NW_004801604.1	Cufflinks	exon	61380785	61381370	.	+	.	gene_id "XLOC_000058"; transcript_id "TCONS_00000074"; exon_number "4"; oId "TCONS_00004503"; tss_id "TSS65";
NW_004801604.1	Cufflinks	exon	65864424	65864521	.	+	.	gene_id "XLOC_000059"; transcript_id "TCONS_00000075"; exon_number "1"; oId "TCONS_00001515"; tss_id "TSS66";
NW_004801604.1	Cufflinks	exon	65866922	65867113	.	+	.	gene_id "XLOC_000059"; transcript_id "TCONS_00000075"; exon_number "2"; oId "TCONS_00001515"; tss_id "TSS66";
NW_004801604.1	Cufflinks	exon	65882888	65883444	.	+	.	gene_id "XLOC_000060"; transcript_id "TCONS_00000076"; exon_number "1"; oId "TCONS_00001516"; tss_id "TSS67";
NW_004801604.1	Cufflinks	exon	65883545	65883561	.	+	.	gene_id "XLOC_000060"; transcript_id "TCONS_00000076"; exon_number "2"; oId "TCONS_00001516"; tss_id "TSS67";
NW_004801604.1	Cufflinks	exon	65883593	65883599	.	+	.	gene_id "XLOC_000060"; transcript_id "TCONS_00000076"; exon_number "3"; oId "TCONS_00001516"; tss_id "TSS67";
NW_004801604.1	Cufflinks	exon	70019986	70020089	.	+	.	gene_id "XLOC_000061"; transcript_id "TCONS_00000077"; exon_number "1"; oId "TCONS_00004538"; tss_id "TSS68";
NW_004801604.1	Cufflinks	exon	70024930	70025090	.	+	.	gene_id "XLOC_000061"; transcript_id "TCONS_00000077"; exon_number "2"; oId "TCONS_00004538"; tss_id "TSS68";
NW_004801604.1	Cufflinks	exon	70337577	70338094	.	+	.	gene_id "XLOC_000062"; transcript_id "TCONS_00000078"; exon_number "1"; oId "TCONS_00004544"; tss_id "TSS69";
NW_004801604.1	Cufflinks	exon	70344310	70344516	.	+	.	gene_id "XLOC_000062"; transcript_id "TCONS_00000078"; exon_number "2"; oId "TCONS_00004544"; tss_id "TSS69";
NW_004801604.1	Cufflinks	exon	70556531	70560027	.	+	.	gene_id "XLOC_000063"; transcript_id "TCONS_00000079"; exon_number "1"; oId "TCONS_00001599"; tss_id "TSS70";
NW_004801604.1	Cufflinks	exon	70560660	70561119	.	+	.	gene_id "XLOC_000063"; transcript_id "TCONS_00000079"; exon_number "2"; oId "TCONS_00001599"; tss_id "TSS70";
NW_004801604.1	Cufflinks	exon	70569772	70569790	.	+	.	gene_id "XLOC_000064"; transcript_id "TCONS_00000080"; exon_number "1"; oId "TCONS_00001602"; tss_id "TSS71";
NW_004801604.1	Cufflinks	exon	70569803	70570029	.	+	.	gene_id "XLOC_000064"; transcript_id "TCONS_00000080"; exon_number "2"; oId "TCONS_00001602"; tss_id "TSS71";
NW_004801604.1	Cufflinks	exon	70571966	70572005	.	+	.	gene_id "XLOC_000065"; transcript_id "TCONS_00000081"; exon_number "1"; oId "TCONS_00001604"; tss_id "TSS72";
NW_004801604.1	Cufflinks	exon	70572039	70572327	.	+	.	gene_id "XLOC_000065"; transcript_id "TCONS_00000081"; exon_number "2"; oId "TCONS_00001604"; tss_id "TSS72";
NW_004801604.1	Cufflinks	exon	70666459	70666856	.	+	.	gene_id "XLOC_000066"; transcript_id "TCONS_00000082"; exon_number "1"; oId "TCONS_00001609"; tss_id "TSS73";
NW_004801604.1	Cufflinks	exon	70666873	70666915	.	+	.	gene_id "XLOC_000066"; transcript_id "TCONS_00000082"; exon_number "2"; oId "TCONS_00001609"; tss_id "TSS73";
NW_004801604.1	Cufflinks	exon	70912227	70912342	.	+	.	gene_id "XLOC_000067"; transcript_id "TCONS_00000083"; exon_number "1"; oId "TCONS_00001626"; tss_id "TSS74";
NW_004801604.1	Cufflinks	exon	70912385	70912589	.	+	.	gene_id "XLOC_000067"; transcript_id "TCONS_00000083"; exon_number "2"; oId "TCONS_00001626"; tss_id "TSS74";
NW_004801604.1	Cufflinks	exon	71025731	71026005	.	+	.	gene_id "XLOC_000068"; transcript_id "TCONS_00000084"; exon_number "1"; oId "TCONS_00001647"; tss_id "TSS75";
NW_004801604.1	Cufflinks	exon	71026356	71026498	.	+	.	gene_id "XLOC_000068"; transcript_id "TCONS_00000084"; exon_number "2"; oId "TCONS_00001647"; tss_id "TSS75";
NW_004801604.1	Cufflinks	exon	71026626	71026676	.	+	.	gene_id "XLOC_000068"; transcript_id "TCONS_00000084"; exon_number "3"; oId "TCONS_00001647"; tss_id "TSS75";
NW_004801604.1	Cufflinks	exon	71407364	71407452	.	+	.	gene_id "XLOC_000069"; transcript_id "TCONS_00000085"; exon_number "1"; oId "TCONS_00001683"; tss_id "TSS76";
NW_004801604.1	Cufflinks	exon	71407549	71407708	.	+	.	gene_id "XLOC_000069"; transcript_id "TCONS_00000085"; exon_number "2"; oId "TCONS_00001683"; tss_id "TSS76";
NW_004801604.1	Cufflinks	exon	71867410	71867560	.	+	.	gene_id "XLOC_000070"; transcript_id "TCONS_00000086"; exon_number "1"; oId "TCONS_00004617"; tss_id "TSS77";
NW_004801604.1	Cufflinks	exon	71870108	71870432	.	+	.	gene_id "XLOC_000070"; transcript_id "TCONS_00000086"; exon_number "2"; oId "TCONS_00004617"; tss_id "TSS77";
NW_004801604.1	Cufflinks	exon	71867421	71867560	.	+	.	gene_id "XLOC_000070"; transcript_id "TCONS_00000087"; exon_number "1"; oId "TCONS_00004618"; tss_id "TSS77";
NW_004801604.1	Cufflinks	exon	71870105	71870432	.	+	.	gene_id "XLOC_000070"; transcript_id "TCONS_00000087"; exon_number "2"; oId "TCONS_00004618"; tss_id "TSS77";
NW_004801604.1	Cufflinks	exon	78269927	78270049	.	+	.	gene_id "XLOC_000071"; transcript_id "TCONS_00000088"; exon_number "1"; oId "TCONS_00001870"; tss_id "TSS78";
NW_004801604.1	Cufflinks	exon	78270523	78270598	.	+	.	gene_id "XLOC_000071"; transcript_id "TCONS_00000088"; exon_number "2"; oId "TCONS_00001870"; tss_id "TSS78";
NW_004801604.1	Cufflinks	exon	78270616	78270625	.	+	.	gene_id "XLOC_000071"; transcript_id "TCONS_00000088"; exon_number "3"; oId "TCONS_00001870"; tss_id "TSS78";
NW_004801604.1	Cufflinks	exon	79228475	79228851	.	+	.	gene_id "XLOC_000072"; transcript_id "TCONS_00000089"; exon_number "1"; oId "TCONS_00001917"; tss_id "TSS79";
NW_004801604.1	Cufflinks	exon	79229304	79229386	.	+	.	gene_id "XLOC_000072"; transcript_id "TCONS_00000089"; exon_number "2"; oId "TCONS_00001917"; tss_id "TSS79";
NW_004801604.1	Cufflinks	exon	79248878	79248935	.	+	.	gene_id "XLOC_000073"; transcript_id "TCONS_00000090"; exon_number "1"; oId "TCONS_00001933"; tss_id "TSS80";
NW_004801604.1	Cufflinks	exon	79248943	79249166	.	+	.	gene_id "XLOC_000073"; transcript_id "TCONS_00000090"; exon_number "2"; oId "TCONS_00001933"; tss_id "TSS80";
NW_004801604.1	Cufflinks	exon	1100972	1101169	.	-	.	gene_id "XLOC_000074"; transcript_id "TCONS_00000091"; exon_number "1"; oId "TCONS_00001943"; tss_id "TSS81";
NW_004801604.1	Cufflinks	exon	1101424	1101429	.	-	.	gene_id "XLOC_000074"; transcript_id "TCONS_00000091"; exon_number "2"; oId "TCONS_00001943"; tss_id "TSS81";
NW_004801604.1	Cufflinks	exon	2165359	2165972	.	-	.	gene_id "XLOC_000075"; transcript_id "TCONS_00000092"; exon_number "1"; oId "TCONS_00001966"; tss_id "TSS82";
NW_004801604.1	Cufflinks	exon	2166014	2166378	.	-	.	gene_id "XLOC_000075"; transcript_id "TCONS_00000092"; exon_number "2"; oId "TCONS_00001966"; tss_id "TSS82";
NW_004801604.1	Cufflinks	exon	2678287	2678828	.	-	.	gene_id "XLOC_000076"; transcript_id "TCONS_00000093"; exon_number "1"; oId "TCONS_00001985"; tss_id "TSS83";
NW_004801604.1	Cufflinks	exon	2678835	2678843	.	-	.	gene_id "XLOC_000076"; transcript_id "TCONS_00000093"; exon_number "2"; oId "TCONS_00001985"; tss_id "TSS83";
NW_004801604.1	Cufflinks	exon	2679203	2679502	.	-	.	gene_id "XLOC_000077"; transcript_id "TCONS_00000094"; exon_number "1"; oId "TCONS_00001986"; tss_id "TSS84";
NW_004801604.1	Cufflinks	exon	2679529	2679533	.	-	.	gene_id "XLOC_000077"; transcript_id "TCONS_00000094"; exon_number "2"; oId "TCONS_00001986"; tss_id "TSS84";
NW_004801604.1	Cufflinks	exon	2685490	2685684	.	-	.	gene_id "XLOC_000078"; transcript_id "TCONS_00000095"; exon_number "1"; oId "TCONS_00001991"; tss_id "TSS85";
NW_004801604.1	Cufflinks	exon	2685699	2685707	.	-	.	gene_id "XLOC_000078"; transcript_id "TCONS_00000095"; exon_number "2"; oId "TCONS_00001991"; tss_id "TSS85";
NW_004801604.1	Cufflinks	exon	3460645	3460791	.	-	.	gene_id "XLOC_000079"; transcript_id "TCONS_00000096"; exon_number "1"; oId "TCONS_00002014"; tss_id "TSS86";
NW_004801604.1	Cufflinks	exon	3479264	3479533	.	-	.	gene_id "XLOC_000079"; transcript_id "TCONS_00000096"; exon_number "2"; oId "TCONS_00002014"; tss_id "TSS86";
NW_004801604.1	Cufflinks	exon	3481257	3481408	.	-	.	gene_id "XLOC_000079"; transcript_id "TCONS_00000096"; exon_number "3"; oId "TCONS_00002014"; tss_id "TSS86";
NW_004801604.1	Cufflinks	exon	3481918	3482455	.	-	.	gene_id "XLOC_000079"; transcript_id "TCONS_00000096"; exon_number "4"; oId "TCONS_00002014"; tss_id "TSS86";
NW_004801604.1	Cufflinks	exon	3479396	3479533	.	-	.	gene_id "XLOC_000079"; transcript_id "TCONS_00000097"; exon_number "1"; oId "TCONS_00002018"; tss_id "TSS87";
NW_004801604.1	Cufflinks	exon	3481257	3481640	.	-	.	gene_id "XLOC_000079"; transcript_id "TCONS_00000097"; exon_number "2"; oId "TCONS_00002018"; tss_id "TSS87";
NW_004801604.1	Cufflinks	exon	12508450	12508675	.	-	.	gene_id "XLOC_000080"; transcript_id "TCONS_00000098"; exon_number "1"; oId "TCONS_00004780"; tss_id "TSS88";
NW_004801604.1	Cufflinks	exon	12514840	12515141	.	-	.	gene_id "XLOC_000080"; transcript_id "TCONS_00000098"; exon_number "2"; oId "TCONS_00004780"; tss_id "TSS88";
NW_004801604.1	Cufflinks	exon	12650924	12651059	.	-	.	gene_id "XLOC_000081"; transcript_id "TCONS_00000099"; exon_number "1"; oId "TCONS_00002096"; tss_id "TSS89";
NW_004801604.1	Cufflinks	exon	12657214	12657378	.	-	.	gene_id "XLOC_000081"; transcript_id "TCONS_00000099"; exon_number "2"; oId "TCONS_00002096"; tss_id "TSS89";
NW_004801604.1	Cufflinks	exon	13189845	13189980	.	-	.	gene_id "XLOC_000082"; transcript_id "TCONS_00000100"; exon_number "1"; oId "TCONS_00002125"; tss_id "TSS90";
NW_004801604.1	Cufflinks	exon	13190042	13190416	.	-	.	gene_id "XLOC_000082"; transcript_id "TCONS_00000100"; exon_number "2"; oId "TCONS_00002125"; tss_id "TSS90";
NW_004801604.1	Cufflinks	exon	14292733	14293490	.	-	.	gene_id "XLOC_000083"; transcript_id "TCONS_00000101"; exon_number "1"; oId "TCONS_00002164"; tss_id "TSS91";
NW_004801604.1	Cufflinks	exon	14293496	14293522	.	-	.	gene_id "XLOC_000083"; transcript_id "TCONS_00000101"; exon_number "2"; oId "TCONS_00002164"; tss_id "TSS91";
NW_004801604.1	Cufflinks	exon	14883376	14883827	.	-	.	gene_id "XLOC_000084"; transcript_id "TCONS_00000102"; exon_number "1"; oId "TCONS_00002186"; tss_id "TSS92";
NW_004801604.1	Cufflinks	exon	14886268	14886426	.	-	.	gene_id "XLOC_000084"; transcript_id "TCONS_00000102"; exon_number "2"; oId "TCONS_00002186"; tss_id "TSS92";
NW_004801604.1	Cufflinks	exon	15659877	15659998	.	-	.	gene_id "XLOC_000085"; transcript_id "TCONS_00000103"; exon_number "1"; oId "TCONS_00002238"; tss_id "TSS93";
NW_004801604.1	Cufflinks	exon	15686290	15686412	.	-	.	gene_id "XLOC_000085"; transcript_id "TCONS_00000103"; exon_number "2"; oId "TCONS_00002238"; tss_id "TSS93";
NW_004801604.1	Cufflinks	exon	16843581	16844041	.	-	.	gene_id "XLOC_000086"; transcript_id "TCONS_00000104"; exon_number "1"; oId "TCONS_00002251"; tss_id "TSS94";
NW_004801604.1	Cufflinks	exon	16844178	16844280	.	-	.	gene_id "XLOC_000086"; transcript_id "TCONS_00000104"; exon_number "2"; oId "TCONS_00002251"; tss_id "TSS94";
NW_004801604.1	Cufflinks	exon	16844764	16844826	.	-	.	gene_id "XLOC_000086"; transcript_id "TCONS_00000104"; exon_number "3"; oId "TCONS_00002251"; tss_id "TSS94";
NW_004801604.1	Cufflinks	exon	19214920	19215055	.	-	.	gene_id "XLOC_000087"; transcript_id "TCONS_00000105"; exon_number "1"; oId "TCONS_00002321"; tss_id "TSS95";
NW_004801604.1	Cufflinks	exon	19215062	19215352	.	-	.	gene_id "XLOC_000087"; transcript_id "TCONS_00000105"; exon_number "2"; oId "TCONS_00002321"; tss_id "TSS95";
NW_004801604.1	Cufflinks	exon	19215360	19215480	.	-	.	gene_id "XLOC_000087"; transcript_id "TCONS_00000105"; exon_number "3"; oId "TCONS_00002321"; tss_id "TSS95";
NW_004801604.1	Cufflinks	exon	19215486	19215492	.	-	.	gene_id "XLOC_000087"; transcript_id "TCONS_00000105"; exon_number "4"; oId "TCONS_00002321"; tss_id "TSS95";
NW_004801604.1	Cufflinks	exon	19357839	19357867	.	-	.	gene_id "XLOC_000088"; transcript_id "TCONS_00000106"; exon_number "1"; oId "TCONS_00002329"; tss_id "TSS96";
NW_004801604.1	Cufflinks	exon	19357879	19358078	.	-	.	gene_id "XLOC_000088"; transcript_id "TCONS_00000106"; exon_number "2"; oId "TCONS_00002329"; tss_id "TSS96";
NW_004801604.1	Cufflinks	exon	19404301	19404408	.	-	.	gene_id "XLOC_000089"; transcript_id "TCONS_00000107"; exon_number "1"; oId "TCONS_00002356"; tss_id "TSS97";
NW_004801604.1	Cufflinks	exon	19404431	19404535	.	-	.	gene_id "XLOC_000089"; transcript_id "TCONS_00000107"; exon_number "2"; oId "TCONS_00002356"; tss_id "TSS97";
NW_004801604.1	Cufflinks	exon	19404545	19404762	.	-	.	gene_id "XLOC_000089"; transcript_id "TCONS_00000107"; exon_number "3"; oId "TCONS_00002356"; tss_id "TSS97";
NW_004801604.1	Cufflinks	exon	19508768	19508883	.	-	.	gene_id "XLOC_000090"; transcript_id "TCONS_00000108"; exon_number "1"; oId "TCONS_00002368"; tss_id "TSS98";
NW_004801604.1	Cufflinks	exon	19508907	19508925	.	-	.	gene_id "XLOC_000090"; transcript_id "TCONS_00000108"; exon_number "2"; oId "TCONS_00002368"; tss_id "TSS98";
NW_004801604.1	Cufflinks	exon	19508952	19508966	.	-	.	gene_id "XLOC_000090"; transcript_id "TCONS_00000108"; exon_number "3"; oId "TCONS_00002368"; tss_id "TSS98";
NW_004801604.1	Cufflinks	exon	19508972	19509451	.	-	.	gene_id "XLOC_000090"; transcript_id "TCONS_00000108"; exon_number "4"; oId "TCONS_00002368"; tss_id "TSS98";
NW_004801604.1	Cufflinks	exon	19557240	19557833	.	-	.	gene_id "XLOC_000091"; transcript_id "TCONS_00000109"; exon_number "1"; oId "TCONS_00002372"; tss_id "TSS99";
NW_004801604.1	Cufflinks	exon	19557841	19557854	.	-	.	gene_id "XLOC_000091"; transcript_id "TCONS_00000109"; exon_number "2"; oId "TCONS_00002372"; tss_id "TSS99";
NW_004801604.1	Cufflinks	exon	19596308	19596857	.	-	.	gene_id "XLOC_000092"; transcript_id "TCONS_00000110"; exon_number "1"; oId "TCONS_00002385"; tss_id "TSS100";
NW_004801604.1	Cufflinks	exon	19596870	19596932	.	-	.	gene_id "XLOC_000092"; transcript_id "TCONS_00000110"; exon_number "2"; oId "TCONS_00002385"; tss_id "TSS100";
NW_004801604.1	Cufflinks	exon	19622513	19622557	.	-	.	gene_id "XLOC_000093"; transcript_id "TCONS_00000111"; exon_number "1"; oId "TCONS_00002396"; tss_id "TSS101";
NW_004801604.1	Cufflinks	exon	19622581	19622773	.	-	.	gene_id "XLOC_000093"; transcript_id "TCONS_00000111"; exon_number "2"; oId "TCONS_00002396"; tss_id "TSS101";
NW_004801604.1	Cufflinks	exon	19838955	19839220	.	-	.	gene_id "XLOC_000094"; transcript_id "TCONS_00000112"; exon_number "1"; oId "TCONS_00002427"; tss_id "TSS102";
NW_004801604.1	Cufflinks	exon	19839226	19839369	.	-	.	gene_id "XLOC_000094"; transcript_id "TCONS_00000112"; exon_number "2"; oId "TCONS_00002427"; tss_id "TSS102";
NW_004801604.1	Cufflinks	exon	19839516	19839704	.	-	.	gene_id "XLOC_000095"; transcript_id "TCONS_00000113"; exon_number "1"; oId "TCONS_00002428"; tss_id "TSS103";
NW_004801604.1	Cufflinks	exon	19868712	19868753	.	-	.	gene_id "XLOC_000095"; transcript_id "TCONS_00000113"; exon_number "2"; oId "TCONS_00002428"; tss_id "TSS103";
NW_004801604.1	Cufflinks	exon	19852425	19852448	.	-	.	gene_id "XLOC_000096"; transcript_id "TCONS_00000114"; exon_number "1"; oId "TCONS_00002429"; tss_id "TSS104";
NW_004801604.1	Cufflinks	exon	19852454	19852807	.	-	.	gene_id "XLOC_000096"; transcript_id "TCONS_00000114"; exon_number "2"; oId "TCONS_00002429"; tss_id "TSS104";
NW_004801604.1	Cufflinks	exon	19853260	19853387	.	-	.	gene_id "XLOC_000097"; transcript_id "TCONS_00000115"; exon_number "1"; oId "TCONS_00002430"; tss_id "TSS105";
NW_004801604.1	Cufflinks	exon	19863985	19864082	.	-	.	gene_id "XLOC_000097"; transcript_id "TCONS_00000115"; exon_number "2"; oId "TCONS_00002430"; tss_id "TSS105";
NW_004801604.1	Cufflinks	exon	19869110	19869186	.	-	.	gene_id "XLOC_000098"; transcript_id "TCONS_00000116"; exon_number "1"; oId "TCONS_00002433"; tss_id "TSS106";
NW_004801604.1	Cufflinks	exon	19869198	19869341	.	-	.	gene_id "XLOC_000098"; transcript_id "TCONS_00000116"; exon_number "2"; oId "TCONS_00002433"; tss_id "TSS106";
NW_004801604.1	Cufflinks	exon	20200000	20200316	.	-	.	gene_id "XLOC_000099"; transcript_id "TCONS_00000117"; exon_number "1"; oId "TCONS_00002452"; tss_id "TSS107";
NW_004801604.1	Cufflinks	exon	20200776	20200781	.	-	.	gene_id "XLOC_000099"; transcript_id "TCONS_00000117"; exon_number "2"; oId "TCONS_00002452"; tss_id "TSS107";
NW_004801604.1	Cufflinks	exon	20864675	20864724	.	-	.	gene_id "XLOC_000100"; transcript_id "TCONS_00000118"; exon_number "1"; oId "TCONS_00002459"; tss_id "TSS108";
NW_004801604.1	Cufflinks	exon	20865090	20865297	.	-	.	gene_id "XLOC_000100"; transcript_id "TCONS_00000118"; exon_number "2"; oId "TCONS_00002459"; tss_id "TSS108";
NW_004801604.1	Cufflinks	exon	21753805	21754268	.	-	.	gene_id "XLOC_000101"; transcript_id "TCONS_00000119"; exon_number "1"; oId "TCONS_00002473"; tss_id "TSS109";
NW_004801604.1	Cufflinks	exon	21754557	21754562	.	-	.	gene_id "XLOC_000101"; transcript_id "TCONS_00000119"; exon_number "2"; oId "TCONS_00002473"; tss_id "TSS109";
NW_004801604.1	Cufflinks	exon	22214656	22214955	.	-	.	gene_id "XLOC_000102"; transcript_id "TCONS_00000120"; exon_number "1"; oId "TCONS_00002487"; tss_id "TSS110";
NW_004801604.1	Cufflinks	exon	22214967	22215086	.	-	.	gene_id "XLOC_000102"; transcript_id "TCONS_00000120"; exon_number "2"; oId "TCONS_00002487"; tss_id "TSS110";
NW_004801604.1	Cufflinks	exon	22249150	22249471	.	-	.	gene_id "XLOC_000102"; transcript_id "TCONS_00000120"; exon_number "3"; oId "TCONS_00002487"; tss_id "TSS110";
NW_004801604.1	Cufflinks	exon	22214681	22215086	.	-	.	gene_id "XLOC_000102"; transcript_id "TCONS_00000121"; exon_number "1"; oId "TCONS_00004897"; tss_id "TSS111";
NW_004801604.1	Cufflinks	exon	22218342	22218371	.	-	.	gene_id "XLOC_000102"; transcript_id "TCONS_00000121"; exon_number "2"; oId "TCONS_00004897"; tss_id "TSS111";
NW_004801604.1	Cufflinks	exon	22214681	22215086	.	-	.	gene_id "XLOC_000102"; transcript_id "TCONS_00000122"; exon_number "1"; oId "TCONS_00004898"; tss_id "TSS112";
NW_004801604.1	Cufflinks	exon	22249150	22249225	.	-	.	gene_id "XLOC_000102"; transcript_id "TCONS_00000122"; exon_number "2"; oId "TCONS_00004898"; tss_id "TSS112";
NW_004801604.1	Cufflinks	exon	22250187	22250208	.	-	.	gene_id "XLOC_000102"; transcript_id "TCONS_00000122"; exon_number "3"; oId "TCONS_00004898"; tss_id "TSS112";
NW_004801604.1	Cufflinks	exon	22247721	22247991	.	-	.	gene_id "XLOC_000102"; transcript_id "TCONS_00000123"; exon_number "1"; oId "TCONS_00004899"; tss_id "TSS112";
NW_004801604.1	Cufflinks	exon	22249140	22250167	.	-	.	gene_id "XLOC_000102"; transcript_id "TCONS_00000123"; exon_number "2"; oId "TCONS_00004899"; tss_id "TSS112";
NW_004801604.1	Cufflinks	exon	22346056	22346102	.	-	.	gene_id "XLOC_000103"; transcript_id "TCONS_00000124"; exon_number "1"; oId "TCONS_00002495"; tss_id "TSS113";
NW_004801604.1	Cufflinks	exon	22346127	22346294	.	-	.	gene_id "XLOC_000103"; transcript_id "TCONS_00000124"; exon_number "2"; oId "TCONS_00002495"; tss_id "TSS113";
NW_004801604.1	Cufflinks	exon	26504337	26504526	.	-	.	gene_id "XLOC_000104"; transcript_id "TCONS_00000125"; exon_number "1"; oId "TCONS_00002535"; tss_id "TSS114";
NW_004801604.1	Cufflinks	exon	26511580	26511700	.	-	.	gene_id "XLOC_000104"; transcript_id "TCONS_00000125"; exon_number "2"; oId "TCONS_00002535"; tss_id "TSS114";
NW_004801604.1	Cufflinks	exon	29025011	29025617	.	-	.	gene_id "XLOC_000105"; transcript_id "TCONS_00000126"; exon_number "1"; oId "TCONS_00002579"; tss_id "TSS115";
NW_004801604.1	Cufflinks	exon	29025633	29025650	.	-	.	gene_id "XLOC_000105"; transcript_id "TCONS_00000126"; exon_number "2"; oId "TCONS_00002579"; tss_id "TSS115";
NW_004801604.1	Cufflinks	exon	29654190	29654399	.	-	.	gene_id "XLOC_000106"; transcript_id "TCONS_00000127"; exon_number "1"; oId "TCONS_00002598"; tss_id "TSS116";
NW_004801604.1	Cufflinks	exon	29654769	29654775	.	-	.	gene_id "XLOC_000106"; transcript_id "TCONS_00000127"; exon_number "2"; oId "TCONS_00002598"; tss_id "TSS116";
NW_004801604.1	Cufflinks	exon	32184911	32185208	.	-	.	gene_id "XLOC_000107"; transcript_id "TCONS_00000128"; exon_number "1"; oId "TCONS_00002635"; tss_id "TSS117";
NW_004801604.1	Cufflinks	exon	32185311	32185316	.	-	.	gene_id "XLOC_000107"; transcript_id "TCONS_00000128"; exon_number "2"; oId "TCONS_00002635"; tss_id "TSS117";
NW_004801604.1	Cufflinks	exon	34089526	34090427	.	-	.	gene_id "XLOC_000108"; transcript_id "TCONS_00000129"; exon_number "1"; oId "TCONS_00002660"; tss_id "TSS118";
NW_004801604.1	Cufflinks	exon	34090702	34090707	.	-	.	gene_id "XLOC_000108"; transcript_id "TCONS_00000129"; exon_number "2"; oId "TCONS_00002660"; tss_id "TSS118";
NW_004801604.1	Cufflinks	exon	35699430	35707771	.	-	.	gene_id "XLOC_000109"; transcript_id "TCONS_00000130"; exon_number "1"; oId "TCONS_00004976"; tss_id "TSS119";
NW_004801604.1	Cufflinks	exon	35707883	35708151	.	-	.	gene_id "XLOC_000109"; transcript_id "TCONS_00000130"; exon_number "2"; oId "TCONS_00004976"; tss_id "TSS119";
NW_004801604.1	Cufflinks	exon	35699434	35701219	.	-	.	gene_id "XLOC_000109"; transcript_id "TCONS_00000131"; exon_number "1"; oId "TCONS_00002679"; tss_id "TSS120";
NW_004801604.1	Cufflinks	exon	35701230	35703919	.	-	.	gene_id "XLOC_000109"; transcript_id "TCONS_00000131"; exon_number "2"; oId "TCONS_00002679"; tss_id "TSS120";
NW_004801604.1	Cufflinks	exon	35748169	35757474	.	-	.	gene_id "XLOC_000110"; transcript_id "TCONS_00000132"; exon_number "1"; oId "TCONS_00004977"; tss_id "TSS121";
NW_004801604.1	Cufflinks	exon	35757944	35757977	.	-	.	gene_id "XLOC_000110"; transcript_id "TCONS_00000132"; exon_number "2"; oId "TCONS_00004977"; tss_id "TSS121";
NW_004801604.1	Cufflinks	exon	35758546	35758956	.	-	.	gene_id "XLOC_000110"; transcript_id "TCONS_00000132"; exon_number "3"; oId "TCONS_00004977"; tss_id "TSS121";
NW_004801604.1	Cufflinks	exon	35748169	35757474	.	-	.	gene_id "XLOC_000110"; transcript_id "TCONS_00000135"; exon_number "1"; oId "TCONS_00004980"; tss_id "TSS122";
NW_004801604.1	Cufflinks	exon	35757944	35759074	.	-	.	gene_id "XLOC_000110"; transcript_id "TCONS_00000135"; exon_number "2"; oId "TCONS_00004980"; tss_id "TSS122";
NW_004801604.1	Cufflinks	exon	35748169	35757474	.	-	.	gene_id "XLOC_000110"; transcript_id "TCONS_00000134"; exon_number "1"; oId "TCONS_00004979"; tss_id "TSS122";
NW_004801604.1	Cufflinks	exon	35758546	35759074	.	-	.	gene_id "XLOC_000110"; transcript_id "TCONS_00000134"; exon_number "2"; oId "TCONS_00004979"; tss_id "TSS122";
NW_004801604.1	Cufflinks	exon	35748169	35752376	.	-	.	gene_id "XLOC_000110"; transcript_id "TCONS_00000133"; exon_number "1"; oId "TCONS_00004978"; tss_id "TSS122";
NW_004801604.1	Cufflinks	exon	35757417	35759074	.	-	.	gene_id "XLOC_000110"; transcript_id "TCONS_00000133"; exon_number "2"; oId "TCONS_00004978"; tss_id "TSS122";
NW_004801604.1	Cufflinks	exon	35750017	35750935	.	-	.	gene_id "XLOC_000110"; transcript_id "TCONS_00000136"; exon_number "1"; oId "TCONS_00002690"; tss_id "TSS123";
NW_004801604.1	Cufflinks	exon	35750951	35751110	.	-	.	gene_id "XLOC_000110"; transcript_id "TCONS_00000136"; exon_number "2"; oId "TCONS_00002690"; tss_id "TSS123";
NW_004801604.1	Cufflinks	exon	43349389	43349543	.	-	.	gene_id "XLOC_000111"; transcript_id "TCONS_00000137"; exon_number "1"; oId "TCONS_00002739"; tss_id "TSS124";
NW_004801604.1	Cufflinks	exon	43349624	43349901	.	-	.	gene_id "XLOC_000111"; transcript_id "TCONS_00000137"; exon_number "2"; oId "TCONS_00002739"; tss_id "TSS124";
NW_004801604.1	Cufflinks	exon	45825213	45825248	.	-	.	gene_id "XLOC_000112"; transcript_id "TCONS_00000138"; exon_number "1"; oId "TCONS_00002764"; tss_id "TSS125";
NW_004801604.1	Cufflinks	exon	45825349	45825984	.	-	.	gene_id "XLOC_000112"; transcript_id "TCONS_00000138"; exon_number "2"; oId "TCONS_00002764"; tss_id "TSS125";
NW_004801604.1	Cufflinks	exon	45970287	45970402	.	-	.	gene_id "XLOC_000113"; transcript_id "TCONS_00000139"; exon_number "1"; oId "TCONS_00002772"; tss_id "TSS126";
NW_004801604.1	Cufflinks	exon	45970599	45970927	.	-	.	gene_id "XLOC_000113"; transcript_id "TCONS_00000139"; exon_number "2"; oId "TCONS_00002772"; tss_id "TSS126";
NW_004801604.1	Cufflinks	exon	46533000	46533103	.	-	.	gene_id "XLOC_000114"; transcript_id "TCONS_00000140"; exon_number "1"; oId "TCONS_00002789"; tss_id "TSS127";
NW_004801604.1	Cufflinks	exon	46533177	46533653	.	-	.	gene_id "XLOC_000114"; transcript_id "TCONS_00000140"; exon_number "2"; oId "TCONS_00002789"; tss_id "TSS127";
NW_004801604.1	Cufflinks	exon	46928925	46929875	.	-	.	gene_id "XLOC_000115"; transcript_id "TCONS_00000141"; exon_number "1"; oId "TCONS_00002795"; tss_id "TSS128";
NW_004801604.1	Cufflinks	exon	46931638	46932383	.	-	.	gene_id "XLOC_000115"; transcript_id "TCONS_00000141"; exon_number "2"; oId "TCONS_00002795"; tss_id "TSS128";
NW_004801604.1	Cufflinks	exon	46934662	46935374	.	-	.	gene_id "XLOC_000116"; transcript_id "TCONS_00000142"; exon_number "1"; oId "TCONS_00002802"; tss_id "TSS129";
NW_004801604.1	Cufflinks	exon	46938374	46938430	.	-	.	gene_id "XLOC_000116"; transcript_id "TCONS_00000142"; exon_number "2"; oId "TCONS_00002802"; tss_id "TSS129";
NW_004801604.1	Cufflinks	exon	46939081	46939209	.	-	.	gene_id "XLOC_000116"; transcript_id "TCONS_00000142"; exon_number "3"; oId "TCONS_00002802"; tss_id "TSS129";
NW_004801604.1	Cufflinks	exon	46941700	46941886	.	-	.	gene_id "XLOC_000116"; transcript_id "TCONS_00000142"; exon_number "4"; oId "TCONS_00002802"; tss_id "TSS129";
NW_004801604.1	Cufflinks	exon	46944990	46945233	.	-	.	gene_id "XLOC_000116"; transcript_id "TCONS_00000142"; exon_number "5"; oId "TCONS_00002802"; tss_id "TSS129";
NW_004801604.1	Cufflinks	exon	47842486	47842606	.	-	.	gene_id "XLOC_000117"; transcript_id "TCONS_00000143"; exon_number "1"; oId "TCONS_00005029"; tss_id "TSS130";
NW_004801604.1	Cufflinks	exon	47842744	47842968	.	-	.	gene_id "XLOC_000117"; transcript_id "TCONS_00000143"; exon_number "2"; oId "TCONS_00005029"; tss_id "TSS130";
NW_004801604.1	Cufflinks	exon	47842486	47842856	.	-	.	gene_id "XLOC_000117"; transcript_id "TCONS_00000144"; exon_number "1"; oId "TCONS_00002832"; tss_id "TSS131";
NW_004801604.1	Cufflinks	exon	47843308	47843511	.	-	.	gene_id "XLOC_000117"; transcript_id "TCONS_00000144"; exon_number "2"; oId "TCONS_00002832"; tss_id "TSS131";
NW_004801604.1	Cufflinks	exon	48366138	48366421	.	-	.	gene_id "XLOC_000118"; transcript_id "TCONS_00000145"; exon_number "1"; oId "TCONS_00002850"; tss_id "TSS132";
NW_004801604.1	Cufflinks	exon	48366777	48366783	.	-	.	gene_id "XLOC_000118"; transcript_id "TCONS_00000145"; exon_number "2"; oId "TCONS_00002850"; tss_id "TSS132";
NW_004801604.1	Cufflinks	exon	49220522	49220741	.	-	.	gene_id "XLOC_000119"; transcript_id "TCONS_00000146"; exon_number "1"; oId "TCONS_00005080"; tss_id "TSS133";
NW_004801604.1	Cufflinks	exon	49221231	49221264	.	-	.	gene_id "XLOC_000119"; transcript_id "TCONS_00000146"; exon_number "2"; oId "TCONS_00005080"; tss_id "TSS133";
NW_004801604.1	Cufflinks	exon	49221503	49221557	.	-	.	gene_id "XLOC_000119"; transcript_id "TCONS_00000146"; exon_number "3"; oId "TCONS_00005080"; tss_id "TSS133";
NW_004801604.1	Cufflinks	exon	49221741	49222035	.	-	.	gene_id "XLOC_000119"; transcript_id "TCONS_00000146"; exon_number "4"; oId "TCONS_00005080"; tss_id "TSS133";
NW_004801604.1	Cufflinks	exon	49222223	49222265	.	-	.	gene_id "XLOC_000119"; transcript_id "TCONS_00000146"; exon_number "5"; oId "TCONS_00005080"; tss_id "TSS133";
NW_004801604.1	Cufflinks	exon	49222626	49222680	.	-	.	gene_id "XLOC_000119"; transcript_id "TCONS_00000146"; exon_number "6"; oId "TCONS_00005080"; tss_id "TSS133";
NW_004801604.1	Cufflinks	exon	49220522	49221557	.	-	.	gene_id "XLOC_000119"; transcript_id "TCONS_00000148"; exon_number "1"; oId "TCONS_00005082"; tss_id "TSS133";
NW_004801604.1	Cufflinks	exon	49221741	49222035	.	-	.	gene_id "XLOC_000119"; transcript_id "TCONS_00000148"; exon_number "2"; oId "TCONS_00005082"; tss_id "TSS133";
NW_004801604.1	Cufflinks	exon	49222223	49222696	.	-	.	gene_id "XLOC_000119"; transcript_id "TCONS_00000148"; exon_number "3"; oId "TCONS_00005082"; tss_id "TSS133";
NW_004801604.1	Cufflinks	exon	49220522	49220741	.	-	.	gene_id "XLOC_000119"; transcript_id "TCONS_00000147"; exon_number "1"; oId "TCONS_00005081"; tss_id "TSS133";
NW_004801604.1	Cufflinks	exon	49221231	49221264	.	-	.	gene_id "XLOC_000119"; transcript_id "TCONS_00000147"; exon_number "2"; oId "TCONS_00005081"; tss_id "TSS133";
NW_004801604.1	Cufflinks	exon	49221503	49221557	.	-	.	gene_id "XLOC_000119"; transcript_id "TCONS_00000147"; exon_number "3"; oId "TCONS_00005081"; tss_id "TSS133";
NW_004801604.1	Cufflinks	exon	49221741	49222035	.	-	.	gene_id "XLOC_000119"; transcript_id "TCONS_00000147"; exon_number "4"; oId "TCONS_00005081"; tss_id "TSS133";
NW_004801604.1	Cufflinks	exon	49222223	49222696	.	-	.	gene_id "XLOC_000119"; transcript_id "TCONS_00000147"; exon_number "5"; oId "TCONS_00005081"; tss_id "TSS133";
NW_004801604.1	Cufflinks	exon	49220522	49221264	.	-	.	gene_id "XLOC_000119"; transcript_id "TCONS_00000149"; exon_number "1"; oId "TCONS_00005083"; tss_id "TSS133";
NW_004801604.1	Cufflinks	exon	49221503	49221557	.	-	.	gene_id "XLOC_000119"; transcript_id "TCONS_00000149"; exon_number "2"; oId "TCONS_00005083"; tss_id "TSS133";
NW_004801604.1	Cufflinks	exon	49221741	49222035	.	-	.	gene_id "XLOC_000119"; transcript_id "TCONS_00000149"; exon_number "3"; oId "TCONS_00005083"; tss_id "TSS133";
NW_004801604.1	Cufflinks	exon	49222223	49222265	.	-	.	gene_id "XLOC_000119"; transcript_id "TCONS_00000149"; exon_number "4"; oId "TCONS_00005083"; tss_id "TSS133";
NW_004801604.1	Cufflinks	exon	49222626	49222699	.	-	.	gene_id "XLOC_000119"; transcript_id "TCONS_00000149"; exon_number "5"; oId "TCONS_00005083"; tss_id "TSS133";
NW_004801604.1	Cufflinks	exon	49618707	49618715	.	-	.	gene_id "XLOC_000120"; transcript_id "TCONS_00000150"; exon_number "1"; oId "TCONS_00002903"; tss_id "TSS134";
NW_004801604.1	Cufflinks	exon	49618721	49618927	.	-	.	gene_id "XLOC_000120"; transcript_id "TCONS_00000150"; exon_number "2"; oId "TCONS_00002903"; tss_id "TSS134";
NW_004801604.1	Cufflinks	exon	50862259	50863142	.	-	.	gene_id "XLOC_000121"; transcript_id "TCONS_00000151"; exon_number "1"; oId "TCONS_00005119"; tss_id "TSS135";
NW_004801604.1	Cufflinks	exon	50866499	50866610	.	-	.	gene_id "XLOC_000121"; transcript_id "TCONS_00000151"; exon_number "2"; oId "TCONS_00005119"; tss_id "TSS135";
NW_004801604.1	Cufflinks	exon	50862259	50863142	.	-	.	gene_id "XLOC_000121"; transcript_id "TCONS_00000152"; exon_number "1"; oId "TCONS_00005120"; tss_id "TSS135";
NW_004801604.1	Cufflinks	exon	50866595	50866640	.	-	.	gene_id "XLOC_000121"; transcript_id "TCONS_00000152"; exon_number "2"; oId "TCONS_00005120"; tss_id "TSS135";
NW_004801604.1	Cufflinks	exon	51455252	51455258	.	-	.	gene_id "XLOC_000122"; transcript_id "TCONS_00000153"; exon_number "1"; oId "TCONS_00003021"; tss_id "TSS136";
NW_004801604.1	Cufflinks	exon	51455583	51455884	.	-	.	gene_id "XLOC_000122"; transcript_id "TCONS_00000153"; exon_number "2"; oId "TCONS_00003021"; tss_id "TSS136";
NW_004801604.1	Cufflinks	exon	51458008	51458204	.	-	.	gene_id "XLOC_000123"; transcript_id "TCONS_00000154"; exon_number "1"; oId "TCONS_00003023"; tss_id "TSS137";
NW_004801604.1	Cufflinks	exon	51458218	51458225	.	-	.	gene_id "XLOC_000123"; transcript_id "TCONS_00000154"; exon_number "2"; oId "TCONS_00003023"; tss_id "TSS137";
NW_004801604.1	Cufflinks	exon	51721406	51721573	.	-	.	gene_id "XLOC_000124"; transcript_id "TCONS_00000155"; exon_number "1"; oId "TCONS_00003037"; tss_id "TSS138";
NW_004801604.1	Cufflinks	exon	51724039	51724095	.	-	.	gene_id "XLOC_000124"; transcript_id "TCONS_00000155"; exon_number "2"; oId "TCONS_00003037"; tss_id "TSS138";
NW_004801604.1	Cufflinks	exon	52320594	52321865	.	-	.	gene_id "XLOC_000125"; transcript_id "TCONS_00000156"; exon_number "1"; oId "TCONS_00003082"; tss_id "TSS139";
NW_004801604.1	Cufflinks	exon	52323466	52323971	.	-	.	gene_id "XLOC_000125"; transcript_id "TCONS_00000156"; exon_number "2"; oId "TCONS_00003082"; tss_id "TSS139";
NW_004801604.1	Cufflinks	exon	52373923	52373955	.	-	.	gene_id "XLOC_000126"; transcript_id "TCONS_00000157"; exon_number "1"; oId "TCONS_00003098"; tss_id "TSS140";
NW_004801604.1	Cufflinks	exon	52373966	52374518	.	-	.	gene_id "XLOC_000126"; transcript_id "TCONS_00000157"; exon_number "2"; oId "TCONS_00003098"; tss_id "TSS140";
NW_004801604.1	Cufflinks	exon	53244045	53244423	.	-	.	gene_id "XLOC_000127"; transcript_id "TCONS_00000158"; exon_number "1"; oId "TCONS_00003195"; tss_id "TSS141";
NW_004801604.1	Cufflinks	exon	53244435	53244441	.	-	.	gene_id "XLOC_000127"; transcript_id "TCONS_00000158"; exon_number "2"; oId "TCONS_00003195"; tss_id "TSS141";
NW_004801604.1	Cufflinks	exon	53799996	53801058	.	-	.	gene_id "XLOC_000128"; transcript_id "TCONS_00000159"; exon_number "1"; oId "TCONS_00003235"; tss_id "TSS142";
NW_004801604.1	Cufflinks	exon	53801080	53801113	.	-	.	gene_id "XLOC_000128"; transcript_id "TCONS_00000159"; exon_number "2"; oId "TCONS_00003235"; tss_id "TSS142";
NW_004801604.1	Cufflinks	exon	55548168	55548358	.	-	.	gene_id "XLOC_000129"; transcript_id "TCONS_00000160"; exon_number "1"; oId "TCONS_00003286"; tss_id "TSS143";
NW_004801604.1	Cufflinks	exon	55548401	55549247	.	-	.	gene_id "XLOC_000129"; transcript_id "TCONS_00000160"; exon_number "2"; oId "TCONS_00003286"; tss_id "TSS143";
NW_004801604.1	Cufflinks	exon	57488137	57488142	.	-	.	gene_id "XLOC_000130"; transcript_id "TCONS_00000161"; exon_number "1"; oId "TCONS_00003334"; tss_id "TSS144";
NW_004801604.1	Cufflinks	exon	57488378	57488659	.	-	.	gene_id "XLOC_000130"; transcript_id "TCONS_00000161"; exon_number "2"; oId "TCONS_00003334"; tss_id "TSS144";
NW_004801604.1	Cufflinks	exon	57538296	57538381	.	-	.	gene_id "XLOC_000131"; transcript_id "TCONS_00000162"; exon_number "1"; oId "TCONS_00003350"; tss_id "TSS145";
NW_004801604.1	Cufflinks	exon	57540756	57541049	.	-	.	gene_id "XLOC_000131"; transcript_id "TCONS_00000162"; exon_number "2"; oId "TCONS_00003350"; tss_id "TSS145";
NW_004801604.1	Cufflinks	exon	57847316	57847520	.	-	.	gene_id "XLOC_000132"; transcript_id "TCONS_00000163"; exon_number "1"; oId "TCONS_00003371"; tss_id "TSS146";
NW_004801604.1	Cufflinks	exon	57847532	57847541	.	-	.	gene_id "XLOC_000132"; transcript_id "TCONS_00000163"; exon_number "2"; oId "TCONS_00003371"; tss_id "TSS146";
NW_004801604.1	Cufflinks	exon	57847574	57847581	.	-	.	gene_id "XLOC_000132"; transcript_id "TCONS_00000163"; exon_number "3"; oId "TCONS_00003371"; tss_id "TSS146";
NW_004801604.1	Cufflinks	exon	57929453	57930286	.	-	.	gene_id "XLOC_000133"; transcript_id "TCONS_00000164"; exon_number "1"; oId "TCONS_00003382"; tss_id "TSS147";
NW_004801604.1	Cufflinks	exon	57932740	57932927	.	-	.	gene_id "XLOC_000133"; transcript_id "TCONS_00000164"; exon_number "2"; oId "TCONS_00003382"; tss_id "TSS147";
NW_004801604.1	Cufflinks	exon	64849527	64849750	.	-	.	gene_id "XLOC_000134"; transcript_id "TCONS_00000165"; exon_number "1"; oId "TCONS_00003445"; tss_id "TSS148";
NW_004801604.1	Cufflinks	exon	64849893	64849898	.	-	.	gene_id "XLOC_000134"; transcript_id "TCONS_00000165"; exon_number "2"; oId "TCONS_00003445"; tss_id "TSS148";
NW_004801604.1	Cufflinks	exon	70063667	70063864	.	-	.	gene_id "XLOC_000135"; transcript_id "TCONS_00000166"; exon_number "1"; oId "TCONS_00003516"; tss_id "TSS149";
NW_004801604.1	Cufflinks	exon	70063871	70063916	.	-	.	gene_id "XLOC_000135"; transcript_id "TCONS_00000166"; exon_number "2"; oId "TCONS_00003516"; tss_id "TSS149";
NW_004801604.1	Cufflinks	exon	70063924	70063931	.	-	.	gene_id "XLOC_000135"; transcript_id "TCONS_00000166"; exon_number "3"; oId "TCONS_00003516"; tss_id "TSS149";
NW_004801604.1	Cufflinks	exon	71290761	71290964	.	-	.	gene_id "XLOC_000136"; transcript_id "TCONS_00000167"; exon_number "1"; oId "TCONS_00003599"; tss_id "TSS150";
NW_004801604.1	Cufflinks	exon	71291042	71291047	.	-	.	gene_id "XLOC_000136"; transcript_id "TCONS_00000167"; exon_number "2"; oId "TCONS_00003599"; tss_id "TSS150";
NW_004801604.1	Cufflinks	exon	71867409	71867560	.	-	.	gene_id "XLOC_000137"; transcript_id "TCONS_00000168"; exon_number "1"; oId "TCONS_00003654"; tss_id "TSS151";
NW_004801604.1	Cufflinks	exon	71870105	71870431	.	-	.	gene_id "XLOC_000137"; transcript_id "TCONS_00000168"; exon_number "2"; oId "TCONS_00003654"; tss_id "TSS151";
NW_004801604.1	Cufflinks	exon	72195401	72195607	.	-	.	gene_id "XLOC_000138"; transcript_id "TCONS_00000169"; exon_number "1"; oId "TCONS_00003683"; tss_id "TSS152";
NW_004801604.1	Cufflinks	exon	72195917	72195921	.	-	.	gene_id "XLOC_000138"; transcript_id "TCONS_00000169"; exon_number "2"; oId "TCONS_00003683"; tss_id "TSS152";
NW_004801604.1	Cufflinks	exon	75474031	75474274	.	-	.	gene_id "XLOC_000139"; transcript_id "TCONS_00000170"; exon_number "1"; oId "TCONS_00003728"; tss_id "TSS153";
NW_004801604.1	Cufflinks	exon	75482168	75482532	.	-	.	gene_id "XLOC_000139"; transcript_id "TCONS_00000170"; exon_number "2"; oId "TCONS_00003728"; tss_id "TSS153";
NW_004801604.1	Cufflinks	exon	76709415	76713278	.	-	.	gene_id "XLOC_000140"; transcript_id "TCONS_00000171"; exon_number "1"; oId "TCONS_00003769"; tss_id "TSS154";
NW_004801604.1	Cufflinks	exon	76718487	76718753	.	-	.	gene_id "XLOC_000140"; transcript_id "TCONS_00000171"; exon_number "2"; oId "TCONS_00003769"; tss_id "TSS154";
NW_004801604.1	Cufflinks	exon	78695279	78695318	.	-	.	gene_id "XLOC_000141"; transcript_id "TCONS_00000172"; exon_number "1"; oId "TCONS_00005367"; tss_id "TSS155";
NW_004801604.1	Cufflinks	exon	78696375	78696593	.	-	.	gene_id "XLOC_000141"; transcript_id "TCONS_00000172"; exon_number "2"; oId "TCONS_00005367"; tss_id "TSS155";
NW_004801604.1	Cufflinks	exon	78695662	78695669	.	-	.	gene_id "XLOC_000141"; transcript_id "TCONS_00000173"; exon_number "1"; oId "TCONS_00005368"; tss_id "TSS155";
NW_004801604.1	Cufflinks	exon	78696375	78696593	.	-	.	gene_id "XLOC_000141"; transcript_id "TCONS_00000173"; exon_number "2"; oId "TCONS_00005368"; tss_id "TSS155";
NW_004801605.1	Cufflinks	exon	26720	26902	.	+	.	gene_id "XLOC_000142"; transcript_id "TCONS_00000174"; exon_number "1"; oId "TCONS_00005679"; tss_id "TSS156";
NW_004801605.1	Cufflinks	exon	26913	26934	.	+	.	gene_id "XLOC_000142"; transcript_id "TCONS_00000174"; exon_number "2"; oId "TCONS_00005679"; tss_id "TSS156";
NW_004801605.1	Cufflinks	exon	1330434	1330626	.	+	.	gene_id "XLOC_000143"; transcript_id "TCONS_00000175"; exon_number "1"; oId "TCONS_00005717"; tss_id "TSS157";
NW_004801605.1	Cufflinks	exon	1330636	1330659	.	+	.	gene_id "XLOC_000143"; transcript_id "TCONS_00000175"; exon_number "2"; oId "TCONS_00005717"; tss_id "TSS157";
NW_004801605.1	Cufflinks	exon	1388985	1389104	.	+	.	gene_id "XLOC_000144"; transcript_id "TCONS_00000176"; exon_number "1"; oId "TCONS_00007136"; tss_id "TSS158";
NW_004801605.1	Cufflinks	exon	1407739	1408134	.	+	.	gene_id "XLOC_000144"; transcript_id "TCONS_00000176"; exon_number "2"; oId "TCONS_00007136"; tss_id "TSS158";
NW_004801605.1	Cufflinks	exon	3205085	3205253	.	+	.	gene_id "XLOC_000145"; transcript_id "TCONS_00000177"; exon_number "1"; oId "TCONS_00007145"; tss_id "TSS159";
NW_004801605.1	Cufflinks	exon	3216816	3216987	.	+	.	gene_id "XLOC_000145"; transcript_id "TCONS_00000177"; exon_number "2"; oId "TCONS_00007145"; tss_id "TSS159";
NW_004801605.1	Cufflinks	exon	3225863	3226160	.	+	.	gene_id "XLOC_000146"; transcript_id "TCONS_00000178"; exon_number "1"; oId "TCONS_00005740"; tss_id "TSS160";
NW_004801605.1	Cufflinks	exon	3226558	3226629	.	+	.	gene_id "XLOC_000146"; transcript_id "TCONS_00000178"; exon_number "2"; oId "TCONS_00005740"; tss_id "TSS160";
NW_004801605.1	Cufflinks	exon	3226732	3226927	.	+	.	gene_id "XLOC_000146"; transcript_id "TCONS_00000178"; exon_number "3"; oId "TCONS_00005740"; tss_id "TSS160";
NW_004801605.1	Cufflinks	exon	3331929	3332399	.	+	.	gene_id "XLOC_000147"; transcript_id "TCONS_00000179"; exon_number "1"; oId "TCONS_00005749"; tss_id "TSS161";
NW_004801605.1	Cufflinks	exon	3335981	3336027	.	+	.	gene_id "XLOC_000147"; transcript_id "TCONS_00000179"; exon_number "2"; oId "TCONS_00005749"; tss_id "TSS161";
NW_004801605.1	Cufflinks	exon	3350715	3351006	.	+	.	gene_id "XLOC_000148"; transcript_id "TCONS_00000180"; exon_number "1"; oId "TCONS_00005750"; tss_id "TSS162";
NW_004801605.1	Cufflinks	exon	3352777	3352887	.	+	.	gene_id "XLOC_000148"; transcript_id "TCONS_00000180"; exon_number "2"; oId "TCONS_00005750"; tss_id "TSS162";
NW_004801605.1	Cufflinks	exon	3934524	3934818	.	+	.	gene_id "XLOC_000149"; transcript_id "TCONS_00000181"; exon_number "1"; oId "TCONS_00005775"; tss_id "TSS163";
NW_004801605.1	Cufflinks	exon	3934847	3935062	.	+	.	gene_id "XLOC_000149"; transcript_id "TCONS_00000181"; exon_number "2"; oId "TCONS_00005775"; tss_id "TSS163";
NW_004801605.1	Cufflinks	exon	4340609	4342451	.	+	.	gene_id "XLOC_000150"; transcript_id "TCONS_00000182"; exon_number "1"; oId "TCONS_00005790"; tss_id "TSS164";
NW_004801605.1	Cufflinks	exon	4345441	4345524	.	+	.	gene_id "XLOC_000150"; transcript_id "TCONS_00000182"; exon_number "2"; oId "TCONS_00005790"; tss_id "TSS164";
NW_004801605.1	Cufflinks	exon	4346465	4346527	.	+	.	gene_id "XLOC_000150"; transcript_id "TCONS_00000182"; exon_number "3"; oId "TCONS_00005790"; tss_id "TSS164";
NW_004801605.1	Cufflinks	exon	4346838	4346882	.	+	.	gene_id "XLOC_000150"; transcript_id "TCONS_00000182"; exon_number "4"; oId "TCONS_00005790"; tss_id "TSS164";
NW_004801605.1	Cufflinks	exon	6540990	6541200	.	+	.	gene_id "XLOC_000151"; transcript_id "TCONS_00000183"; exon_number "1"; oId "TCONS_00005843"; tss_id "TSS165";
NW_004801605.1	Cufflinks	exon	6541210	6541273	.	+	.	gene_id "XLOC_000151"; transcript_id "TCONS_00000183"; exon_number "2"; oId "TCONS_00005843"; tss_id "TSS165";
NW_004801605.1	Cufflinks	exon	7949932	7950062	.	+	.	gene_id "XLOC_000152"; transcript_id "TCONS_00000184"; exon_number "1"; oId "TCONS_00007198"; tss_id "TSS166";
NW_004801605.1	Cufflinks	exon	7950502	7951002	.	+	.	gene_id "XLOC_000152"; transcript_id "TCONS_00000184"; exon_number "2"; oId "TCONS_00007198"; tss_id "TSS166";
NW_004801605.1	Cufflinks	exon	7949958	7949986	.	+	.	gene_id "XLOC_000152"; transcript_id "TCONS_00000185"; exon_number "1"; oId "TCONS_00007199"; tss_id "TSS166";
NW_004801605.1	Cufflinks	exon	7950502	7951002	.	+	.	gene_id "XLOC_000152"; transcript_id "TCONS_00000185"; exon_number "2"; oId "TCONS_00007199"; tss_id "TSS166";
NW_004801605.1	Cufflinks	exon	19208366	19208926	.	+	.	gene_id "XLOC_000153"; transcript_id "TCONS_00000186"; exon_number "1"; oId "TCONS_00005906"; tss_id "TSS167";
NW_004801605.1	Cufflinks	exon	19208933	19209277	.	+	.	gene_id "XLOC_000153"; transcript_id "TCONS_00000186"; exon_number "2"; oId "TCONS_00005906"; tss_id "TSS167";
NW_004801605.1	Cufflinks	exon	20381527	20381958	.	+	.	gene_id "XLOC_000154"; transcript_id "TCONS_00000187"; exon_number "1"; oId "TCONS_00005934"; tss_id "TSS168";
NW_004801605.1	Cufflinks	exon	20383739	20383876	.	+	.	gene_id "XLOC_000154"; transcript_id "TCONS_00000187"; exon_number "2"; oId "TCONS_00005934"; tss_id "TSS168";
NW_004801605.1	Cufflinks	exon	20385616	20385644	.	+	.	gene_id "XLOC_000154"; transcript_id "TCONS_00000187"; exon_number "3"; oId "TCONS_00005934"; tss_id "TSS168";
NW_004801605.1	Cufflinks	exon	22778988	22779001	.	+	.	gene_id "XLOC_000155"; transcript_id "TCONS_00000188"; exon_number "1"; oId "TCONS_00005973"; tss_id "TSS169";
NW_004801605.1	Cufflinks	exon	22779008	22779100	.	+	.	gene_id "XLOC_000155"; transcript_id "TCONS_00000188"; exon_number "2"; oId "TCONS_00005973"; tss_id "TSS169";
NW_004801605.1	Cufflinks	exon	22824325	22824328	.	+	.	gene_id "XLOC_000155"; transcript_id "TCONS_00000188"; exon_number "3"; oId "TCONS_00005973"; tss_id "TSS169";
NW_004801605.1	Cufflinks	exon	22863348	22863398	.	+	.	gene_id "XLOC_000155"; transcript_id "TCONS_00000188"; exon_number "4"; oId "TCONS_00005973"; tss_id "TSS169";
NW_004801605.1	Cufflinks	exon	23158939	23158947	.	+	.	gene_id "XLOC_000155"; transcript_id "TCONS_00000188"; exon_number "5"; oId "TCONS_00005973"; tss_id "TSS169";
NW_004801605.1	Cufflinks	exon	23166451	23166461	.	+	.	gene_id "XLOC_000155"; transcript_id "TCONS_00000188"; exon_number "6"; oId "TCONS_00005973"; tss_id "TSS169";
NW_004801605.1	Cufflinks	exon	23481358	23481428	.	+	.	gene_id "XLOC_000155"; transcript_id "TCONS_00000188"; exon_number "7"; oId "TCONS_00005973"; tss_id "TSS169";
NW_004801605.1	Cufflinks	exon	29524239	29525044	.	+	.	gene_id "XLOC_000156"; transcript_id "TCONS_00000189"; exon_number "1"; oId "TCONS_00007293"; tss_id "TSS170";
NW_004801605.1	Cufflinks	exon	29543876	29544869	.	+	.	gene_id "XLOC_000156"; transcript_id "TCONS_00000189"; exon_number "2"; oId "TCONS_00007293"; tss_id "TSS170";
NW_004801605.1	Cufflinks	exon	29524241	29524262	.	+	.	gene_id "XLOC_000156"; transcript_id "TCONS_00000190"; exon_number "1"; oId "TCONS_00007294"; tss_id "TSS170";
NW_004801605.1	Cufflinks	exon	29524936	29526401	.	+	.	gene_id "XLOC_000156"; transcript_id "TCONS_00000190"; exon_number "2"; oId "TCONS_00007294"; tss_id "TSS170";
NW_004801605.1	Cufflinks	exon	29541249	29543292	.	+	.	gene_id "XLOC_000156"; transcript_id "TCONS_00000191"; exon_number "1"; oId "TCONS_00007297"; tss_id "TSS171";
NW_004801605.1	Cufflinks	exon	29543876	29544869	.	+	.	gene_id "XLOC_000156"; transcript_id "TCONS_00000191"; exon_number "2"; oId "TCONS_00007297"; tss_id "TSS171";
NW_004801605.1	Cufflinks	exon	32265975	32266109	.	+	.	gene_id "XLOC_000157"; transcript_id "TCONS_00000192"; exon_number "1"; oId "TCONS_00006080"; tss_id "TSS172";
NW_004801605.1	Cufflinks	exon	32266275	32266493	.	+	.	gene_id "XLOC_000157"; transcript_id "TCONS_00000192"; exon_number "2"; oId "TCONS_00006080"; tss_id "TSS172";
NW_004801605.1	Cufflinks	exon	32267742	32268045	.	+	.	gene_id "XLOC_000157"; transcript_id "TCONS_00000192"; exon_number "3"; oId "TCONS_00006080"; tss_id "TSS172";
NW_004801605.1	Cufflinks	exon	32268393	32268618	.	+	.	gene_id "XLOC_000157"; transcript_id "TCONS_00000192"; exon_number "4"; oId "TCONS_00006080"; tss_id "TSS172";
NW_004801605.1	Cufflinks	exon	32268733	32268801	.	+	.	gene_id "XLOC_000157"; transcript_id "TCONS_00000192"; exon_number "5"; oId "TCONS_00006080"; tss_id "TSS172";
NW_004801605.1	Cufflinks	exon	32490515	32490545	.	+	.	gene_id "XLOC_000158"; transcript_id "TCONS_00000193"; exon_number "1"; oId "TCONS_00006088"; tss_id "TSS173";
NW_004801605.1	Cufflinks	exon	32490552	32491016	.	+	.	gene_id "XLOC_000158"; transcript_id "TCONS_00000193"; exon_number "2"; oId "TCONS_00006088"; tss_id "TSS173";
NW_004801605.1	Cufflinks	exon	38405476	38405481	.	+	.	gene_id "XLOC_000159"; transcript_id "TCONS_00000194"; exon_number "1"; oId "TCONS_00006146"; tss_id "TSS174";
NW_004801605.1	Cufflinks	exon	38405818	38406089	.	+	.	gene_id "XLOC_000159"; transcript_id "TCONS_00000194"; exon_number "2"; oId "TCONS_00006146"; tss_id "TSS174";
NW_004801605.1	Cufflinks	exon	38521678	38521694	.	+	.	gene_id "XLOC_000160"; transcript_id "TCONS_00000195"; exon_number "1"; oId "TCONS_00006154"; tss_id "TSS175";
NW_004801605.1	Cufflinks	exon	38521752	38522445	.	+	.	gene_id "XLOC_000160"; transcript_id "TCONS_00000195"; exon_number "2"; oId "TCONS_00006154"; tss_id "TSS175";
NW_004801605.1	Cufflinks	exon	38527703	38527716	.	+	.	gene_id "XLOC_000161"; transcript_id "TCONS_00000196"; exon_number "1"; oId "TCONS_00006155"; tss_id "TSS176";
NW_004801605.1	Cufflinks	exon	38527725	38527731	.	+	.	gene_id "XLOC_000161"; transcript_id "TCONS_00000196"; exon_number "2"; oId "TCONS_00006155"; tss_id "TSS176";
NW_004801605.1	Cufflinks	exon	38527739	38528197	.	+	.	gene_id "XLOC_000161"; transcript_id "TCONS_00000196"; exon_number "3"; oId "TCONS_00006155"; tss_id "TSS176";
NW_004801605.1	Cufflinks	exon	38665043	38665242	.	+	.	gene_id "XLOC_000162"; transcript_id "TCONS_00000197"; exon_number "1"; oId "TCONS_00007368"; tss_id "TSS177";
NW_004801605.1	Cufflinks	exon	38665651	38665708	.	+	.	gene_id "XLOC_000162"; transcript_id "TCONS_00000197"; exon_number "2"; oId "TCONS_00007368"; tss_id "TSS177";
NW_004801605.1	Cufflinks	exon	38666181	38673091	.	+	.	gene_id "XLOC_000162"; transcript_id "TCONS_00000197"; exon_number "3"; oId "TCONS_00007368"; tss_id "TSS177";
NW_004801605.1	Cufflinks	exon	38670260	38670270	.	+	.	gene_id "XLOC_000162"; transcript_id "TCONS_00000198"; exon_number "1"; oId "TCONS_00006171"; tss_id "TSS178";
NW_004801605.1	Cufflinks	exon	38670282	38670315	.	+	.	gene_id "XLOC_000162"; transcript_id "TCONS_00000198"; exon_number "2"; oId "TCONS_00006171"; tss_id "TSS178";
NW_004801605.1	Cufflinks	exon	38670323	38671477	.	+	.	gene_id "XLOC_000162"; transcript_id "TCONS_00000198"; exon_number "3"; oId "TCONS_00006171"; tss_id "TSS178";
NW_004801605.1	Cufflinks	exon	38787201	38787224	.	+	.	gene_id "XLOC_000163"; transcript_id "TCONS_00000199"; exon_number "1"; oId "TCONS_00007373"; tss_id "TSS179";
NW_004801605.1	Cufflinks	exon	38787614	38787887	.	+	.	gene_id "XLOC_000163"; transcript_id "TCONS_00000199"; exon_number "2"; oId "TCONS_00007373"; tss_id "TSS179";
NW_004801605.1	Cufflinks	exon	38852939	38853364	.	+	.	gene_id "XLOC_000164"; transcript_id "TCONS_00000200"; exon_number "1"; oId "TCONS_00006190"; tss_id "TSS180";
NW_004801605.1	Cufflinks	exon	38853371	38853391	.	+	.	gene_id "XLOC_000164"; transcript_id "TCONS_00000200"; exon_number "2"; oId "TCONS_00006190"; tss_id "TSS180";
NW_004801605.1	Cufflinks	exon	39113824	39113854	.	+	.	gene_id "XLOC_000165"; transcript_id "TCONS_00000201"; exon_number "1"; oId "TCONS_00006195"; tss_id "TSS181";
NW_004801605.1	Cufflinks	exon	39113877	39115610	.	+	.	gene_id "XLOC_000165"; transcript_id "TCONS_00000201"; exon_number "2"; oId "TCONS_00006195"; tss_id "TSS181";
NW_004801605.1	Cufflinks	exon	47834504	47835844	.	+	.	gene_id "XLOC_000166"; transcript_id "TCONS_00000202"; exon_number "1"; oId "TCONS_00006236"; tss_id "TSS182";
NW_004801605.1	Cufflinks	exon	47835853	47835860	.	+	.	gene_id "XLOC_000166"; transcript_id "TCONS_00000202"; exon_number "2"; oId "TCONS_00006236"; tss_id "TSS182";
NW_004801605.1	Cufflinks	exon	47835866	47835873	.	+	.	gene_id "XLOC_000166"; transcript_id "TCONS_00000202"; exon_number "3"; oId "TCONS_00006236"; tss_id "TSS182";
NW_004801605.1	Cufflinks	exon	47835887	47835901	.	+	.	gene_id "XLOC_000166"; transcript_id "TCONS_00000202"; exon_number "4"; oId "TCONS_00006236"; tss_id "TSS182";
NW_004801605.1	Cufflinks	exon	47835908	47835916	.	+	.	gene_id "XLOC_000166"; transcript_id "TCONS_00000202"; exon_number "5"; oId "TCONS_00006236"; tss_id "TSS182";
NW_004801605.1	Cufflinks	exon	50438159	50438177	.	+	.	gene_id "XLOC_000167"; transcript_id "TCONS_00000203"; exon_number "1"; oId "TCONS_00006274"; tss_id "TSS183";
NW_004801605.1	Cufflinks	exon	50438191	50438592	.	+	.	gene_id "XLOC_000167"; transcript_id "TCONS_00000203"; exon_number "2"; oId "TCONS_00006274"; tss_id "TSS183";
NW_004801605.1	Cufflinks	exon	53044473	53044819	.	+	.	gene_id "XLOC_000168"; transcript_id "TCONS_00000204"; exon_number "1"; oId "TCONS_00006299"; tss_id "TSS184";
NW_004801605.1	Cufflinks	exon	53046807	53047031	.	+	.	gene_id "XLOC_000168"; transcript_id "TCONS_00000204"; exon_number "2"; oId "TCONS_00006299"; tss_id "TSS184";
NW_004801605.1	Cufflinks	exon	53074804	53074983	.	+	.	gene_id "XLOC_000169"; transcript_id "TCONS_00000205"; exon_number "1"; oId "TCONS_00006302"; tss_id "TSS185";
NW_004801605.1	Cufflinks	exon	53077170	53077499	.	+	.	gene_id "XLOC_000169"; transcript_id "TCONS_00000205"; exon_number "2"; oId "TCONS_00006302"; tss_id "TSS185";
NW_004801605.1	Cufflinks	exon	54205344	54205508	.	+	.	gene_id "XLOC_000170"; transcript_id "TCONS_00000206"; exon_number "1"; oId "TCONS_00006322"; tss_id "TSS186";
NW_004801605.1	Cufflinks	exon	54205543	54205627	.	+	.	gene_id "XLOC_000170"; transcript_id "TCONS_00000206"; exon_number "2"; oId "TCONS_00006322"; tss_id "TSS186";
NW_004801605.1	Cufflinks	exon	55960085	55960217	.	+	.	gene_id "XLOC_000171"; transcript_id "TCONS_00000207"; exon_number "1"; oId "TCONS_00006344"; tss_id "TSS187";
NW_004801605.1	Cufflinks	exon	56010515	56010639	.	+	.	gene_id "XLOC_000171"; transcript_id "TCONS_00000207"; exon_number "2"; oId "TCONS_00006344"; tss_id "TSS187";
NW_004801605.1	Cufflinks	exon	56104022	56104069	.	+	.	gene_id "XLOC_000171"; transcript_id "TCONS_00000207"; exon_number "3"; oId "TCONS_00006344"; tss_id "TSS187";
NW_004801605.1	Cufflinks	exon	56114335	56114462	.	+	.	gene_id "XLOC_000171"; transcript_id "TCONS_00000207"; exon_number "4"; oId "TCONS_00006344"; tss_id "TSS187";
NW_004801605.1	Cufflinks	exon	56104022	56104069	.	+	.	gene_id "XLOC_000171"; transcript_id "TCONS_00000209"; exon_number "1"; oId "TCONS_00006346"; tss_id "TSS188";
NW_004801605.1	Cufflinks	exon	56105575	56105650	.	+	.	gene_id "XLOC_000171"; transcript_id "TCONS_00000209"; exon_number "2"; oId "TCONS_00006346"; tss_id "TSS188";
NW_004801605.1	Cufflinks	exon	56114335	56114462	.	+	.	gene_id "XLOC_000171"; transcript_id "TCONS_00000209"; exon_number "3"; oId "TCONS_00006346"; tss_id "TSS188";
NW_004801605.1	Cufflinks	exon	56072142	56072200	.	+	.	gene_id "XLOC_000172"; transcript_id "TCONS_00000208"; exon_number "1"; oId "TCONS_00006345"; tss_id "TSS189";
NW_004801605.1	Cufflinks	exon	56072208	56072371	.	+	.	gene_id "XLOC_000172"; transcript_id "TCONS_00000208"; exon_number "2"; oId "TCONS_00006345"; tss_id "TSS189";
NW_004801605.1	Cufflinks	exon	1317961	1318248	.	-	.	gene_id "XLOC_000173"; transcript_id "TCONS_00000210"; exon_number "1"; oId "TCONS_00006416"; tss_id "TSS190";
NW_004801605.1	Cufflinks	exon	1318542	1318546	.	-	.	gene_id "XLOC_000173"; transcript_id "TCONS_00000210"; exon_number "2"; oId "TCONS_00006416"; tss_id "TSS190";
NW_004801605.1	Cufflinks	exon	1388961	1389104	.	-	.	gene_id "XLOC_000174"; transcript_id "TCONS_00000211"; exon_number "1"; oId "TCONS_00006434"; tss_id "TSS191";
NW_004801605.1	Cufflinks	exon	1407739	1407966	.	-	.	gene_id "XLOC_000174"; transcript_id "TCONS_00000211"; exon_number "2"; oId "TCONS_00006434"; tss_id "TSS191";
NW_004801605.1	Cufflinks	exon	3205080	3205253	.	-	.	gene_id "XLOC_000175"; transcript_id "TCONS_00000212"; exon_number "1"; oId "TCONS_00006451"; tss_id "TSS192";
NW_004801605.1	Cufflinks	exon	3216816	3216987	.	-	.	gene_id "XLOC_000175"; transcript_id "TCONS_00000212"; exon_number "2"; oId "TCONS_00006451"; tss_id "TSS192";
NW_004801605.1	Cufflinks	exon	3225295	3226160	.	-	.	gene_id "XLOC_000176"; transcript_id "TCONS_00000213"; exon_number "1"; oId "TCONS_00007507"; tss_id "TSS193";
NW_004801605.1	Cufflinks	exon	3226558	3226900	.	-	.	gene_id "XLOC_000176"; transcript_id "TCONS_00000213"; exon_number "2"; oId "TCONS_00007507"; tss_id "TSS193";
NW_004801605.1	Cufflinks	exon	3331725	3332399	.	-	.	gene_id "XLOC_000177"; transcript_id "TCONS_00000214"; exon_number "1"; oId "TCONS_00007508"; tss_id "TSS194";
NW_004801605.1	Cufflinks	exon	3335981	3336075	.	-	.	gene_id "XLOC_000177"; transcript_id "TCONS_00000214"; exon_number "2"; oId "TCONS_00007508"; tss_id "TSS194";
NW_004801605.1	Cufflinks	exon	3350715	3351006	.	-	.	gene_id "XLOC_000178"; transcript_id "TCONS_00000215"; exon_number "1"; oId "TCONS_00007509"; tss_id "TSS195";
NW_004801605.1	Cufflinks	exon	3352777	3352887	.	-	.	gene_id "XLOC_000178"; transcript_id "TCONS_00000215"; exon_number "2"; oId "TCONS_00007509"; tss_id "TSS195";
NW_004801605.1	Cufflinks	exon	3388713	3388815	.	-	.	gene_id "XLOC_000179"; transcript_id "TCONS_00000216"; exon_number "1"; oId "TCONS_00006455"; tss_id "TSS196";
NW_004801605.1	Cufflinks	exon	3390679	3390924	.	-	.	gene_id "XLOC_000179"; transcript_id "TCONS_00000216"; exon_number "2"; oId "TCONS_00006455"; tss_id "TSS196";
NW_004801605.1	Cufflinks	exon	4337615	4341711	.	-	.	gene_id "XLOC_000180"; transcript_id "TCONS_00000217"; exon_number "1"; oId "TCONS_00007527"; tss_id "TSS197";
NW_004801605.1	Cufflinks	exon	4342194	4342538	.	-	.	gene_id "XLOC_000180"; transcript_id "TCONS_00000217"; exon_number "2"; oId "TCONS_00007527"; tss_id "TSS197";
NW_004801605.1	Cufflinks	exon	4337615	4342451	.	-	.	gene_id "XLOC_000180"; transcript_id "TCONS_00000218"; exon_number "1"; oId "TCONS_00007528"; tss_id "TSS198";
NW_004801605.1	Cufflinks	exon	4345441	4345524	.	-	.	gene_id "XLOC_000180"; transcript_id "TCONS_00000218"; exon_number "2"; oId "TCONS_00007528"; tss_id "TSS198";
NW_004801605.1	Cufflinks	exon	4345629	4345679	.	-	.	gene_id "XLOC_000180"; transcript_id "TCONS_00000218"; exon_number "3"; oId "TCONS_00007528"; tss_id "TSS198";
NW_004801605.1	Cufflinks	exon	4345397	4345524	.	-	.	gene_id "XLOC_000180"; transcript_id "TCONS_00000219"; exon_number "1"; oId "TCONS_00007529"; tss_id "TSS199";
NW_004801605.1	Cufflinks	exon	4346465	4346527	.	-	.	gene_id "XLOC_000180"; transcript_id "TCONS_00000219"; exon_number "2"; oId "TCONS_00007529"; tss_id "TSS199";
NW_004801605.1	Cufflinks	exon	4346838	4346972	.	-	.	gene_id "XLOC_000180"; transcript_id "TCONS_00000219"; exon_number "3"; oId "TCONS_00007529"; tss_id "TSS199";
NW_004801605.1	Cufflinks	exon	4965396	4965412	.	-	.	gene_id "XLOC_000181"; transcript_id "TCONS_00000220"; exon_number "1"; oId "TCONS_00006525"; tss_id "TSS200";
NW_004801605.1	Cufflinks	exon	4965706	4965906	.	-	.	gene_id "XLOC_000181"; transcript_id "TCONS_00000220"; exon_number "2"; oId "TCONS_00006525"; tss_id "TSS200";
NW_004801605.1	Cufflinks	exon	12197591	12197666	.	-	.	gene_id "XLOC_000182"; transcript_id "TCONS_00000221"; exon_number "1"; oId "TCONS_00006587"; tss_id "TSS201";
NW_004801605.1	Cufflinks	exon	12198224	12198432	.	-	.	gene_id "XLOC_000182"; transcript_id "TCONS_00000221"; exon_number "2"; oId "TCONS_00006587"; tss_id "TSS201";
NW_004801605.1	Cufflinks	exon	14674665	14674988	.	-	.	gene_id "XLOC_000183"; transcript_id "TCONS_00000222"; exon_number "1"; oId "TCONS_00006601"; tss_id "TSS202";
NW_004801605.1	Cufflinks	exon	14675015	14675042	.	-	.	gene_id "XLOC_000183"; transcript_id "TCONS_00000222"; exon_number "2"; oId "TCONS_00006601"; tss_id "TSS202";
NW_004801605.1	Cufflinks	exon	17950385	17950502	.	-	.	gene_id "XLOC_000184"; transcript_id "TCONS_00000223"; exon_number "1"; oId "TCONS_00007571"; tss_id "TSS203";
NW_004801605.1	Cufflinks	exon	17954643	17954725	.	-	.	gene_id "XLOC_000184"; transcript_id "TCONS_00000223"; exon_number "2"; oId "TCONS_00007571"; tss_id "TSS203";
NW_004801605.1	Cufflinks	exon	19796280	19797526	.	-	.	gene_id "XLOC_000185"; transcript_id "TCONS_00000224"; exon_number "1"; oId "TCONS_00006637"; tss_id "TSS204";
NW_004801605.1	Cufflinks	exon	19797534	19797933	.	-	.	gene_id "XLOC_000185"; transcript_id "TCONS_00000224"; exon_number "2"; oId "TCONS_00006637"; tss_id "TSS204";
NW_004801605.1	Cufflinks	exon	19797940	19797971	.	-	.	gene_id "XLOC_000185"; transcript_id "TCONS_00000224"; exon_number "3"; oId "TCONS_00006637"; tss_id "TSS204";
NW_004801605.1	Cufflinks	exon	20407833	20409300	.	-	.	gene_id "XLOC_000186"; transcript_id "TCONS_00000225"; exon_number "1"; oId "TCONS_00006669"; tss_id "TSS205";
NW_004801605.1	Cufflinks	exon	20409309	20409369	.	-	.	gene_id "XLOC_000186"; transcript_id "TCONS_00000225"; exon_number "2"; oId "TCONS_00006669"; tss_id "TSS205";
NW_004801605.1	Cufflinks	exon	31843550	31843555	.	-	.	gene_id "XLOC_000187"; transcript_id "TCONS_00000226"; exon_number "1"; oId "TCONS_00006791"; tss_id "TSS206";
NW_004801605.1	Cufflinks	exon	31843887	31844154	.	-	.	gene_id "XLOC_000187"; transcript_id "TCONS_00000226"; exon_number "2"; oId "TCONS_00006791"; tss_id "TSS206";
NW_004801605.1	Cufflinks	exon	32261293	32261487	.	-	.	gene_id "XLOC_000188"; transcript_id "TCONS_00000227"; exon_number "1"; oId "TCONS_00007618"; tss_id "TSS207";
NW_004801605.1	Cufflinks	exon	32261879	32261992	.	-	.	gene_id "XLOC_000188"; transcript_id "TCONS_00000227"; exon_number "2"; oId "TCONS_00007618"; tss_id "TSS207";
NW_004801605.1	Cufflinks	exon	32262205	32262382	.	-	.	gene_id "XLOC_000188"; transcript_id "TCONS_00000227"; exon_number "3"; oId "TCONS_00007618"; tss_id "TSS207";
NW_004801605.1	Cufflinks	exon	32894729	32894816	.	-	.	gene_id "XLOC_000189"; transcript_id "TCONS_00000228"; exon_number "1"; oId "TCONS_00006848"; tss_id "TSS208";
NW_004801605.1	Cufflinks	exon	32899489	32899632	.	-	.	gene_id "XLOC_000189"; transcript_id "TCONS_00000228"; exon_number "2"; oId "TCONS_00006848"; tss_id "TSS208";
NW_004801605.1	Cufflinks	exon	32905361	32905379	.	-	.	gene_id "XLOC_000190"; transcript_id "TCONS_00000229"; exon_number "1"; oId "TCONS_00006852"; tss_id "TSS209";
NW_004801605.1	Cufflinks	exon	32905397	32905699	.	-	.	gene_id "XLOC_000190"; transcript_id "TCONS_00000229"; exon_number "2"; oId "TCONS_00006852"; tss_id "TSS209";
NW_004801605.1	Cufflinks	exon	38665113	38665242	.	-	.	gene_id "XLOC_000191"; transcript_id "TCONS_00000230"; exon_number "1"; oId "TCONS_00006902"; tss_id "TSS210";
NW_004801605.1	Cufflinks	exon	38665651	38666063	.	-	.	gene_id "XLOC_000191"; transcript_id "TCONS_00000230"; exon_number "2"; oId "TCONS_00006902"; tss_id "TSS210";
NW_004801605.1	Cufflinks	exon	38667175	38667190	.	-	.	gene_id "XLOC_000192"; transcript_id "TCONS_00000231"; exon_number "1"; oId "TCONS_00006904"; tss_id "TSS211";
NW_004801605.1	Cufflinks	exon	38667204	38667580	.	-	.	gene_id "XLOC_000192"; transcript_id "TCONS_00000231"; exon_number "2"; oId "TCONS_00006904"; tss_id "TSS211";
NW_004801605.1	Cufflinks	exon	38853703	38854006	.	-	.	gene_id "XLOC_000193"; transcript_id "TCONS_00000232"; exon_number "1"; oId "TCONS_00006938"; tss_id "TSS212";
NW_004801605.1	Cufflinks	exon	38854018	38854034	.	-	.	gene_id "XLOC_000193"; transcript_id "TCONS_00000232"; exon_number "2"; oId "TCONS_00006938"; tss_id "TSS212";
NW_004801605.1	Cufflinks	exon	39115728	39115800	.	-	.	gene_id "XLOC_000194"; transcript_id "TCONS_00000233"; exon_number "1"; oId "TCONS_00006946"; tss_id "TSS213";
NW_004801605.1	Cufflinks	exon	39116803	39117125	.	-	.	gene_id "XLOC_000194"; transcript_id "TCONS_00000233"; exon_number "2"; oId "TCONS_00006946"; tss_id "TSS213";
NW_004801605.1	Cufflinks	exon	47840683	47840688	.	-	.	gene_id "XLOC_000195"; transcript_id "TCONS_00000234"; exon_number "1"; oId "TCONS_00006993"; tss_id "TSS214";
NW_004801605.1	Cufflinks	exon	47841087	47841320	.	-	.	gene_id "XLOC_000195"; transcript_id "TCONS_00000234"; exon_number "2"; oId "TCONS_00006993"; tss_id "TSS214";
NW_004801605.1	Cufflinks	exon	48366204	48366358	.	-	.	gene_id "XLOC_000196"; transcript_id "TCONS_00000235"; exon_number "1"; oId "TCONS_00006997"; tss_id "TSS215";
NW_004801605.1	Cufflinks	exon	48374350	48374443	.	-	.	gene_id "XLOC_000196"; transcript_id "TCONS_00000235"; exon_number "2"; oId "TCONS_00006997"; tss_id "TSS215";
NW_004801605.1	Cufflinks	exon	50353621	50355250	.	-	.	gene_id "XLOC_000197"; transcript_id "TCONS_00000236"; exon_number "1"; oId "TCONS_00007014"; tss_id "TSS216";
NW_004801605.1	Cufflinks	exon	50355258	50355279	.	-	.	gene_id "XLOC_000197"; transcript_id "TCONS_00000236"; exon_number "2"; oId "TCONS_00007014"; tss_id "TSS216";
NW_004801605.1	Cufflinks	exon	53044239	53044819	.	-	.	gene_id "XLOC_000198"; transcript_id "TCONS_00000238"; exon_number "1"; oId "TCONS_00007719"; tss_id "TSS217";
NW_004801605.1	Cufflinks	exon	53046854	53047084	.	-	.	gene_id "XLOC_000198"; transcript_id "TCONS_00000238"; exon_number "2"; oId "TCONS_00007719"; tss_id "TSS217";
NW_004801605.1	Cufflinks	exon	53044239	53044819	.	-	.	gene_id "XLOC_000198"; transcript_id "TCONS_00000237"; exon_number "1"; oId "TCONS_00007718"; tss_id "TSS217";
NW_004801605.1	Cufflinks	exon	53046807	53047084	.	-	.	gene_id "XLOC_000198"; transcript_id "TCONS_00000237"; exon_number "2"; oId "TCONS_00007718"; tss_id "TSS217";
NW_004801605.1	Cufflinks	exon	53067421	53067770	.	-	.	gene_id "XLOC_000199"; transcript_id "TCONS_00000239"; exon_number "1"; oId "TCONS_00007720"; tss_id "TSS218";
NW_004801605.1	Cufflinks	exon	53071088	53071115	.	-	.	gene_id "XLOC_000199"; transcript_id "TCONS_00000239"; exon_number "2"; oId "TCONS_00007720"; tss_id "TSS218";
NW_004801605.1	Cufflinks	exon	53067421	53067770	.	-	.	gene_id "XLOC_000199"; transcript_id "TCONS_00000240"; exon_number "1"; oId "TCONS_00007721"; tss_id "TSS219";
NW_004801605.1	Cufflinks	exon	53074807	53074983	.	-	.	gene_id "XLOC_000199"; transcript_id "TCONS_00000240"; exon_number "2"; oId "TCONS_00007721"; tss_id "TSS219";
NW_004801605.1	Cufflinks	exon	53077170	53077480	.	-	.	gene_id "XLOC_000199"; transcript_id "TCONS_00000240"; exon_number "3"; oId "TCONS_00007721"; tss_id "TSS219";
NW_004801605.1	Cufflinks	exon	53067606	53067770	.	-	.	gene_id "XLOC_000199"; transcript_id "TCONS_00000241"; exon_number "1"; oId "TCONS_00007042"; tss_id "TSS219";
NW_004801605.1	Cufflinks	exon	53074807	53074983	.	-	.	gene_id "XLOC_000199"; transcript_id "TCONS_00000241"; exon_number "2"; oId "TCONS_00007042"; tss_id "TSS219";
NW_004801605.1	Cufflinks	exon	53077285	53077499	.	-	.	gene_id "XLOC_000199"; transcript_id "TCONS_00000241"; exon_number "3"; oId "TCONS_00007042"; tss_id "TSS219";
NW_004801605.1	Cufflinks	exon	53074690	53074983	.	-	.	gene_id "XLOC_000199"; transcript_id "TCONS_00000242"; exon_number "1"; oId "TCONS_00007722"; tss_id "TSS219";
NW_004801605.1	Cufflinks	exon	53077285	53077480	.	-	.	gene_id "XLOC_000199"; transcript_id "TCONS_00000242"; exon_number "2"; oId "TCONS_00007722"; tss_id "TSS219";
NW_004801605.1	Cufflinks	exon	54710936	54710949	.	-	.	gene_id "XLOC_000200"; transcript_id "TCONS_00000243"; exon_number "1"; oId "TCONS_00007069"; tss_id "TSS220";
NW_004801605.1	Cufflinks	exon	54710955	54710982	.	-	.	gene_id "XLOC_000200"; transcript_id "TCONS_00000243"; exon_number "2"; oId "TCONS_00007069"; tss_id "TSS220";
NW_004801605.1	Cufflinks	exon	54710988	54712854	.	-	.	gene_id "XLOC_000200"; transcript_id "TCONS_00000243"; exon_number "3"; oId "TCONS_00007069"; tss_id "TSS220";
NW_004801605.1	Cufflinks	exon	54713355	54713920	.	-	.	gene_id "XLOC_000200"; transcript_id "TCONS_00000243"; exon_number "4"; oId "TCONS_00007069"; tss_id "TSS220";
NW_004801605.1	Cufflinks	exon	55959798	55960217	.	-	.	gene_id "XLOC_000201"; transcript_id "TCONS_00000244"; exon_number "1"; oId "TCONS_00007740"; tss_id "TSS221";
NW_004801605.1	Cufflinks	exon	56010515	56010642	.	-	.	gene_id "XLOC_000201"; transcript_id "TCONS_00000244"; exon_number "2"; oId "TCONS_00007740"; tss_id "TSS221";
NW_004801605.1	Cufflinks	exon	56063398	56063607	.	-	.	gene_id "XLOC_000202"; transcript_id "TCONS_00000245"; exon_number "1"; oId "TCONS_00007077"; tss_id "TSS222";
NW_004801605.1	Cufflinks	exon	56064562	56064680	.	-	.	gene_id "XLOC_000202"; transcript_id "TCONS_00000245"; exon_number "2"; oId "TCONS_00007077"; tss_id "TSS222";
NW_004801605.1	Cufflinks	exon	56084589	56084653	.	-	.	gene_id "XLOC_000203"; transcript_id "TCONS_00000247"; exon_number "1"; oId "TCONS_00007742"; tss_id "TSS223";
NW_004801605.1	Cufflinks	exon	56104022	56104069	.	-	.	gene_id "XLOC_000203"; transcript_id "TCONS_00000247"; exon_number "2"; oId "TCONS_00007742"; tss_id "TSS223";
NW_004801605.1	Cufflinks	exon	56105575	56105650	.	-	.	gene_id "XLOC_000203"; transcript_id "TCONS_00000247"; exon_number "3"; oId "TCONS_00007742"; tss_id "TSS223";
NW_004801605.1	Cufflinks	exon	56114335	56114462	.	-	.	gene_id "XLOC_000203"; transcript_id "TCONS_00000247"; exon_number "4"; oId "TCONS_00007742"; tss_id "TSS223";
NW_004801605.1	Cufflinks	exon	56084589	56084653	.	-	.	gene_id "XLOC_000203"; transcript_id "TCONS_00000246"; exon_number "1"; oId "TCONS_00007741"; tss_id "TSS223";
NW_004801605.1	Cufflinks	exon	56104022	56104069	.	-	.	gene_id "XLOC_000203"; transcript_id "TCONS_00000246"; exon_number "2"; oId "TCONS_00007741"; tss_id "TSS223";
NW_004801605.1	Cufflinks	exon	56114335	56114462	.	-	.	gene_id "XLOC_000203"; transcript_id "TCONS_00000246"; exon_number "3"; oId "TCONS_00007741"; tss_id "TSS223";
NW_004801605.1	Cufflinks	exon	56104025	56104069	.	-	.	gene_id "XLOC_000203"; transcript_id "TCONS_00000248"; exon_number "1"; oId "TCONS_00007743"; tss_id "TSS224";
NW_004801605.1	Cufflinks	exon	56105575	56105650	.	-	.	gene_id "XLOC_000203"; transcript_id "TCONS_00000248"; exon_number "2"; oId "TCONS_00007743"; tss_id "TSS224";
NW_004801605.1	Cufflinks	exon	56113036	56113058	.	-	.	gene_id "XLOC_000203"; transcript_id "TCONS_00000248"; exon_number "3"; oId "TCONS_00007743"; tss_id "TSS224";
NW_004801605.1	Cufflinks	exon	58111926	58112067	.	-	.	gene_id "XLOC_000204"; transcript_id "TCONS_00000249"; exon_number "1"; oId "TCONS_00007083"; tss_id "TSS225";
NW_004801605.1	Cufflinks	exon	58126117	58126300	.	-	.	gene_id "XLOC_000204"; transcript_id "TCONS_00000249"; exon_number "2"; oId "TCONS_00007083"; tss_id "TSS225";
NW_004801606.1	Cufflinks	exon	125391	125459	.	+	.	gene_id "XLOC_000205"; transcript_id "TCONS_00000250"; exon_number "1"; oId "TCONS_00007899"; tss_id "TSS226";
NW_004801606.1	Cufflinks	exon	149014	149098	.	+	.	gene_id "XLOC_000205"; transcript_id "TCONS_00000250"; exon_number "2"; oId "TCONS_00007899"; tss_id "TSS226";
NW_004801606.1	Cufflinks	exon	185417	185503	.	+	.	gene_id "XLOC_000205"; transcript_id "TCONS_00000250"; exon_number "3"; oId "TCONS_00007899"; tss_id "TSS226";
NW_004801606.1	Cufflinks	exon	185632	186495	.	+	.	gene_id "XLOC_000205"; transcript_id "TCONS_00000250"; exon_number "4"; oId "TCONS_00007899"; tss_id "TSS226";
NW_004801606.1	Cufflinks	exon	125391	125458	.	+	.	gene_id "XLOC_000205"; transcript_id "TCONS_00000251"; exon_number "1"; oId "TCONS_00009096"; tss_id "TSS226";
NW_004801606.1	Cufflinks	exon	149014	149098	.	+	.	gene_id "XLOC_000205"; transcript_id "TCONS_00000251"; exon_number "2"; oId "TCONS_00009096"; tss_id "TSS226";
NW_004801606.1	Cufflinks	exon	185632	186574	.	+	.	gene_id "XLOC_000205"; transcript_id "TCONS_00000251"; exon_number "3"; oId "TCONS_00009096"; tss_id "TSS226";
NW_004801606.1	Cufflinks	exon	2177501	2178151	.	+	.	gene_id "XLOC_000206"; transcript_id "TCONS_00000252"; exon_number "1"; oId "TCONS_00007988"; tss_id "TSS227";
NW_004801606.1	Cufflinks	exon	2178451	2178733	.	+	.	gene_id "XLOC_000206"; transcript_id "TCONS_00000252"; exon_number "2"; oId "TCONS_00007988"; tss_id "TSS227";
NW_004801606.1	Cufflinks	exon	2178774	2179544	.	+	.	gene_id "XLOC_000207"; transcript_id "TCONS_00000253"; exon_number "1"; oId "TCONS_00007989"; tss_id "TSS228";
NW_004801606.1	Cufflinks	exon	2180120	2180320	.	+	.	gene_id "XLOC_000207"; transcript_id "TCONS_00000253"; exon_number "2"; oId "TCONS_00007989"; tss_id "TSS228";
NW_004801606.1	Cufflinks	exon	2181242	2181744	.	+	.	gene_id "XLOC_000207"; transcript_id "TCONS_00000253"; exon_number "3"; oId "TCONS_00007989"; tss_id "TSS228";
NW_004801606.1	Cufflinks	exon	2250002	2250145	.	+	.	gene_id "XLOC_000208"; transcript_id "TCONS_00000254"; exon_number "1"; oId "TCONS_00009146"; tss_id "TSS229";
NW_004801606.1	Cufflinks	exon	2252462	2252581	.	+	.	gene_id "XLOC_000208"; transcript_id "TCONS_00000254"; exon_number "2"; oId "TCONS_00009146"; tss_id "TSS229";
NW_004801606.1	Cufflinks	exon	2255933	2256648	.	+	.	gene_id "XLOC_000208"; transcript_id "TCONS_00000254"; exon_number "3"; oId "TCONS_00009146"; tss_id "TSS229";
NW_004801606.1	Cufflinks	exon	2251691	2251732	.	+	.	gene_id "XLOC_000208"; transcript_id "TCONS_00000255"; exon_number "1"; oId "TCONS_00009147"; tss_id "TSS230";
NW_004801606.1	Cufflinks	exon	2252462	2252581	.	+	.	gene_id "XLOC_000208"; transcript_id "TCONS_00000255"; exon_number "2"; oId "TCONS_00009147"; tss_id "TSS230";
NW_004801606.1	Cufflinks	exon	2255933	2256648	.	+	.	gene_id "XLOC_000208"; transcript_id "TCONS_00000255"; exon_number "3"; oId "TCONS_00009147"; tss_id "TSS230";
NW_004801606.1	Cufflinks	exon	2787818	2787935	.	+	.	gene_id "XLOC_000209"; transcript_id "TCONS_00000256"; exon_number "1"; oId "TCONS_00007995"; tss_id "TSS231";
NW_004801606.1	Cufflinks	exon	2788128	2788178	.	+	.	gene_id "XLOC_000209"; transcript_id "TCONS_00000256"; exon_number "2"; oId "TCONS_00007995"; tss_id "TSS231";
NW_004801606.1	Cufflinks	exon	2788472	2788518	.	+	.	gene_id "XLOC_000209"; transcript_id "TCONS_00000256"; exon_number "3"; oId "TCONS_00007995"; tss_id "TSS231";
NW_004801606.1	Cufflinks	exon	3137552	3137804	.	+	.	gene_id "XLOC_000210"; transcript_id "TCONS_00000257"; exon_number "1"; oId "TCONS_00007999"; tss_id "TSS232";
NW_004801606.1	Cufflinks	exon	3141039	3141092	.	+	.	gene_id "XLOC_000210"; transcript_id "TCONS_00000257"; exon_number "2"; oId "TCONS_00007999"; tss_id "TSS232";
NW_004801606.1	Cufflinks	exon	3144647	3144829	.	+	.	gene_id "XLOC_000210"; transcript_id "TCONS_00000257"; exon_number "3"; oId "TCONS_00007999"; tss_id "TSS232";
NW_004801606.1	Cufflinks	exon	3263397	3263485	.	+	.	gene_id "XLOC_000211"; transcript_id "TCONS_00000258"; exon_number "1"; oId "TCONS_00008000"; tss_id "TSS233";
NW_004801606.1	Cufflinks	exon	3264847	3265147	.	+	.	gene_id "XLOC_000211"; transcript_id "TCONS_00000258"; exon_number "2"; oId "TCONS_00008000"; tss_id "TSS233";
NW_004801606.1	Cufflinks	exon	3266740	3269771	.	+	.	gene_id "XLOC_000212"; transcript_id "TCONS_00000259"; exon_number "1"; oId "TCONS_00008001"; tss_id "TSS234";
NW_004801606.1	Cufflinks	exon	3269837	3271907	.	+	.	gene_id "XLOC_000212"; transcript_id "TCONS_00000259"; exon_number "2"; oId "TCONS_00008001"; tss_id "TSS234";
NW_004801606.1	Cufflinks	exon	3270076	3271056	.	+	.	gene_id "XLOC_000212"; transcript_id "TCONS_00000260"; exon_number "1"; oId "TCONS_00008003"; tss_id "TSS235";
NW_004801606.1	Cufflinks	exon	3271166	3271925	.	+	.	gene_id "XLOC_000212"; transcript_id "TCONS_00000260"; exon_number "2"; oId "TCONS_00008003"; tss_id "TSS235";
NW_004801606.1	Cufflinks	exon	4352174	4352558	.	+	.	gene_id "XLOC_000213"; transcript_id "TCONS_00000261"; exon_number "1"; oId "TCONS_00008031"; tss_id "TSS236";
NW_004801606.1	Cufflinks	exon	4352622	4352659	.	+	.	gene_id "XLOC_000213"; transcript_id "TCONS_00000261"; exon_number "2"; oId "TCONS_00008031"; tss_id "TSS236";
NW_004801606.1	Cufflinks	exon	7009800	7010116	.	+	.	gene_id "XLOC_000214"; transcript_id "TCONS_00000262"; exon_number "1"; oId "TCONS_00008080"; tss_id "TSS237";
NW_004801606.1	Cufflinks	exon	7028430	7028614	.	+	.	gene_id "XLOC_000214"; transcript_id "TCONS_00000262"; exon_number "2"; oId "TCONS_00008080"; tss_id "TSS237";
NW_004801606.1	Cufflinks	exon	11544191	11546282	.	+	.	gene_id "XLOC_000215"; transcript_id "TCONS_00000263"; exon_number "1"; oId "TCONS_00008084"; tss_id "TSS238";
NW_004801606.1	Cufflinks	exon	11546408	11546828	.	+	.	gene_id "XLOC_000215"; transcript_id "TCONS_00000263"; exon_number "2"; oId "TCONS_00008084"; tss_id "TSS238";
NW_004801606.1	Cufflinks	exon	11560870	11561155	.	+	.	gene_id "XLOC_000216"; transcript_id "TCONS_00000264"; exon_number "1"; oId "TCONS_00008090"; tss_id "TSS239";
NW_004801606.1	Cufflinks	exon	11561213	11561343	.	+	.	gene_id "XLOC_000216"; transcript_id "TCONS_00000264"; exon_number "2"; oId "TCONS_00008090"; tss_id "TSS239";
NW_004801606.1	Cufflinks	exon	11563792	11564002	.	+	.	gene_id "XLOC_000217"; transcript_id "TCONS_00000265"; exon_number "1"; oId "TCONS_00008095"; tss_id "TSS240";
NW_004801606.1	Cufflinks	exon	11564036	11564435	.	+	.	gene_id "XLOC_000217"; transcript_id "TCONS_00000265"; exon_number "2"; oId "TCONS_00008095"; tss_id "TSS240";
NW_004801606.1	Cufflinks	exon	11584990	11584995	.	+	.	gene_id "XLOC_000218"; transcript_id "TCONS_00000266"; exon_number "1"; oId "TCONS_00008097"; tss_id "TSS241";
NW_004801606.1	Cufflinks	exon	11585083	11585281	.	+	.	gene_id "XLOC_000218"; transcript_id "TCONS_00000266"; exon_number "2"; oId "TCONS_00008097"; tss_id "TSS241";
NW_004801606.1	Cufflinks	exon	12262869	12263342	.	+	.	gene_id "XLOC_000219"; transcript_id "TCONS_00000267"; exon_number "1"; oId "TCONS_00008125"; tss_id "TSS242";
NW_004801606.1	Cufflinks	exon	12270035	12270144	.	+	.	gene_id "XLOC_000219"; transcript_id "TCONS_00000267"; exon_number "2"; oId "TCONS_00008125"; tss_id "TSS242";
NW_004801606.1	Cufflinks	exon	15199577	15199958	.	+	.	gene_id "XLOC_000220"; transcript_id "TCONS_00000268"; exon_number "1"; oId "TCONS_00008154"; tss_id "TSS243";
NW_004801606.1	Cufflinks	exon	15200644	15201960	.	+	.	gene_id "XLOC_000220"; transcript_id "TCONS_00000268"; exon_number "2"; oId "TCONS_00008154"; tss_id "TSS243";
NW_004801606.1	Cufflinks	exon	15201970	15201993	.	+	.	gene_id "XLOC_000220"; transcript_id "TCONS_00000268"; exon_number "3"; oId "TCONS_00008154"; tss_id "TSS243";
NW_004801606.1	Cufflinks	exon	15199577	15199958	.	+	.	gene_id "XLOC_000220"; transcript_id "TCONS_00000269"; exon_number "1"; oId "TCONS_00009208"; tss_id "TSS243";
NW_004801606.1	Cufflinks	exon	15200644	15202186	.	+	.	gene_id "XLOC_000220"; transcript_id "TCONS_00000269"; exon_number "2"; oId "TCONS_00009208"; tss_id "TSS243";
NW_004801606.1	Cufflinks	exon	15527672	15527728	.	+	.	gene_id "XLOC_000221"; transcript_id "TCONS_00000270"; exon_number "1"; oId "TCONS_00009216"; tss_id "TSS244";
NW_004801606.1	Cufflinks	exon	15529644	15530249	.	+	.	gene_id "XLOC_000221"; transcript_id "TCONS_00000270"; exon_number "2"; oId "TCONS_00009216"; tss_id "TSS244";
NW_004801606.1	Cufflinks	exon	22443920	22444533	.	+	.	gene_id "XLOC_000222"; transcript_id "TCONS_00000272"; exon_number "1"; oId "TCONS_00008194"; tss_id "TSS245";
NW_004801606.1	Cufflinks	exon	22444539	22444926	.	+	.	gene_id "XLOC_000222"; transcript_id "TCONS_00000272"; exon_number "2"; oId "TCONS_00008194"; tss_id "TSS245";
NW_004801606.1	Cufflinks	exon	22445994	22446073	.	+	.	gene_id "XLOC_000222"; transcript_id "TCONS_00000272"; exon_number "3"; oId "TCONS_00008194"; tss_id "TSS245";
NW_004801606.1	Cufflinks	exon	22447143	22447246	.	+	.	gene_id "XLOC_000222"; transcript_id "TCONS_00000272"; exon_number "4"; oId "TCONS_00008194"; tss_id "TSS245";
NW_004801606.1	Cufflinks	exon	22447582	22447713	.	+	.	gene_id "XLOC_000222"; transcript_id "TCONS_00000272"; exon_number "5"; oId "TCONS_00008194"; tss_id "TSS245";
NW_004801606.1	Cufflinks	exon	22443920	22444926	.	+	.	gene_id "XLOC_000222"; transcript_id "TCONS_00000271"; exon_number "1"; oId "TCONS_00008193"; tss_id "TSS245";
NW_004801606.1	Cufflinks	exon	22445994	22446073	.	+	.	gene_id "XLOC_000222"; transcript_id "TCONS_00000271"; exon_number "2"; oId "TCONS_00008193"; tss_id "TSS245";
NW_004801606.1	Cufflinks	exon	22447143	22447246	.	+	.	gene_id "XLOC_000222"; transcript_id "TCONS_00000271"; exon_number "3"; oId "TCONS_00008193"; tss_id "TSS245";
NW_004801606.1	Cufflinks	exon	22447582	22447713	.	+	.	gene_id "XLOC_000222"; transcript_id "TCONS_00000271"; exon_number "4"; oId "TCONS_00008193"; tss_id "TSS245";
NW_004801606.1	Cufflinks	exon	22444592	22444926	.	+	.	gene_id "XLOC_000222"; transcript_id "TCONS_00000273"; exon_number "1"; oId "TCONS_00008195"; tss_id "TSS246";
NW_004801606.1	Cufflinks	exon	22445994	22446218	.	+	.	gene_id "XLOC_000222"; transcript_id "TCONS_00000273"; exon_number "2"; oId "TCONS_00008195"; tss_id "TSS246";
NW_004801606.1	Cufflinks	exon	24390450	24390493	.	+	.	gene_id "XLOC_000223"; transcript_id "TCONS_00000274"; exon_number "1"; oId "TCONS_00009239"; tss_id "TSS247";
NW_004801606.1	Cufflinks	exon	24390594	24390668	.	+	.	gene_id "XLOC_000223"; transcript_id "TCONS_00000274"; exon_number "2"; oId "TCONS_00009239"; tss_id "TSS247";
NW_004801606.1	Cufflinks	exon	24390893	24391105	.	+	.	gene_id "XLOC_000223"; transcript_id "TCONS_00000274"; exon_number "3"; oId "TCONS_00009239"; tss_id "TSS247";
NW_004801606.1	Cufflinks	exon	24393274	24393902	.	+	.	gene_id "XLOC_000223"; transcript_id "TCONS_00000274"; exon_number "4"; oId "TCONS_00009239"; tss_id "TSS247";
NW_004801606.1	Cufflinks	exon	24390485	24390493	.	+	.	gene_id "XLOC_000223"; transcript_id "TCONS_00000275"; exon_number "1"; oId "TCONS_00009240"; tss_id "TSS247";
NW_004801606.1	Cufflinks	exon	24393274	24393902	.	+	.	gene_id "XLOC_000223"; transcript_id "TCONS_00000275"; exon_number "2"; oId "TCONS_00009240"; tss_id "TSS247";
NW_004801606.1	Cufflinks	exon	24391749	24391988	.	+	.	gene_id "XLOC_000223"; transcript_id "TCONS_00000276"; exon_number "1"; oId "TCONS_00008245"; tss_id "TSS248";
NW_004801606.1	Cufflinks	exon	24393274	24393901	.	+	.	gene_id "XLOC_000223"; transcript_id "TCONS_00000276"; exon_number "2"; oId "TCONS_00008245"; tss_id "TSS248";
NW_004801606.1	Cufflinks	exon	26335738	26335863	.	+	.	gene_id "XLOC_000224"; transcript_id "TCONS_00000277"; exon_number "1"; oId "TCONS_00009246"; tss_id "TSS249";
NW_004801606.1	Cufflinks	exon	26353941	26354252	.	+	.	gene_id "XLOC_000224"; transcript_id "TCONS_00000277"; exon_number "2"; oId "TCONS_00009246"; tss_id "TSS249";
NW_004801606.1	Cufflinks	exon	29895294	29895323	.	+	.	gene_id "XLOC_000225"; transcript_id "TCONS_00000278"; exon_number "1"; oId "TCONS_00008283"; tss_id "TSS250";
NW_004801606.1	Cufflinks	exon	29895338	29895344	.	+	.	gene_id "XLOC_000225"; transcript_id "TCONS_00000278"; exon_number "2"; oId "TCONS_00008283"; tss_id "TSS250";
NW_004801606.1	Cufflinks	exon	29895353	29895780	.	+	.	gene_id "XLOC_000225"; transcript_id "TCONS_00000278"; exon_number "3"; oId "TCONS_00008283"; tss_id "TSS250";
NW_004801606.1	Cufflinks	exon	31471343	31471493	.	+	.	gene_id "XLOC_000226"; transcript_id "TCONS_00000279"; exon_number "1"; oId "TCONS_00008316"; tss_id "TSS251";
NW_004801606.1	Cufflinks	exon	31510760	31510818	.	+	.	gene_id "XLOC_000226"; transcript_id "TCONS_00000279"; exon_number "2"; oId "TCONS_00008316"; tss_id "TSS251";
NW_004801606.1	Cufflinks	exon	38368613	38368925	.	+	.	gene_id "XLOC_000227"; transcript_id "TCONS_00000280"; exon_number "1"; oId "TCONS_00008407"; tss_id "TSS252";
NW_004801606.1	Cufflinks	exon	38368940	38369423	.	+	.	gene_id "XLOC_000227"; transcript_id "TCONS_00000280"; exon_number "2"; oId "TCONS_00008407"; tss_id "TSS252";
NW_004801606.1	Cufflinks	exon	39287008	39287018	.	+	.	gene_id "XLOC_000228"; transcript_id "TCONS_00000281"; exon_number "1"; oId "TCONS_00008415"; tss_id "TSS253";
NW_004801606.1	Cufflinks	exon	39287027	39287056	.	+	.	gene_id "XLOC_000228"; transcript_id "TCONS_00000281"; exon_number "2"; oId "TCONS_00008415"; tss_id "TSS253";
NW_004801606.1	Cufflinks	exon	39287162	39291354	.	+	.	gene_id "XLOC_000228"; transcript_id "TCONS_00000281"; exon_number "3"; oId "TCONS_00008415"; tss_id "TSS253";
NW_004801606.1	Cufflinks	exon	39299179	39300223	.	+	.	gene_id "XLOC_000229"; transcript_id "TCONS_00000282"; exon_number "1"; oId "TCONS_00008418"; tss_id "TSS254";
NW_004801606.1	Cufflinks	exon	39300236	39300305	.	+	.	gene_id "XLOC_000229"; transcript_id "TCONS_00000282"; exon_number "2"; oId "TCONS_00008418"; tss_id "TSS254";
NW_004801606.1	Cufflinks	exon	39300458	39301070	.	+	.	gene_id "XLOC_000229"; transcript_id "TCONS_00000282"; exon_number "3"; oId "TCONS_00008418"; tss_id "TSS254";
NW_004801606.1	Cufflinks	exon	39306458	39306487	.	+	.	gene_id "XLOC_000230"; transcript_id "TCONS_00000283"; exon_number "1"; oId "TCONS_00009305"; tss_id "TSS255";
NW_004801606.1	Cufflinks	exon	39313722	39314969	.	+	.	gene_id "XLOC_000230"; transcript_id "TCONS_00000283"; exon_number "2"; oId "TCONS_00009305"; tss_id "TSS255";
NW_004801606.1	Cufflinks	exon	39306459	39306487	.	+	.	gene_id "XLOC_000230"; transcript_id "TCONS_00000284"; exon_number "1"; oId "TCONS_00009306"; tss_id "TSS255";
NW_004801606.1	Cufflinks	exon	39307660	39308389	.	+	.	gene_id "XLOC_000230"; transcript_id "TCONS_00000284"; exon_number "2"; oId "TCONS_00009306"; tss_id "TSS255";
NW_004801606.1	Cufflinks	exon	39313722	39314969	.	+	.	gene_id "XLOC_000230"; transcript_id "TCONS_00000284"; exon_number "3"; oId "TCONS_00009306"; tss_id "TSS255";
NW_004801606.1	Cufflinks	exon	41802682	41802987	.	+	.	gene_id "XLOC_000231"; transcript_id "TCONS_00000285"; exon_number "1"; oId "TCONS_00009326"; tss_id "TSS256";
NW_004801606.1	Cufflinks	exon	41805611	41805943	.	+	.	gene_id "XLOC_000231"; transcript_id "TCONS_00000285"; exon_number "2"; oId "TCONS_00009326"; tss_id "TSS256";
NW_004801606.1	Cufflinks	exon	125391	125459	.	-	.	gene_id "XLOC_000232"; transcript_id "TCONS_00000286"; exon_number "1"; oId "TCONS_00008476"; tss_id "TSS257";
NW_004801606.1	Cufflinks	exon	149014	149098	.	-	.	gene_id "XLOC_000232"; transcript_id "TCONS_00000286"; exon_number "2"; oId "TCONS_00008476"; tss_id "TSS257";
NW_004801606.1	Cufflinks	exon	185632	186512	.	-	.	gene_id "XLOC_000232"; transcript_id "TCONS_00000286"; exon_number "3"; oId "TCONS_00008476"; tss_id "TSS257";
NW_004801606.1	Cufflinks	exon	973200	973211	.	-	.	gene_id "XLOC_000233"; transcript_id "TCONS_00000287"; exon_number "1"; oId "TCONS_00008503"; tss_id "TSS258";
NW_004801606.1	Cufflinks	exon	973224	973447	.	-	.	gene_id "XLOC_000233"; transcript_id "TCONS_00000287"; exon_number "2"; oId "TCONS_00008503"; tss_id "TSS258";
NW_004801606.1	Cufflinks	exon	1017509	1017593	.	-	.	gene_id "XLOC_000234"; transcript_id "TCONS_00000288"; exon_number "1"; oId "TCONS_00008512"; tss_id "TSS259";
NW_004801606.1	Cufflinks	exon	1018162	1018240	.	-	.	gene_id "XLOC_000234"; transcript_id "TCONS_00000288"; exon_number "2"; oId "TCONS_00008512"; tss_id "TSS259";
NW_004801606.1	Cufflinks	exon	1020083	1020116	.	-	.	gene_id "XLOC_000234"; transcript_id "TCONS_00000288"; exon_number "3"; oId "TCONS_00008512"; tss_id "TSS259";
NW_004801606.1	Cufflinks	exon	1021493	1021529	.	-	.	gene_id "XLOC_000234"; transcript_id "TCONS_00000288"; exon_number "4"; oId "TCONS_00008512"; tss_id "TSS259";
NW_004801606.1	Cufflinks	exon	2116039	2116077	.	-	.	gene_id "XLOC_000235"; transcript_id "TCONS_00000289"; exon_number "1"; oId "TCONS_00008554"; tss_id "TSS260";
NW_004801606.1	Cufflinks	exon	2116105	2116472	.	-	.	gene_id "XLOC_000235"; transcript_id "TCONS_00000289"; exon_number "2"; oId "TCONS_00008554"; tss_id "TSS260";
NW_004801606.1	Cufflinks	exon	2177411	2178151	.	-	.	gene_id "XLOC_000236"; transcript_id "TCONS_00000291"; exon_number "1"; oId "TCONS_00009348"; tss_id "TSS261";
NW_004801606.1	Cufflinks	exon	2178713	2179544	.	-	.	gene_id "XLOC_000236"; transcript_id "TCONS_00000291"; exon_number "2"; oId "TCONS_00009348"; tss_id "TSS261";
NW_004801606.1	Cufflinks	exon	2180120	2180320	.	-	.	gene_id "XLOC_000236"; transcript_id "TCONS_00000291"; exon_number "3"; oId "TCONS_00009348"; tss_id "TSS261";
NW_004801606.1	Cufflinks	exon	2181242	2181782	.	-	.	gene_id "XLOC_000236"; transcript_id "TCONS_00000291"; exon_number "4"; oId "TCONS_00009348"; tss_id "TSS261";
NW_004801606.1	Cufflinks	exon	2177411	2180320	.	-	.	gene_id "XLOC_000236"; transcript_id "TCONS_00000290"; exon_number "1"; oId "TCONS_00008568"; tss_id "TSS261";
NW_004801606.1	Cufflinks	exon	2181242	2181782	.	-	.	gene_id "XLOC_000236"; transcript_id "TCONS_00000290"; exon_number "2"; oId "TCONS_00008568"; tss_id "TSS261";
NW_004801606.1	Cufflinks	exon	2177411	2180320	.	-	.	gene_id "XLOC_000236"; transcript_id "TCONS_00000293"; exon_number "1"; oId "TCONS_00009350"; tss_id "TSS262";
NW_004801606.1	Cufflinks	exon	2181242	2181513	.	-	.	gene_id "XLOC_000236"; transcript_id "TCONS_00000293"; exon_number "2"; oId "TCONS_00009350"; tss_id "TSS262";
NW_004801606.1	Cufflinks	exon	2182026	2182201	.	-	.	gene_id "XLOC_000236"; transcript_id "TCONS_00000293"; exon_number "3"; oId "TCONS_00009350"; tss_id "TSS262";
NW_004801606.1	Cufflinks	exon	2177411	2178151	.	-	.	gene_id "XLOC_000236"; transcript_id "TCONS_00000292"; exon_number "1"; oId "TCONS_00009349"; tss_id "TSS262";
NW_004801606.1	Cufflinks	exon	2178451	2180320	.	-	.	gene_id "XLOC_000236"; transcript_id "TCONS_00000292"; exon_number "2"; oId "TCONS_00009349"; tss_id "TSS262";
NW_004801606.1	Cufflinks	exon	2181242	2181513	.	-	.	gene_id "XLOC_000236"; transcript_id "TCONS_00000292"; exon_number "3"; oId "TCONS_00009349"; tss_id "TSS262";
NW_004801606.1	Cufflinks	exon	2182026	2182201	.	-	.	gene_id "XLOC_000236"; transcript_id "TCONS_00000292"; exon_number "4"; oId "TCONS_00009349"; tss_id "TSS262";
NW_004801606.1	Cufflinks	exon	2249485	2249640	.	-	.	gene_id "XLOC_000237"; transcript_id "TCONS_00000294"; exon_number "1"; oId "TCONS_00009351"; tss_id "TSS263";
NW_004801606.1	Cufflinks	exon	2249792	2249849	.	-	.	gene_id "XLOC_000237"; transcript_id "TCONS_00000294"; exon_number "2"; oId "TCONS_00009351"; tss_id "TSS263";
NW_004801606.1	Cufflinks	exon	2249995	2250145	.	-	.	gene_id "XLOC_000238"; transcript_id "TCONS_00000295"; exon_number "1"; oId "TCONS_00008570"; tss_id "TSS264";
NW_004801606.1	Cufflinks	exon	2252462	2252581	.	-	.	gene_id "XLOC_000238"; transcript_id "TCONS_00000295"; exon_number "2"; oId "TCONS_00008570"; tss_id "TSS264";
NW_004801606.1	Cufflinks	exon	2255933	2256317	.	-	.	gene_id "XLOC_000238"; transcript_id "TCONS_00000295"; exon_number "3"; oId "TCONS_00008570"; tss_id "TSS264";
NW_004801606.1	Cufflinks	exon	2787815	2787935	.	-	.	gene_id "XLOC_000239"; transcript_id "TCONS_00000296"; exon_number "1"; oId "TCONS_00009355"; tss_id "TSS265";
NW_004801606.1	Cufflinks	exon	2788128	2788178	.	-	.	gene_id "XLOC_000239"; transcript_id "TCONS_00000296"; exon_number "2"; oId "TCONS_00009355"; tss_id "TSS265";
NW_004801606.1	Cufflinks	exon	2788472	2788518	.	-	.	gene_id "XLOC_000239"; transcript_id "TCONS_00000296"; exon_number "3"; oId "TCONS_00009355"; tss_id "TSS265";
NW_004801606.1	Cufflinks	exon	3265476	3265853	.	-	.	gene_id "XLOC_000240"; transcript_id "TCONS_00000297"; exon_number "1"; oId "TCONS_00008582"; tss_id "TSS266";
NW_004801606.1	Cufflinks	exon	3266188	3266192	.	-	.	gene_id "XLOC_000240"; transcript_id "TCONS_00000297"; exon_number "2"; oId "TCONS_00008582"; tss_id "TSS266";
NW_004801606.1	Cufflinks	exon	3265851	3266293	.	-	.	gene_id "XLOC_000240"; transcript_id "TCONS_00000298"; exon_number "1"; oId "TCONS_00008583"; tss_id "TSS267";
NW_004801606.1	Cufflinks	exon	3284488	3284605	.	-	.	gene_id "XLOC_000240"; transcript_id "TCONS_00000298"; exon_number "2"; oId "TCONS_00008583"; tss_id "TSS267";
NW_004801606.1	Cufflinks	exon	3284636	3284641	.	-	.	gene_id "XLOC_000240"; transcript_id "TCONS_00000298"; exon_number "3"; oId "TCONS_00008583"; tss_id "TSS267";
NW_004801606.1	Cufflinks	exon	3273522	3274410	.	-	.	gene_id "XLOC_000241"; transcript_id "TCONS_00000299"; exon_number "1"; oId "TCONS_00008587"; tss_id "TSS268";
NW_004801606.1	Cufflinks	exon	3274421	3274439	.	-	.	gene_id "XLOC_000241"; transcript_id "TCONS_00000299"; exon_number "2"; oId "TCONS_00008587"; tss_id "TSS268";
NW_004801606.1	Cufflinks	exon	4374430	4375334	.	-	.	gene_id "XLOC_000242"; transcript_id "TCONS_00000300"; exon_number "1"; oId "TCONS_00008611"; tss_id "TSS269";
NW_004801606.1	Cufflinks	exon	4375340	4375352	.	-	.	gene_id "XLOC_000242"; transcript_id "TCONS_00000300"; exon_number "2"; oId "TCONS_00008611"; tss_id "TSS269";
NW_004801606.1	Cufflinks	exon	4375378	4375383	.	-	.	gene_id "XLOC_000242"; transcript_id "TCONS_00000300"; exon_number "3"; oId "TCONS_00008611"; tss_id "TSS269";
NW_004801606.1	Cufflinks	exon	4544963	4545320	.	-	.	gene_id "XLOC_000243"; transcript_id "TCONS_00000301"; exon_number "1"; oId "TCONS_00008617"; tss_id "TSS270";
NW_004801606.1	Cufflinks	exon	4545573	4545923	.	-	.	gene_id "XLOC_000243"; transcript_id "TCONS_00000301"; exon_number "2"; oId "TCONS_00008617"; tss_id "TSS270";
NW_004801606.1	Cufflinks	exon	4586073	4587264	.	-	.	gene_id "XLOC_000244"; transcript_id "TCONS_00000302"; exon_number "1"; oId "TCONS_00008635"; tss_id "TSS271";
NW_004801606.1	Cufflinks	exon	4587526	4587532	.	-	.	gene_id "XLOC_000244"; transcript_id "TCONS_00000302"; exon_number "2"; oId "TCONS_00008635"; tss_id "TSS271";
NW_004801606.1	Cufflinks	exon	7009813	7010116	.	-	.	gene_id "XLOC_000245"; transcript_id "TCONS_00000303"; exon_number "1"; oId "TCONS_00009383"; tss_id "TSS272";
NW_004801606.1	Cufflinks	exon	7028430	7028654	.	-	.	gene_id "XLOC_000245"; transcript_id "TCONS_00000303"; exon_number "2"; oId "TCONS_00009383"; tss_id "TSS272";
NW_004801606.1	Cufflinks	exon	7771686	7771749	.	-	.	gene_id "XLOC_000246"; transcript_id "TCONS_00000304"; exon_number "1"; oId "TCONS_00008651"; tss_id "TSS273";
NW_004801606.1	Cufflinks	exon	7773910	7773911	.	-	.	gene_id "XLOC_000246"; transcript_id "TCONS_00000304"; exon_number "2"; oId "TCONS_00008651"; tss_id "TSS273";
NW_004801606.1	Cufflinks	exon	7806624	7806736	.	-	.	gene_id "XLOC_000246"; transcript_id "TCONS_00000304"; exon_number "3"; oId "TCONS_00008651"; tss_id "TSS273";
NW_004801606.1	Cufflinks	exon	7866007	7866084	.	-	.	gene_id "XLOC_000246"; transcript_id "TCONS_00000304"; exon_number "4"; oId "TCONS_00008651"; tss_id "TSS273";
NW_004801606.1	Cufflinks	exon	7981480	7981502	.	-	.	gene_id "XLOC_000246"; transcript_id "TCONS_00000304"; exon_number "5"; oId "TCONS_00008651"; tss_id "TSS273";
NW_004801606.1	Cufflinks	exon	15493781	15493886	.	-	.	gene_id "XLOC_000247"; transcript_id "TCONS_00000305"; exon_number "1"; oId "TCONS_00008739"; tss_id "TSS274";
NW_004801606.1	Cufflinks	exon	15494189	15494383	.	-	.	gene_id "XLOC_000247"; transcript_id "TCONS_00000305"; exon_number "2"; oId "TCONS_00008739"; tss_id "TSS274";
NW_004801606.1	Cufflinks	exon	22440772	22441703	.	-	.	gene_id "XLOC_000248"; transcript_id "TCONS_00000306"; exon_number "1"; oId "TCONS_00009418"; tss_id "TSS275";
NW_004801606.1	Cufflinks	exon	22444675	22446780	.	-	.	gene_id "XLOC_000248"; transcript_id "TCONS_00000306"; exon_number "2"; oId "TCONS_00009418"; tss_id "TSS275";
NW_004801606.1	Cufflinks	exon	22440772	22444926	.	-	.	gene_id "XLOC_000248"; transcript_id "TCONS_00000307"; exon_number "1"; oId "TCONS_00009419"; tss_id "TSS276";
NW_004801606.1	Cufflinks	exon	22445994	22446073	.	-	.	gene_id "XLOC_000248"; transcript_id "TCONS_00000307"; exon_number "2"; oId "TCONS_00009419"; tss_id "TSS276";
NW_004801606.1	Cufflinks	exon	22447143	22447246	.	-	.	gene_id "XLOC_000248"; transcript_id "TCONS_00000307"; exon_number "3"; oId "TCONS_00009419"; tss_id "TSS276";
NW_004801606.1	Cufflinks	exon	22447582	22447697	.	-	.	gene_id "XLOC_000248"; transcript_id "TCONS_00000307"; exon_number "4"; oId "TCONS_00009419"; tss_id "TSS276";
NW_004801606.1	Cufflinks	exon	22446926	22447246	.	-	.	gene_id "XLOC_000248"; transcript_id "TCONS_00000308"; exon_number "1"; oId "TCONS_00009420"; tss_id "TSS276";
NW_004801606.1	Cufflinks	exon	22447582	22447704	.	-	.	gene_id "XLOC_000248"; transcript_id "TCONS_00000308"; exon_number "2"; oId "TCONS_00009420"; tss_id "TSS276";
NW_004801606.1	Cufflinks	exon	22684703	22684895	.	-	.	gene_id "XLOC_000249"; transcript_id "TCONS_00000309"; exon_number "1"; oId "TCONS_00008788"; tss_id "TSS277";
NW_004801606.1	Cufflinks	exon	22684935	22685208	.	-	.	gene_id "XLOC_000249"; transcript_id "TCONS_00000309"; exon_number "2"; oId "TCONS_00008788"; tss_id "TSS277";
NW_004801606.1	Cufflinks	exon	22695201	22695409	.	-	.	gene_id "XLOC_000250"; transcript_id "TCONS_00000310"; exon_number "1"; oId "TCONS_00008796"; tss_id "TSS278";
NW_004801606.1	Cufflinks	exon	22695818	22695823	.	-	.	gene_id "XLOC_000250"; transcript_id "TCONS_00000310"; exon_number "2"; oId "TCONS_00008796"; tss_id "TSS278";
NW_004801606.1	Cufflinks	exon	23237549	23237560	.	-	.	gene_id "XLOC_000251"; transcript_id "TCONS_00000311"; exon_number "1"; oId "TCONS_00008816"; tss_id "TSS279";
NW_004801606.1	Cufflinks	exon	23237568	23237758	.	-	.	gene_id "XLOC_000251"; transcript_id "TCONS_00000311"; exon_number "2"; oId "TCONS_00008816"; tss_id "TSS279";
NW_004801606.1	Cufflinks	exon	24390318	24390493	.	-	.	gene_id "XLOC_000252"; transcript_id "TCONS_00000312"; exon_number "1"; oId "TCONS_00008835"; tss_id "TSS280";
NW_004801606.1	Cufflinks	exon	24390594	24390668	.	-	.	gene_id "XLOC_000252"; transcript_id "TCONS_00000312"; exon_number "2"; oId "TCONS_00008835"; tss_id "TSS280";
NW_004801606.1	Cufflinks	exon	24390893	24390917	.	-	.	gene_id "XLOC_000252"; transcript_id "TCONS_00000312"; exon_number "3"; oId "TCONS_00008835"; tss_id "TSS280";
NW_004801606.1	Cufflinks	exon	24724088	24724132	.	-	.	gene_id "XLOC_000253"; transcript_id "TCONS_00000313"; exon_number "1"; oId "TCONS_00008841"; tss_id "TSS281";
NW_004801606.1	Cufflinks	exon	24725147	24725200	.	-	.	gene_id "XLOC_000253"; transcript_id "TCONS_00000313"; exon_number "2"; oId "TCONS_00008841"; tss_id "TSS281";
NW_004801606.1	Cufflinks	exon	24740523	24740682	.	-	.	gene_id "XLOC_000253"; transcript_id "TCONS_00000313"; exon_number "3"; oId "TCONS_00008841"; tss_id "TSS281";
NW_004801606.1	Cufflinks	exon	27183858	27183911	.	-	.	gene_id "XLOC_000254"; transcript_id "TCONS_00000314"; exon_number "1"; oId "TCONS_00008858"; tss_id "TSS282";
NW_004801606.1	Cufflinks	exon	27590541	27590699	.	-	.	gene_id "XLOC_000254"; transcript_id "TCONS_00000314"; exon_number "2"; oId "TCONS_00008858"; tss_id "TSS282";
NW_004801606.1	Cufflinks	exon	29858722	29859492	.	-	.	gene_id "XLOC_000255"; transcript_id "TCONS_00000315"; exon_number "1"; oId "TCONS_00008871"; tss_id "TSS283";
NW_004801606.1	Cufflinks	exon	29860615	29860771	.	-	.	gene_id "XLOC_000255"; transcript_id "TCONS_00000315"; exon_number "2"; oId "TCONS_00008871"; tss_id "TSS283";
NW_004801606.1	Cufflinks	exon	29865593	29865780	.	-	.	gene_id "XLOC_000255"; transcript_id "TCONS_00000315"; exon_number "3"; oId "TCONS_00008871"; tss_id "TSS283";
NW_004801606.1	Cufflinks	exon	29858722	29860771	.	-	.	gene_id "XLOC_000255"; transcript_id "TCONS_00000316"; exon_number "1"; oId "TCONS_00008875"; tss_id "TSS283";
NW_004801606.1	Cufflinks	exon	29865593	29865804	.	-	.	gene_id "XLOC_000255"; transcript_id "TCONS_00000316"; exon_number "2"; oId "TCONS_00008875"; tss_id "TSS283";
NW_004801606.1	Cufflinks	exon	29858724	29859492	.	-	.	gene_id "XLOC_000255"; transcript_id "TCONS_00000317"; exon_number "1"; oId "TCONS_00008870"; tss_id "TSS283";
NW_004801606.1	Cufflinks	exon	29860266	29860771	.	-	.	gene_id "XLOC_000255"; transcript_id "TCONS_00000317"; exon_number "2"; oId "TCONS_00008870"; tss_id "TSS283";
NW_004801606.1	Cufflinks	exon	29865593	29865845	.	-	.	gene_id "XLOC_000255"; transcript_id "TCONS_00000317"; exon_number "3"; oId "TCONS_00008870"; tss_id "TSS283";
NW_004801606.1	Cufflinks	exon	29859833	29860771	.	-	.	gene_id "XLOC_000255"; transcript_id "TCONS_00000318"; exon_number "1"; oId "TCONS_00008873"; tss_id "TSS284";
NW_004801606.1	Cufflinks	exon	29863491	29863812	.	-	.	gene_id "XLOC_000255"; transcript_id "TCONS_00000318"; exon_number "2"; oId "TCONS_00008873"; tss_id "TSS284";
NW_004801606.1	Cufflinks	exon	29859833	29860424	.	-	.	gene_id "XLOC_000255"; transcript_id "TCONS_00000319"; exon_number "1"; oId "TCONS_00008874"; tss_id "TSS283";
NW_004801606.1	Cufflinks	exon	29860615	29860771	.	-	.	gene_id "XLOC_000255"; transcript_id "TCONS_00000319"; exon_number "2"; oId "TCONS_00008874"; tss_id "TSS283";
NW_004801606.1	Cufflinks	exon	29865593	29865832	.	-	.	gene_id "XLOC_000255"; transcript_id "TCONS_00000319"; exon_number "3"; oId "TCONS_00008874"; tss_id "TSS283";
NW_004801606.1	Cufflinks	exon	29899543	29899796	.	-	.	gene_id "XLOC_000256"; transcript_id "TCONS_00000320"; exon_number "1"; oId "TCONS_00008880"; tss_id "TSS285";
NW_004801606.1	Cufflinks	exon	29899803	29900091	.	-	.	gene_id "XLOC_000256"; transcript_id "TCONS_00000320"; exon_number "2"; oId "TCONS_00008880"; tss_id "TSS285";
NW_004801606.1	Cufflinks	exon	31984910	31986848	.	-	.	gene_id "XLOC_000257"; transcript_id "TCONS_00000321"; exon_number "1"; oId "TCONS_00009441"; tss_id "TSS286";
NW_004801606.1	Cufflinks	exon	31987723	31990997	.	-	.	gene_id "XLOC_000257"; transcript_id "TCONS_00000321"; exon_number "2"; oId "TCONS_00009441"; tss_id "TSS286";
NW_004801606.1	Cufflinks	exon	31986323	31989963	.	-	.	gene_id "XLOC_000257"; transcript_id "TCONS_00000322"; exon_number "1"; oId "TCONS_00008919"; tss_id "TSS287";
NW_004801606.1	Cufflinks	exon	31989969	31989986	.	-	.	gene_id "XLOC_000257"; transcript_id "TCONS_00000322"; exon_number "2"; oId "TCONS_00008919"; tss_id "TSS287";
NW_004801606.1	Cufflinks	exon	31989992	31990009	.	-	.	gene_id "XLOC_000257"; transcript_id "TCONS_00000322"; exon_number "3"; oId "TCONS_00008919"; tss_id "TSS287";
NW_004801606.1	Cufflinks	exon	33867563	33867572	.	-	.	gene_id "XLOC_000258"; transcript_id "TCONS_00000323"; exon_number "1"; oId "TCONS_00008937"; tss_id "TSS288";
NW_004801606.1	Cufflinks	exon	33867956	33868181	.	-	.	gene_id "XLOC_000258"; transcript_id "TCONS_00000323"; exon_number "2"; oId "TCONS_00008937"; tss_id "TSS288";
NW_004801606.1	Cufflinks	exon	34962300	34963196	.	-	.	gene_id "XLOC_000259"; transcript_id "TCONS_00000324"; exon_number "1"; oId "TCONS_00008955"; tss_id "TSS289";
NW_004801606.1	Cufflinks	exon	34963274	34963843	.	-	.	gene_id "XLOC_000259"; transcript_id "TCONS_00000324"; exon_number "2"; oId "TCONS_00008955"; tss_id "TSS289";
NW_004801606.1	Cufflinks	exon	34963856	34963922	.	-	.	gene_id "XLOC_000259"; transcript_id "TCONS_00000324"; exon_number "3"; oId "TCONS_00008955"; tss_id "TSS289";
NW_004801606.1	Cufflinks	exon	35285173	35285178	.	-	.	gene_id "XLOC_000260"; transcript_id "TCONS_00000325"; exon_number "1"; oId "TCONS_00008969"; tss_id "TSS290";
NW_004801606.1	Cufflinks	exon	35285196	35285467	.	-	.	gene_id "XLOC_000260"; transcript_id "TCONS_00000325"; exon_number "2"; oId "TCONS_00008969"; tss_id "TSS290";
NW_004801606.1	Cufflinks	exon	40489918	40489936	.	-	.	gene_id "XLOC_000261"; transcript_id "TCONS_00000326"; exon_number "1"; oId "TCONS_00009055"; tss_id "TSS291";
NW_004801606.1	Cufflinks	exon	40519705	40519872	.	-	.	gene_id "XLOC_000261"; transcript_id "TCONS_00000326"; exon_number "2"; oId "TCONS_00009055"; tss_id "TSS291";
NW_004801606.1	Cufflinks	exon	40526567	40526572	.	-	.	gene_id "XLOC_000261"; transcript_id "TCONS_00000326"; exon_number "3"; oId "TCONS_00009055"; tss_id "TSS291";
NW_004801606.1	Cufflinks	exon	40587183	40587263	.	-	.	gene_id "XLOC_000261"; transcript_id "TCONS_00000326"; exon_number "4"; oId "TCONS_00009055"; tss_id "TSS291";
NW_004801606.1	Cufflinks	exon	40532559	40532653	.	-	.	gene_id "XLOC_000262"; transcript_id "TCONS_00000327"; exon_number "1"; oId "TCONS_00009057"; tss_id "TSS292";
NW_004801606.1	Cufflinks	exon	40567860	40568003	.	-	.	gene_id "XLOC_000262"; transcript_id "TCONS_00000327"; exon_number "2"; oId "TCONS_00009057"; tss_id "TSS292";
NW_004801606.1	Cufflinks	exon	40583385	40583545	.	-	.	gene_id "XLOC_000263"; transcript_id "TCONS_00000328"; exon_number "1"; oId "TCONS_00009058"; tss_id "TSS293";
NW_004801606.1	Cufflinks	exon	40583966	40584060	.	-	.	gene_id "XLOC_000263"; transcript_id "TCONS_00000328"; exon_number "2"; oId "TCONS_00009058"; tss_id "TSS293";
NW_004801606.1	Cufflinks	exon	40801686	40801782	.	-	.	gene_id "XLOC_000264"; transcript_id "TCONS_00000329"; exon_number "1"; oId "TCONS_00009064"; tss_id "TSS294";
NW_004801606.1	Cufflinks	exon	40802896	40803015	.	-	.	gene_id "XLOC_000264"; transcript_id "TCONS_00000329"; exon_number "2"; oId "TCONS_00009064"; tss_id "TSS294";
NW_004801606.1	Cufflinks	exon	40804067	40804099	.	-	.	gene_id "XLOC_000265"; transcript_id "TCONS_00000330"; exon_number "1"; oId "TCONS_00009065"; tss_id "TSS295";
NW_004801606.1	Cufflinks	exon	40804127	40804479	.	-	.	gene_id "XLOC_000265"; transcript_id "TCONS_00000330"; exon_number "2"; oId "TCONS_00009065"; tss_id "TSS295";
NW_004801606.1	Cufflinks	exon	41802722	41802987	.	-	.	gene_id "XLOC_000266"; transcript_id "TCONS_00000331"; exon_number "1"; oId "TCONS_00009071"; tss_id "TSS296";
NW_004801606.1	Cufflinks	exon	41805611	41805872	.	-	.	gene_id "XLOC_000266"; transcript_id "TCONS_00000331"; exon_number "2"; oId "TCONS_00009071"; tss_id "TSS296";
NW_004801606.1	Cufflinks	exon	42210062	42210237	.	-	.	gene_id "XLOC_000267"; transcript_id "TCONS_00000332"; exon_number "1"; oId "TCONS_00009073"; tss_id "TSS297";
NW_004801606.1	Cufflinks	exon	42230167	42230270	.	-	.	gene_id "XLOC_000267"; transcript_id "TCONS_00000332"; exon_number "2"; oId "TCONS_00009073"; tss_id "TSS297";
NW_004801607.1	Cufflinks	exon	1257730	1258727	.	+	.	gene_id "XLOC_000268"; transcript_id "TCONS_00000333"; exon_number "1"; oId "TCONS_00009606"; tss_id "TSS298";
NW_004801607.1	Cufflinks	exon	1258734	1258781	.	+	.	gene_id "XLOC_000268"; transcript_id "TCONS_00000333"; exon_number "2"; oId "TCONS_00009606"; tss_id "TSS298";
NW_004801607.1	Cufflinks	exon	1779608	1779846	.	+	.	gene_id "XLOC_000269"; transcript_id "TCONS_00000334"; exon_number "1"; oId "TCONS_00009608"; tss_id "TSS299";
NW_004801607.1	Cufflinks	exon	1780194	1780272	.	+	.	gene_id "XLOC_000269"; transcript_id "TCONS_00000334"; exon_number "2"; oId "TCONS_00009608"; tss_id "TSS299";
NW_004801607.1	Cufflinks	exon	2172050	2172352	.	+	.	gene_id "XLOC_000270"; transcript_id "TCONS_00000335"; exon_number "1"; oId "TCONS_00010364"; tss_id "TSS300";
NW_004801607.1	Cufflinks	exon	2173556	2174503	.	+	.	gene_id "XLOC_000270"; transcript_id "TCONS_00000335"; exon_number "2"; oId "TCONS_00010364"; tss_id "TSS300";
NW_004801607.1	Cufflinks	exon	2190412	2190534	.	+	.	gene_id "XLOC_000270"; transcript_id "TCONS_00000335"; exon_number "3"; oId "TCONS_00010364"; tss_id "TSS300";
NW_004801607.1	Cufflinks	exon	2424806	2425050	.	+	.	gene_id "XLOC_000271"; transcript_id "TCONS_00000337"; exon_number "1"; oId "TCONS_00009619"; tss_id "TSS301";
NW_004801607.1	Cufflinks	exon	2513381	2513514	.	+	.	gene_id "XLOC_000271"; transcript_id "TCONS_00000337"; exon_number "2"; oId "TCONS_00009619"; tss_id "TSS301";
NW_004801607.1	Cufflinks	exon	2513786	2513857	.	+	.	gene_id "XLOC_000271"; transcript_id "TCONS_00000337"; exon_number "3"; oId "TCONS_00009619"; tss_id "TSS301";
NW_004801607.1	Cufflinks	exon	2538568	2538634	.	+	.	gene_id "XLOC_000271"; transcript_id "TCONS_00000337"; exon_number "4"; oId "TCONS_00009619"; tss_id "TSS301";
NW_004801607.1	Cufflinks	exon	2539498	2539672	.	+	.	gene_id "XLOC_000271"; transcript_id "TCONS_00000337"; exon_number "5"; oId "TCONS_00009619"; tss_id "TSS301";
NW_004801607.1	Cufflinks	exon	2602567	2602667	.	+	.	gene_id "XLOC_000271"; transcript_id "TCONS_00000337"; exon_number "6"; oId "TCONS_00009619"; tss_id "TSS301";
NW_004801607.1	Cufflinks	exon	2611453	2611666	.	+	.	gene_id "XLOC_000271"; transcript_id "TCONS_00000337"; exon_number "7"; oId "TCONS_00009619"; tss_id "TSS301";
NW_004801607.1	Cufflinks	exon	2630941	2631734	.	+	.	gene_id "XLOC_000271"; transcript_id "TCONS_00000337"; exon_number "8"; oId "TCONS_00009619"; tss_id "TSS301";
NW_004801607.1	Cufflinks	exon	2424806	2425050	.	+	.	gene_id "XLOC_000271"; transcript_id "TCONS_00000336"; exon_number "1"; oId "TCONS_00009618"; tss_id "TSS301";
NW_004801607.1	Cufflinks	exon	2513381	2513514	.	+	.	gene_id "XLOC_000271"; transcript_id "TCONS_00000336"; exon_number "2"; oId "TCONS_00009618"; tss_id "TSS301";
NW_004801607.1	Cufflinks	exon	2513786	2513857	.	+	.	gene_id "XLOC_000271"; transcript_id "TCONS_00000336"; exon_number "3"; oId "TCONS_00009618"; tss_id "TSS301";
NW_004801607.1	Cufflinks	exon	2602567	2602667	.	+	.	gene_id "XLOC_000271"; transcript_id "TCONS_00000336"; exon_number "4"; oId "TCONS_00009618"; tss_id "TSS301";
NW_004801607.1	Cufflinks	exon	2611453	2611666	.	+	.	gene_id "XLOC_000271"; transcript_id "TCONS_00000336"; exon_number "5"; oId "TCONS_00009618"; tss_id "TSS301";
NW_004801607.1	Cufflinks	exon	2630941	2631734	.	+	.	gene_id "XLOC_000271"; transcript_id "TCONS_00000336"; exon_number "6"; oId "TCONS_00009618"; tss_id "TSS301";
NW_004801607.1	Cufflinks	exon	2424806	2425050	.	+	.	gene_id "XLOC_000271"; transcript_id "TCONS_00000340"; exon_number "1"; oId "TCONS_00009622"; tss_id "TSS301";
NW_004801607.1	Cufflinks	exon	2513381	2513514	.	+	.	gene_id "XLOC_000271"; transcript_id "TCONS_00000340"; exon_number "2"; oId "TCONS_00009622"; tss_id "TSS301";
NW_004801607.1	Cufflinks	exon	2513786	2513857	.	+	.	gene_id "XLOC_000271"; transcript_id "TCONS_00000340"; exon_number "3"; oId "TCONS_00009622"; tss_id "TSS301";
NW_004801607.1	Cufflinks	exon	2538568	2538634	.	+	.	gene_id "XLOC_000271"; transcript_id "TCONS_00000340"; exon_number "4"; oId "TCONS_00009622"; tss_id "TSS301";
NW_004801607.1	Cufflinks	exon	2539498	2539672	.	+	.	gene_id "XLOC_000271"; transcript_id "TCONS_00000340"; exon_number "5"; oId "TCONS_00009622"; tss_id "TSS301";
NW_004801607.1	Cufflinks	exon	2602567	2602667	.	+	.	gene_id "XLOC_000271"; transcript_id "TCONS_00000340"; exon_number "6"; oId "TCONS_00009622"; tss_id "TSS301";
NW_004801607.1	Cufflinks	exon	2611453	2611666	.	+	.	gene_id "XLOC_000271"; transcript_id "TCONS_00000340"; exon_number "7"; oId "TCONS_00009622"; tss_id "TSS301";
NW_004801607.1	Cufflinks	exon	2651730	2652172	.	+	.	gene_id "XLOC_000271"; transcript_id "TCONS_00000340"; exon_number "8"; oId "TCONS_00009622"; tss_id "TSS301";
NW_004801607.1	Cufflinks	exon	2424806	2425050	.	+	.	gene_id "XLOC_000271"; transcript_id "TCONS_00000339"; exon_number "1"; oId "TCONS_00009621"; tss_id "TSS301";
NW_004801607.1	Cufflinks	exon	2602567	2602667	.	+	.	gene_id "XLOC_000271"; transcript_id "TCONS_00000339"; exon_number "2"; oId "TCONS_00009621"; tss_id "TSS301";
NW_004801607.1	Cufflinks	exon	2611453	2611666	.	+	.	gene_id "XLOC_000271"; transcript_id "TCONS_00000339"; exon_number "3"; oId "TCONS_00009621"; tss_id "TSS301";
NW_004801607.1	Cufflinks	exon	2651730	2652172	.	+	.	gene_id "XLOC_000271"; transcript_id "TCONS_00000339"; exon_number "4"; oId "TCONS_00009621"; tss_id "TSS301";
NW_004801607.1	Cufflinks	exon	2424806	2425050	.	+	.	gene_id "XLOC_000271"; transcript_id "TCONS_00000338"; exon_number "1"; oId "TCONS_00009620"; tss_id "TSS301";
NW_004801607.1	Cufflinks	exon	2513381	2513514	.	+	.	gene_id "XLOC_000271"; transcript_id "TCONS_00000338"; exon_number "2"; oId "TCONS_00009620"; tss_id "TSS301";
NW_004801607.1	Cufflinks	exon	2513786	2513857	.	+	.	gene_id "XLOC_000271"; transcript_id "TCONS_00000338"; exon_number "3"; oId "TCONS_00009620"; tss_id "TSS301";
NW_004801607.1	Cufflinks	exon	2602567	2602667	.	+	.	gene_id "XLOC_000271"; transcript_id "TCONS_00000338"; exon_number "4"; oId "TCONS_00009620"; tss_id "TSS301";
NW_004801607.1	Cufflinks	exon	2611453	2611666	.	+	.	gene_id "XLOC_000271"; transcript_id "TCONS_00000338"; exon_number "5"; oId "TCONS_00009620"; tss_id "TSS301";
NW_004801607.1	Cufflinks	exon	2651730	2652172	.	+	.	gene_id "XLOC_000271"; transcript_id "TCONS_00000338"; exon_number "6"; oId "TCONS_00009620"; tss_id "TSS301";
NW_004801607.1	Cufflinks	exon	2424810	2425050	.	+	.	gene_id "XLOC_000271"; transcript_id "TCONS_00000341"; exon_number "1"; oId "TCONS_00010368"; tss_id "TSS301";
NW_004801607.1	Cufflinks	exon	2513381	2513514	.	+	.	gene_id "XLOC_000271"; transcript_id "TCONS_00000341"; exon_number "2"; oId "TCONS_00010368"; tss_id "TSS301";
NW_004801607.1	Cufflinks	exon	2513786	2513869	.	+	.	gene_id "XLOC_000271"; transcript_id "TCONS_00000341"; exon_number "3"; oId "TCONS_00010368"; tss_id "TSS301";
NW_004801607.1	Cufflinks	exon	2424810	2425050	.	+	.	gene_id "XLOC_000271"; transcript_id "TCONS_00000342"; exon_number "1"; oId "TCONS_00010369"; tss_id "TSS301";
NW_004801607.1	Cufflinks	exon	2513381	2513514	.	+	.	gene_id "XLOC_000271"; transcript_id "TCONS_00000342"; exon_number "2"; oId "TCONS_00010369"; tss_id "TSS301";
NW_004801607.1	Cufflinks	exon	2538568	2538634	.	+	.	gene_id "XLOC_000271"; transcript_id "TCONS_00000342"; exon_number "3"; oId "TCONS_00010369"; tss_id "TSS301";
NW_004801607.1	Cufflinks	exon	2539498	2539689	.	+	.	gene_id "XLOC_000271"; transcript_id "TCONS_00000342"; exon_number "4"; oId "TCONS_00010369"; tss_id "TSS301";
NW_004801607.1	Cufflinks	exon	2424823	2425050	.	+	.	gene_id "XLOC_000271"; transcript_id "TCONS_00000344"; exon_number "1"; oId "TCONS_00010371"; tss_id "TSS301";
NW_004801607.1	Cufflinks	exon	2602567	2602667	.	+	.	gene_id "XLOC_000271"; transcript_id "TCONS_00000344"; exon_number "2"; oId "TCONS_00010371"; tss_id "TSS301";
NW_004801607.1	Cufflinks	exon	2611453	2611666	.	+	.	gene_id "XLOC_000271"; transcript_id "TCONS_00000344"; exon_number "3"; oId "TCONS_00010371"; tss_id "TSS301";
NW_004801607.1	Cufflinks	exon	2630944	2631954	.	+	.	gene_id "XLOC_000271"; transcript_id "TCONS_00000344"; exon_number "4"; oId "TCONS_00010371"; tss_id "TSS301";
NW_004801607.1	Cufflinks	exon	2424823	2425050	.	+	.	gene_id "XLOC_000271"; transcript_id "TCONS_00000343"; exon_number "1"; oId "TCONS_00010370"; tss_id "TSS301";
NW_004801607.1	Cufflinks	exon	2602567	2602667	.	+	.	gene_id "XLOC_000271"; transcript_id "TCONS_00000343"; exon_number "2"; oId "TCONS_00010370"; tss_id "TSS301";
NW_004801607.1	Cufflinks	exon	2611453	2611666	.	+	.	gene_id "XLOC_000271"; transcript_id "TCONS_00000343"; exon_number "3"; oId "TCONS_00010370"; tss_id "TSS301";
NW_004801607.1	Cufflinks	exon	2630941	2631954	.	+	.	gene_id "XLOC_000271"; transcript_id "TCONS_00000343"; exon_number "4"; oId "TCONS_00010370"; tss_id "TSS301";
NW_004801607.1	Cufflinks	exon	2512141	2512178	.	+	.	gene_id "XLOC_000271"; transcript_id "TCONS_00000345"; exon_number "1"; oId "TCONS_00010372"; tss_id "TSS302";
NW_004801607.1	Cufflinks	exon	2513381	2513514	.	+	.	gene_id "XLOC_000271"; transcript_id "TCONS_00000345"; exon_number "2"; oId "TCONS_00010372"; tss_id "TSS302";
NW_004801607.1	Cufflinks	exon	2513786	2513869	.	+	.	gene_id "XLOC_000271"; transcript_id "TCONS_00000345"; exon_number "3"; oId "TCONS_00010372"; tss_id "TSS302";
NW_004801607.1	Cufflinks	exon	2602640	2602667	.	+	.	gene_id "XLOC_000271"; transcript_id "TCONS_00000346"; exon_number "1"; oId "TCONS_00010374"; tss_id "TSS303";
NW_004801607.1	Cufflinks	exon	2611496	2611666	.	+	.	gene_id "XLOC_000271"; transcript_id "TCONS_00000346"; exon_number "2"; oId "TCONS_00010374"; tss_id "TSS303";
NW_004801607.1	Cufflinks	exon	2630941	2631954	.	+	.	gene_id "XLOC_000271"; transcript_id "TCONS_00000346"; exon_number "3"; oId "TCONS_00010374"; tss_id "TSS303";
NW_004801607.1	Cufflinks	exon	2757638	2757741	.	+	.	gene_id "XLOC_000272"; transcript_id "TCONS_00000347"; exon_number "1"; oId "TCONS_00010380"; tss_id "TSS304";
NW_004801607.1	Cufflinks	exon	2758163	2758544	.	+	.	gene_id "XLOC_000272"; transcript_id "TCONS_00000347"; exon_number "2"; oId "TCONS_00010380"; tss_id "TSS304";
NW_004801607.1	Cufflinks	exon	2758168	2758279	.	+	.	gene_id "XLOC_000272"; transcript_id "TCONS_00000349"; exon_number "1"; oId "TCONS_00010382"; tss_id "TSS305";
NW_004801607.1	Cufflinks	exon	2760347	2761910	.	+	.	gene_id "XLOC_000272"; transcript_id "TCONS_00000349"; exon_number "2"; oId "TCONS_00010382"; tss_id "TSS305";
NW_004801607.1	Cufflinks	exon	2769142	2770944	.	+	.	gene_id "XLOC_000272"; transcript_id "TCONS_00000349"; exon_number "3"; oId "TCONS_00010382"; tss_id "TSS305";
NW_004801607.1	Cufflinks	exon	2772361	2772493	.	+	.	gene_id "XLOC_000272"; transcript_id "TCONS_00000349"; exon_number "4"; oId "TCONS_00010382"; tss_id "TSS305";
NW_004801607.1	Cufflinks	exon	2772935	2773439	.	+	.	gene_id "XLOC_000272"; transcript_id "TCONS_00000349"; exon_number "5"; oId "TCONS_00010382"; tss_id "TSS305";
NW_004801607.1	Cufflinks	exon	2758168	2758279	.	+	.	gene_id "XLOC_000272"; transcript_id "TCONS_00000348"; exon_number "1"; oId "TCONS_00010381"; tss_id "TSS305";
NW_004801607.1	Cufflinks	exon	2760347	2761707	.	+	.	gene_id "XLOC_000272"; transcript_id "TCONS_00000348"; exon_number "2"; oId "TCONS_00010381"; tss_id "TSS305";
NW_004801607.1	Cufflinks	exon	2769142	2770944	.	+	.	gene_id "XLOC_000272"; transcript_id "TCONS_00000348"; exon_number "3"; oId "TCONS_00010381"; tss_id "TSS305";
NW_004801607.1	Cufflinks	exon	2772361	2772493	.	+	.	gene_id "XLOC_000272"; transcript_id "TCONS_00000348"; exon_number "4"; oId "TCONS_00010381"; tss_id "TSS305";
NW_004801607.1	Cufflinks	exon	2772935	2773439	.	+	.	gene_id "XLOC_000272"; transcript_id "TCONS_00000348"; exon_number "5"; oId "TCONS_00010381"; tss_id "TSS305";
NW_004801607.1	Cufflinks	exon	2758648	2760429	.	+	.	gene_id "XLOC_000272"; transcript_id "TCONS_00000350"; exon_number "1"; oId "TCONS_00010384"; tss_id "TSS306";
NW_004801607.1	Cufflinks	exon	2761612	2761707	.	+	.	gene_id "XLOC_000272"; transcript_id "TCONS_00000350"; exon_number "2"; oId "TCONS_00010384"; tss_id "TSS306";
NW_004801607.1	Cufflinks	exon	2770773	2770944	.	+	.	gene_id "XLOC_000272"; transcript_id "TCONS_00000350"; exon_number "3"; oId "TCONS_00010384"; tss_id "TSS306";
NW_004801607.1	Cufflinks	exon	2772361	2773439	.	+	.	gene_id "XLOC_000272"; transcript_id "TCONS_00000350"; exon_number "4"; oId "TCONS_00010384"; tss_id "TSS306";
NW_004801607.1	Cufflinks	exon	2765530	2770944	.	+	.	gene_id "XLOC_000272"; transcript_id "TCONS_00000352"; exon_number "1"; oId "TCONS_00010385"; tss_id "TSS307";
NW_004801607.1	Cufflinks	exon	2772361	2773439	.	+	.	gene_id "XLOC_000272"; transcript_id "TCONS_00000352"; exon_number "2"; oId "TCONS_00010385"; tss_id "TSS307";
NW_004801607.1	Cufflinks	exon	2765530	2770944	.	+	.	gene_id "XLOC_000272"; transcript_id "TCONS_00000351"; exon_number "1"; oId "TCONS_00009637"; tss_id "TSS307";
NW_004801607.1	Cufflinks	exon	2772361	2772493	.	+	.	gene_id "XLOC_000272"; transcript_id "TCONS_00000351"; exon_number "2"; oId "TCONS_00009637"; tss_id "TSS307";
NW_004801607.1	Cufflinks	exon	2772935	2773439	.	+	.	gene_id "XLOC_000272"; transcript_id "TCONS_00000351"; exon_number "3"; oId "TCONS_00009637"; tss_id "TSS307";
NW_004801607.1	Cufflinks	exon	9910080	9910641	.	+	.	gene_id "XLOC_000273"; transcript_id "TCONS_00000353"; exon_number "1"; oId "TCONS_00009695"; tss_id "TSS308";
NW_004801607.1	Cufflinks	exon	9910648	9910659	.	+	.	gene_id "XLOC_000273"; transcript_id "TCONS_00000353"; exon_number "2"; oId "TCONS_00009695"; tss_id "TSS308";
NW_004801607.1	Cufflinks	exon	12384037	12384549	.	+	.	gene_id "XLOC_000274"; transcript_id "TCONS_00000354"; exon_number "1"; oId "TCONS_00010434"; tss_id "TSS309";
NW_004801607.1	Cufflinks	exon	12385672	12385880	.	+	.	gene_id "XLOC_000274"; transcript_id "TCONS_00000354"; exon_number "2"; oId "TCONS_00010434"; tss_id "TSS309";
NW_004801607.1	Cufflinks	exon	12864685	12865351	.	+	.	gene_id "XLOC_000275"; transcript_id "TCONS_00000355"; exon_number "1"; oId "TCONS_00009711"; tss_id "TSS310";
NW_004801607.1	Cufflinks	exon	12865363	12865396	.	+	.	gene_id "XLOC_000275"; transcript_id "TCONS_00000355"; exon_number "2"; oId "TCONS_00009711"; tss_id "TSS310";
NW_004801607.1	Cufflinks	exon	12971119	12971134	.	+	.	gene_id "XLOC_000276"; transcript_id "TCONS_00000356"; exon_number "1"; oId "TCONS_00009723"; tss_id "TSS311";
NW_004801607.1	Cufflinks	exon	12971148	12971171	.	+	.	gene_id "XLOC_000276"; transcript_id "TCONS_00000356"; exon_number "2"; oId "TCONS_00009723"; tss_id "TSS311";
NW_004801607.1	Cufflinks	exon	12971181	12971375	.	+	.	gene_id "XLOC_000276"; transcript_id "TCONS_00000356"; exon_number "3"; oId "TCONS_00009723"; tss_id "TSS311";
NW_004801607.1	Cufflinks	exon	13207730	13207754	.	+	.	gene_id "XLOC_000277"; transcript_id "TCONS_00000357"; exon_number "1"; oId "TCONS_00010451"; tss_id "TSS312";
NW_004801607.1	Cufflinks	exon	13213319	13213502	.	+	.	gene_id "XLOC_000277"; transcript_id "TCONS_00000357"; exon_number "2"; oId "TCONS_00010451"; tss_id "TSS312";
NW_004801607.1	Cufflinks	exon	19875271	19875286	.	+	.	gene_id "XLOC_000278"; transcript_id "TCONS_00000358"; exon_number "1"; oId "TCONS_00009803"; tss_id "TSS313";
NW_004801607.1	Cufflinks	exon	19875405	19876548	.	+	.	gene_id "XLOC_000278"; transcript_id "TCONS_00000358"; exon_number "2"; oId "TCONS_00009803"; tss_id "TSS313";
NW_004801607.1	Cufflinks	exon	19913010	19913021	.	+	.	gene_id "XLOC_000279"; transcript_id "TCONS_00000359"; exon_number "1"; oId "TCONS_00009812"; tss_id "TSS314";
NW_004801607.1	Cufflinks	exon	19913032	19913446	.	+	.	gene_id "XLOC_000279"; transcript_id "TCONS_00000359"; exon_number "2"; oId "TCONS_00009812"; tss_id "TSS314";
NW_004801607.1	Cufflinks	exon	21650509	21650564	.	+	.	gene_id "XLOC_000280"; transcript_id "TCONS_00000360"; exon_number "1"; oId "TCONS_00010528"; tss_id "TSS315";
NW_004801607.1	Cufflinks	exon	21651765	21652328	.	+	.	gene_id "XLOC_000280"; transcript_id "TCONS_00000360"; exon_number "2"; oId "TCONS_00010528"; tss_id "TSS315";
NW_004801607.1	Cufflinks	exon	23259510	23259803	.	+	.	gene_id "XLOC_000281"; transcript_id "TCONS_00000361"; exon_number "1"; oId "TCONS_00009885"; tss_id "TSS316";
NW_004801607.1	Cufflinks	exon	23260122	23260127	.	+	.	gene_id "XLOC_000281"; transcript_id "TCONS_00000361"; exon_number "2"; oId "TCONS_00009885"; tss_id "TSS316";
NW_004801607.1	Cufflinks	exon	25241499	25241549	.	+	.	gene_id "XLOC_000282"; transcript_id "TCONS_00000362"; exon_number "1"; oId "TCONS_00009894"; tss_id "TSS317";
NW_004801607.1	Cufflinks	exon	25241562	25241820	.	+	.	gene_id "XLOC_000282"; transcript_id "TCONS_00000362"; exon_number "2"; oId "TCONS_00009894"; tss_id "TSS317";
NW_004801607.1	Cufflinks	exon	25242729	25242731	.	+	.	gene_id "XLOC_000282"; transcript_id "TCONS_00000362"; exon_number "3"; oId "TCONS_00009894"; tss_id "TSS317";
NW_004801607.1	Cufflinks	exon	25243310	25243360	.	+	.	gene_id "XLOC_000282"; transcript_id "TCONS_00000362"; exon_number "4"; oId "TCONS_00009894"; tss_id "TSS317";
NW_004801607.1	Cufflinks	exon	25243588	25243597	.	+	.	gene_id "XLOC_000282"; transcript_id "TCONS_00000362"; exon_number "5"; oId "TCONS_00009894"; tss_id "TSS317";
NW_004801607.1	Cufflinks	exon	25753958	25753984	.	+	.	gene_id "XLOC_000283"; transcript_id "TCONS_00000363"; exon_number "1"; oId "TCONS_00009895"; tss_id "TSS318";
NW_004801607.1	Cufflinks	exon	25753994	25754014	.	+	.	gene_id "XLOC_000283"; transcript_id "TCONS_00000363"; exon_number "2"; oId "TCONS_00009895"; tss_id "TSS318";
NW_004801607.1	Cufflinks	exon	25754134	25754695	.	+	.	gene_id "XLOC_000283"; transcript_id "TCONS_00000363"; exon_number "3"; oId "TCONS_00009895"; tss_id "TSS318";
NW_004801607.1	Cufflinks	exon	25754703	25754850	.	+	.	gene_id "XLOC_000283"; transcript_id "TCONS_00000363"; exon_number "4"; oId "TCONS_00009895"; tss_id "TSS318";
NW_004801607.1	Cufflinks	exon	25754858	25755022	.	+	.	gene_id "XLOC_000283"; transcript_id "TCONS_00000363"; exon_number "5"; oId "TCONS_00009895"; tss_id "TSS318";
NW_004801607.1	Cufflinks	exon	35085346	35085385	.	+	.	gene_id "XLOC_000284"; transcript_id "TCONS_00000364"; exon_number "1"; oId "TCONS_00009942"; tss_id "TSS319";
NW_004801607.1	Cufflinks	exon	35087158	35087316	.	+	.	gene_id "XLOC_000284"; transcript_id "TCONS_00000364"; exon_number "2"; oId "TCONS_00009942"; tss_id "TSS319";
NW_004801607.1	Cufflinks	exon	35090748	35090904	.	+	.	gene_id "XLOC_000284"; transcript_id "TCONS_00000364"; exon_number "3"; oId "TCONS_00009942"; tss_id "TSS319";
NW_004801607.1	Cufflinks	exon	35094653	35094961	.	+	.	gene_id "XLOC_000284"; transcript_id "TCONS_00000364"; exon_number "4"; oId "TCONS_00009942"; tss_id "TSS319";
NW_004801607.1	Cufflinks	exon	35095024	35095058	.	+	.	gene_id "XLOC_000285"; transcript_id "TCONS_00000365"; exon_number "1"; oId "TCONS_00009943"; tss_id "TSS320";
NW_004801607.1	Cufflinks	exon	35101120	35101321	.	+	.	gene_id "XLOC_000285"; transcript_id "TCONS_00000365"; exon_number "2"; oId "TCONS_00009943"; tss_id "TSS320";
NW_004801607.1	Cufflinks	exon	36188667	36189120	.	+	.	gene_id "XLOC_000286"; transcript_id "TCONS_00000366"; exon_number "1"; oId "TCONS_00009948"; tss_id "TSS321";
NW_004801607.1	Cufflinks	exon	36189403	36189408	.	+	.	gene_id "XLOC_000286"; transcript_id "TCONS_00000366"; exon_number "2"; oId "TCONS_00009948"; tss_id "TSS321";
NW_004801607.1	Cufflinks	exon	36492998	36493250	.	+	.	gene_id "XLOC_000287"; transcript_id "TCONS_00000367"; exon_number "1"; oId "TCONS_00010569"; tss_id "TSS322";
NW_004801607.1	Cufflinks	exon	36493883	36496016	.	+	.	gene_id "XLOC_000287"; transcript_id "TCONS_00000367"; exon_number "2"; oId "TCONS_00010569"; tss_id "TSS322";
NW_004801607.1	Cufflinks	exon	36494798	36495719	.	+	.	gene_id "XLOC_000287"; transcript_id "TCONS_00000368"; exon_number "1"; oId "TCONS_00009960"; tss_id "TSS323";
NW_004801607.1	Cufflinks	exon	36495789	36495977	.	+	.	gene_id "XLOC_000287"; transcript_id "TCONS_00000368"; exon_number "2"; oId "TCONS_00009960"; tss_id "TSS323";
NW_004801607.1	Cufflinks	exon	37570735	37571573	.	+	.	gene_id "XLOC_000288"; transcript_id "TCONS_00000369"; exon_number "1"; oId "TCONS_00009980"; tss_id "TSS324";
NW_004801607.1	Cufflinks	exon	37571583	37572011	.	+	.	gene_id "XLOC_000288"; transcript_id "TCONS_00000369"; exon_number "2"; oId "TCONS_00009980"; tss_id "TSS324";
NW_004801607.1	Cufflinks	exon	1238636	1239025	.	-	.	gene_id "XLOC_000289"; transcript_id "TCONS_00000370"; exon_number "1"; oId "TCONS_00009998"; tss_id "TSS325";
NW_004801607.1	Cufflinks	exon	1243584	1243728	.	-	.	gene_id "XLOC_000289"; transcript_id "TCONS_00000370"; exon_number "2"; oId "TCONS_00009998"; tss_id "TSS325";
NW_004801607.1	Cufflinks	exon	1274826	1274948	.	-	.	gene_id "XLOC_000289"; transcript_id "TCONS_00000370"; exon_number "3"; oId "TCONS_00009998"; tss_id "TSS325";
NW_004801607.1	Cufflinks	exon	1275804	1276100	.	-	.	gene_id "XLOC_000289"; transcript_id "TCONS_00000370"; exon_number "4"; oId "TCONS_00009998"; tss_id "TSS325";
NW_004801607.1	Cufflinks	exon	1261878	1262010	.	-	.	gene_id "XLOC_000289"; transcript_id "TCONS_00000371"; exon_number "1"; oId "TCONS_00010588"; tss_id "TSS325";
NW_004801607.1	Cufflinks	exon	1274826	1274948	.	-	.	gene_id "XLOC_000289"; transcript_id "TCONS_00000371"; exon_number "2"; oId "TCONS_00010588"; tss_id "TSS325";
NW_004801607.1	Cufflinks	exon	1275804	1276100	.	-	.	gene_id "XLOC_000289"; transcript_id "TCONS_00000371"; exon_number "3"; oId "TCONS_00010588"; tss_id "TSS325";
NW_004801607.1	Cufflinks	exon	1745480	1745619	.	-	.	gene_id "XLOC_000290"; transcript_id "TCONS_00000372"; exon_number "1"; oId "TCONS_00010589"; tss_id "TSS326";
NW_004801607.1	Cufflinks	exon	1757161	1757282	.	-	.	gene_id "XLOC_000290"; transcript_id "TCONS_00000372"; exon_number "2"; oId "TCONS_00010589"; tss_id "TSS326";
NW_004801607.1	Cufflinks	exon	1758016	1758253	.	-	.	gene_id "XLOC_000290"; transcript_id "TCONS_00000372"; exon_number "3"; oId "TCONS_00010589"; tss_id "TSS326";
NW_004801607.1	Cufflinks	exon	1756085	1757055	.	-	.	gene_id "XLOC_000290"; transcript_id "TCONS_00000373"; exon_number "1"; oId "TCONS_00010590"; tss_id "TSS327";
NW_004801607.1	Cufflinks	exon	1757161	1757282	.	-	.	gene_id "XLOC_000290"; transcript_id "TCONS_00000373"; exon_number "2"; oId "TCONS_00010590"; tss_id "TSS327";
NW_004801607.1	Cufflinks	exon	1758016	1758245	.	-	.	gene_id "XLOC_000290"; transcript_id "TCONS_00000373"; exon_number "3"; oId "TCONS_00010590"; tss_id "TSS327";
NW_004801607.1	Cufflinks	exon	1786382	1786429	.	-	.	gene_id "XLOC_000290"; transcript_id "TCONS_00000373"; exon_number "4"; oId "TCONS_00010590"; tss_id "TSS327";
NW_004801607.1	Cufflinks	exon	1779509	1779846	.	-	.	gene_id "XLOC_000290"; transcript_id "TCONS_00000374"; exon_number "1"; oId "TCONS_00010591"; tss_id "TSS327";
NW_004801607.1	Cufflinks	exon	1786382	1786429	.	-	.	gene_id "XLOC_000290"; transcript_id "TCONS_00000374"; exon_number "2"; oId "TCONS_00010591"; tss_id "TSS327";
NW_004801607.1	Cufflinks	exon	2424806	2425050	.	-	.	gene_id "XLOC_000291"; transcript_id "TCONS_00000375"; exon_number "1"; oId "TCONS_00010011"; tss_id "TSS328";
NW_004801607.1	Cufflinks	exon	2602567	2602667	.	-	.	gene_id "XLOC_000291"; transcript_id "TCONS_00000375"; exon_number "2"; oId "TCONS_00010011"; tss_id "TSS328";
NW_004801607.1	Cufflinks	exon	2611453	2611666	.	-	.	gene_id "XLOC_000291"; transcript_id "TCONS_00000375"; exon_number "3"; oId "TCONS_00010011"; tss_id "TSS328";
NW_004801607.1	Cufflinks	exon	2630941	2631552	.	-	.	gene_id "XLOC_000291"; transcript_id "TCONS_00000375"; exon_number "4"; oId "TCONS_00010011"; tss_id "TSS328";
NW_004801607.1	Cufflinks	exon	2677587	2677663	.	-	.	gene_id "XLOC_000292"; transcript_id "TCONS_00000376"; exon_number "1"; oId "TCONS_00010021"; tss_id "TSS329";
NW_004801607.1	Cufflinks	exon	2757634	2757741	.	-	.	gene_id "XLOC_000292"; transcript_id "TCONS_00000376"; exon_number "2"; oId "TCONS_00010021"; tss_id "TSS329";
NW_004801607.1	Cufflinks	exon	2758163	2758348	.	-	.	gene_id "XLOC_000292"; transcript_id "TCONS_00000376"; exon_number "3"; oId "TCONS_00010021"; tss_id "TSS329";
NW_004801607.1	Cufflinks	exon	7518633	7518924	.	-	.	gene_id "XLOC_000293"; transcript_id "TCONS_00000377"; exon_number "1"; oId "TCONS_00010048"; tss_id "TSS330";
NW_004801607.1	Cufflinks	exon	7518930	7519106	.	-	.	gene_id "XLOC_000293"; transcript_id "TCONS_00000377"; exon_number "2"; oId "TCONS_00010048"; tss_id "TSS330";
NW_004801607.1	Cufflinks	exon	7519113	7519256	.	-	.	gene_id "XLOC_000293"; transcript_id "TCONS_00000377"; exon_number "3"; oId "TCONS_00010048"; tss_id "TSS330";
NW_004801607.1	Cufflinks	exon	9700632	9700747	.	-	.	gene_id "XLOC_000294"; transcript_id "TCONS_00000378"; exon_number "1"; oId "TCONS_00010069"; tss_id "TSS331";
NW_004801607.1	Cufflinks	exon	9701958	9702141	.	-	.	gene_id "XLOC_000294"; transcript_id "TCONS_00000378"; exon_number "2"; oId "TCONS_00010069"; tss_id "TSS331";
NW_004801607.1	Cufflinks	exon	12384033	12384549	.	-	.	gene_id "XLOC_000295"; transcript_id "TCONS_00000379"; exon_number "1"; oId "TCONS_00010092"; tss_id "TSS332";
NW_004801607.1	Cufflinks	exon	12385672	12385912	.	-	.	gene_id "XLOC_000295"; transcript_id "TCONS_00000379"; exon_number "2"; oId "TCONS_00010092"; tss_id "TSS332";
NW_004801607.1	Cufflinks	exon	19865345	19865375	.	-	.	gene_id "XLOC_000296"; transcript_id "TCONS_00000380"; exon_number "1"; oId "TCONS_00010201"; tss_id "TSS333";
NW_004801607.1	Cufflinks	exon	19865387	19865401	.	-	.	gene_id "XLOC_000296"; transcript_id "TCONS_00000380"; exon_number "2"; oId "TCONS_00010201"; tss_id "TSS333";
NW_004801607.1	Cufflinks	exon	19865498	19865508	.	-	.	gene_id "XLOC_000296"; transcript_id "TCONS_00000380"; exon_number "3"; oId "TCONS_00010201"; tss_id "TSS333";
NW_004801607.1	Cufflinks	exon	19865579	19865845	.	-	.	gene_id "XLOC_000296"; transcript_id "TCONS_00000380"; exon_number "4"; oId "TCONS_00010201"; tss_id "TSS333";
NW_004801607.1	Cufflinks	exon	20631693	20631966	.	-	.	gene_id "XLOC_000297"; transcript_id "TCONS_00000381"; exon_number "1"; oId "TCONS_00010239"; tss_id "TSS334";
NW_004801607.1	Cufflinks	exon	20632028	20632849	.	-	.	gene_id "XLOC_000297"; transcript_id "TCONS_00000381"; exon_number "2"; oId "TCONS_00010239"; tss_id "TSS334";
NW_004801607.1	Cufflinks	exon	20633083	20633428	.	-	.	gene_id "XLOC_000297"; transcript_id "TCONS_00000381"; exon_number "3"; oId "TCONS_00010239"; tss_id "TSS334";
NW_004801607.1	Cufflinks	exon	22282465	22282543	.	-	.	gene_id "XLOC_000298"; transcript_id "TCONS_00000382"; exon_number "1"; oId "TCONS_00010264"; tss_id "TSS335";
NW_004801607.1	Cufflinks	exon	22282674	22282953	.	-	.	gene_id "XLOC_000298"; transcript_id "TCONS_00000382"; exon_number "2"; oId "TCONS_00010264"; tss_id "TSS335";
NW_004801607.1	Cufflinks	exon	24768074	24768093	.	-	.	gene_id "XLOC_000299"; transcript_id "TCONS_00000383"; exon_number "1"; oId "TCONS_00010281"; tss_id "TSS336";
NW_004801607.1	Cufflinks	exon	24811679	24811726	.	-	.	gene_id "XLOC_000299"; transcript_id "TCONS_00000383"; exon_number "2"; oId "TCONS_00010281"; tss_id "TSS336";
NW_004801607.1	Cufflinks	exon	25094680	25094777	.	-	.	gene_id "XLOC_000299"; transcript_id "TCONS_00000383"; exon_number "3"; oId "TCONS_00010281"; tss_id "TSS336";
NW_004801607.1	Cufflinks	exon	25370919	25370960	.	-	.	gene_id "XLOC_000299"; transcript_id "TCONS_00000383"; exon_number "4"; oId "TCONS_00010281"; tss_id "TSS336";
NW_004801607.1	Cufflinks	exon	25003418	25003656	.	-	.	gene_id "XLOC_000300"; transcript_id "TCONS_00000384"; exon_number "1"; oId "TCONS_00010282"; tss_id "TSS337";
NW_004801607.1	Cufflinks	exon	25328470	25328718	.	-	.	gene_id "XLOC_000300"; transcript_id "TCONS_00000384"; exon_number "2"; oId "TCONS_00010282"; tss_id "TSS337";
NW_004801607.1	Cufflinks	exon	25328734	25328847	.	-	.	gene_id "XLOC_000300"; transcript_id "TCONS_00000384"; exon_number "3"; oId "TCONS_00010282"; tss_id "TSS337";
NW_004801607.1	Cufflinks	exon	25328911	25328932	.	-	.	gene_id "XLOC_000300"; transcript_id "TCONS_00000384"; exon_number "4"; oId "TCONS_00010282"; tss_id "TSS337";
NW_004801607.1	Cufflinks	exon	25328946	25328975	.	-	.	gene_id "XLOC_000300"; transcript_id "TCONS_00000384"; exon_number "5"; oId "TCONS_00010282"; tss_id "TSS337";
NW_004801607.1	Cufflinks	exon	28803161	28803232	.	-	.	gene_id "XLOC_000301"; transcript_id "TCONS_00000385"; exon_number "1"; oId "TCONS_00010290"; tss_id "TSS338";
NW_004801607.1	Cufflinks	exon	28803249	28803359	.	-	.	gene_id "XLOC_000301"; transcript_id "TCONS_00000385"; exon_number "2"; oId "TCONS_00010290"; tss_id "TSS338";
NW_004801607.1	Cufflinks	exon	28803411	28803670	.	-	.	gene_id "XLOC_000301"; transcript_id "TCONS_00000385"; exon_number "3"; oId "TCONS_00010290"; tss_id "TSS338";
NW_004801607.1	Cufflinks	exon	28803822	28803827	.	-	.	gene_id "XLOC_000301"; transcript_id "TCONS_00000385"; exon_number "4"; oId "TCONS_00010290"; tss_id "TSS338";
NW_004801607.1	Cufflinks	exon	31101420	31101837	.	-	.	gene_id "XLOC_000302"; transcript_id "TCONS_00000386"; exon_number "1"; oId "TCONS_00010300"; tss_id "TSS339";
NW_004801607.1	Cufflinks	exon	31101844	31102032	.	-	.	gene_id "XLOC_000302"; transcript_id "TCONS_00000386"; exon_number "2"; oId "TCONS_00010300"; tss_id "TSS339";
NW_004801607.1	Cufflinks	exon	31789069	31789576	.	-	.	gene_id "XLOC_000303"; transcript_id "TCONS_00000387"; exon_number "1"; oId "TCONS_00010304"; tss_id "TSS340";
NW_004801607.1	Cufflinks	exon	31789700	31789836	.	-	.	gene_id "XLOC_000303"; transcript_id "TCONS_00000387"; exon_number "2"; oId "TCONS_00010304"; tss_id "TSS340";
NW_004801607.1	Cufflinks	exon	31791901	31792015	.	-	.	gene_id "XLOC_000303"; transcript_id "TCONS_00000387"; exon_number "3"; oId "TCONS_00010304"; tss_id "TSS340";
NW_004801607.1	Cufflinks	exon	31807048	31807184	.	-	.	gene_id "XLOC_000304"; transcript_id "TCONS_00000388"; exon_number "1"; oId "TCONS_00010671"; tss_id "TSS341";
NW_004801607.1	Cufflinks	exon	31809925	31809997	.	-	.	gene_id "XLOC_000304"; transcript_id "TCONS_00000388"; exon_number "2"; oId "TCONS_00010671"; tss_id "TSS341";
NW_004801607.1	Cufflinks	exon	31810654	31810870	.	-	.	gene_id "XLOC_000304"; transcript_id "TCONS_00000388"; exon_number "3"; oId "TCONS_00010671"; tss_id "TSS341";
NW_004801607.1	Cufflinks	exon	35180440	35180611	.	-	.	gene_id "XLOC_000305"; transcript_id "TCONS_00000389"; exon_number "1"; oId "TCONS_00010318"; tss_id "TSS342";
NW_004801607.1	Cufflinks	exon	35185916	35186012	.	-	.	gene_id "XLOC_000305"; transcript_id "TCONS_00000389"; exon_number "2"; oId "TCONS_00010318"; tss_id "TSS342";
NW_004801607.1	Cufflinks	exon	36187388	36187476	.	-	.	gene_id "XLOC_000306"; transcript_id "TCONS_00000390"; exon_number "1"; oId "TCONS_00010680"; tss_id "TSS343";
NW_004801607.1	Cufflinks	exon	36189561	36190442	.	-	.	gene_id "XLOC_000306"; transcript_id "TCONS_00000390"; exon_number "2"; oId "TCONS_00010680"; tss_id "TSS343";
NW_004801607.1	Cufflinks	exon	36487201	36487360	.	-	.	gene_id "XLOC_000307"; transcript_id "TCONS_00000391"; exon_number "1"; oId "TCONS_00010334"; tss_id "TSS344";
NW_004801607.1	Cufflinks	exon	36487605	36487698	.	-	.	gene_id "XLOC_000307"; transcript_id "TCONS_00000391"; exon_number "2"; oId "TCONS_00010334"; tss_id "TSS344";
NW_004801608.1	Cufflinks	exon	9102704	9102842	.	+	.	gene_id "XLOC_000308"; transcript_id "TCONS_00000392"; exon_number "1"; oId "TCONS_00010854"; tss_id "TSS345";
NW_004801608.1	Cufflinks	exon	9104948	9105364	.	+	.	gene_id "XLOC_000308"; transcript_id "TCONS_00000392"; exon_number "2"; oId "TCONS_00010854"; tss_id "TSS345";
NW_004801608.1	Cufflinks	exon	9105885	9106456	.	+	.	gene_id "XLOC_000309"; transcript_id "TCONS_00000393"; exon_number "1"; oId "TCONS_00010856"; tss_id "TSS346";
NW_004801608.1	Cufflinks	exon	9106473	9106476	.	+	.	gene_id "XLOC_000309"; transcript_id "TCONS_00000393"; exon_number "2"; oId "TCONS_00010856"; tss_id "TSS346";
NW_004801608.1	Cufflinks	exon	9106789	9106801	.	+	.	gene_id "XLOC_000309"; transcript_id "TCONS_00000393"; exon_number "3"; oId "TCONS_00010856"; tss_id "TSS346";
NW_004801608.1	Cufflinks	exon	9116269	9116295	.	+	.	gene_id "XLOC_000310"; transcript_id "TCONS_00000394"; exon_number "1"; oId "TCONS_00010862"; tss_id "TSS347";
NW_004801608.1	Cufflinks	exon	9116529	9116728	.	+	.	gene_id "XLOC_000310"; transcript_id "TCONS_00000394"; exon_number "2"; oId "TCONS_00010862"; tss_id "TSS347";
NW_004801608.1	Cufflinks	exon	15445194	15445268	.	+	.	gene_id "XLOC_000311"; transcript_id "TCONS_00000395"; exon_number "1"; oId "TCONS_00010940"; tss_id "TSS348";
NW_004801608.1	Cufflinks	exon	15445294	15445364	.	+	.	gene_id "XLOC_000311"; transcript_id "TCONS_00000395"; exon_number "2"; oId "TCONS_00010940"; tss_id "TSS348";
NW_004801608.1	Cufflinks	exon	15451392	15451394	.	+	.	gene_id "XLOC_000311"; transcript_id "TCONS_00000395"; exon_number "3"; oId "TCONS_00010940"; tss_id "TSS348";
NW_004801608.1	Cufflinks	exon	15820172	15820345	.	+	.	gene_id "XLOC_000311"; transcript_id "TCONS_00000395"; exon_number "4"; oId "TCONS_00010940"; tss_id "TSS348";
NW_004801608.1	Cufflinks	exon	15820361	15820391	.	+	.	gene_id "XLOC_000311"; transcript_id "TCONS_00000395"; exon_number "5"; oId "TCONS_00010940"; tss_id "TSS348";
NW_004801608.1	Cufflinks	exon	18264714	18264719	.	+	.	gene_id "XLOC_000312"; transcript_id "TCONS_00000396"; exon_number "1"; oId "TCONS_00010961"; tss_id "TSS349";
NW_004801608.1	Cufflinks	exon	18264852	18265098	.	+	.	gene_id "XLOC_000312"; transcript_id "TCONS_00000396"; exon_number "2"; oId "TCONS_00010961"; tss_id "TSS349";
NW_004801608.1	Cufflinks	exon	19752233	19752533	.	+	.	gene_id "XLOC_000313"; transcript_id "TCONS_00000397"; exon_number "1"; oId "TCONS_00010968"; tss_id "TSS350";
NW_004801608.1	Cufflinks	exon	19759388	19759629	.	+	.	gene_id "XLOC_000313"; transcript_id "TCONS_00000397"; exon_number "2"; oId "TCONS_00010968"; tss_id "TSS350";
NW_004801608.1	Cufflinks	exon	19800753	19800929	.	+	.	gene_id "XLOC_000313"; transcript_id "TCONS_00000397"; exon_number "3"; oId "TCONS_00010968"; tss_id "TSS350";
NW_004801608.1	Cufflinks	exon	23013590	23013595	.	+	.	gene_id "XLOC_000314"; transcript_id "TCONS_00000398"; exon_number "1"; oId "TCONS_00010997"; tss_id "TSS351";
NW_004801608.1	Cufflinks	exon	23014036	23014316	.	+	.	gene_id "XLOC_000314"; transcript_id "TCONS_00000398"; exon_number "2"; oId "TCONS_00010997"; tss_id "TSS351";
NW_004801608.1	Cufflinks	exon	23133746	23134220	.	+	.	gene_id "XLOC_000315"; transcript_id "TCONS_00000399"; exon_number "1"; oId "TCONS_00011009"; tss_id "TSS352";
NW_004801608.1	Cufflinks	exon	23134647	23134653	.	+	.	gene_id "XLOC_000315"; transcript_id "TCONS_00000399"; exon_number "2"; oId "TCONS_00011009"; tss_id "TSS352";
NW_004801608.1	Cufflinks	exon	30714566	30714747	.	+	.	gene_id "XLOC_000316"; transcript_id "TCONS_00000400"; exon_number "1"; oId "TCONS_00011143"; tss_id "TSS353";
NW_004801608.1	Cufflinks	exon	30714824	30715082	.	+	.	gene_id "XLOC_000316"; transcript_id "TCONS_00000400"; exon_number "2"; oId "TCONS_00011143"; tss_id "TSS353";
NW_004801608.1	Cufflinks	exon	30714573	30714609	.	+	.	gene_id "XLOC_000316"; transcript_id "TCONS_00000401"; exon_number "1"; oId "TCONS_00011144"; tss_id "TSS353";
NW_004801608.1	Cufflinks	exon	30714623	30714762	.	+	.	gene_id "XLOC_000316"; transcript_id "TCONS_00000401"; exon_number "2"; oId "TCONS_00011144"; tss_id "TSS353";
NW_004801608.1	Cufflinks	exon	1858401	1859051	.	-	.	gene_id "XLOC_000317"; transcript_id "TCONS_00000402"; exon_number "1"; oId "TCONS_00011152"; tss_id "TSS354";
NW_004801608.1	Cufflinks	exon	1859137	1859221	.	-	.	gene_id "XLOC_000317"; transcript_id "TCONS_00000402"; exon_number "2"; oId "TCONS_00011152"; tss_id "TSS354";
NW_004801608.1	Cufflinks	exon	1861197	1861245	.	-	.	gene_id "XLOC_000317"; transcript_id "TCONS_00000402"; exon_number "3"; oId "TCONS_00011152"; tss_id "TSS354";
NW_004801608.1	Cufflinks	exon	7500992	7502232	.	-	.	gene_id "XLOC_000318"; transcript_id "TCONS_00000403"; exon_number "1"; oId "TCONS_00011674"; tss_id "TSS355";
NW_004801608.1	Cufflinks	exon	7502842	7502849	.	-	.	gene_id "XLOC_000318"; transcript_id "TCONS_00000403"; exon_number "2"; oId "TCONS_00011674"; tss_id "TSS355";
NW_004801608.1	Cufflinks	exon	9102599	9102842	.	-	.	gene_id "XLOC_000319"; transcript_id "TCONS_00000404"; exon_number "1"; oId "TCONS_00011691"; tss_id "TSS356";
NW_004801608.1	Cufflinks	exon	9103074	9104025	.	-	.	gene_id "XLOC_000319"; transcript_id "TCONS_00000404"; exon_number "2"; oId "TCONS_00011691"; tss_id "TSS356";
NW_004801608.1	Cufflinks	exon	12502906	12503184	.	-	.	gene_id "XLOC_000320"; transcript_id "TCONS_00000405"; exon_number "1"; oId "TCONS_00011301"; tss_id "TSS357";
NW_004801608.1	Cufflinks	exon	12503401	12503423	.	-	.	gene_id "XLOC_000320"; transcript_id "TCONS_00000405"; exon_number "2"; oId "TCONS_00011301"; tss_id "TSS357";
NW_004801608.1	Cufflinks	exon	12534844	12534905	.	-	.	gene_id "XLOC_000321"; transcript_id "TCONS_00000406"; exon_number "1"; oId "TCONS_00011309"; tss_id "TSS358";
NW_004801608.1	Cufflinks	exon	12534911	12534946	.	-	.	gene_id "XLOC_000321"; transcript_id "TCONS_00000406"; exon_number "2"; oId "TCONS_00011309"; tss_id "TSS358";
NW_004801608.1	Cufflinks	exon	12534969	12535139	.	-	.	gene_id "XLOC_000321"; transcript_id "TCONS_00000406"; exon_number "3"; oId "TCONS_00011309"; tss_id "TSS358";
NW_004801608.1	Cufflinks	exon	14516932	14517307	.	-	.	gene_id "XLOC_000322"; transcript_id "TCONS_00000407"; exon_number "1"; oId "TCONS_00011328"; tss_id "TSS359";
NW_004801608.1	Cufflinks	exon	14519412	14519456	.	-	.	gene_id "XLOC_000322"; transcript_id "TCONS_00000407"; exon_number "2"; oId "TCONS_00011328"; tss_id "TSS359";
NW_004801608.1	Cufflinks	exon	14520263	14520335	.	-	.	gene_id "XLOC_000322"; transcript_id "TCONS_00000407"; exon_number "3"; oId "TCONS_00011328"; tss_id "TSS359";
NW_004801608.1	Cufflinks	exon	14521383	14521420	.	-	.	gene_id "XLOC_000322"; transcript_id "TCONS_00000407"; exon_number "4"; oId "TCONS_00011328"; tss_id "TSS359";
NW_004801608.1	Cufflinks	exon	14520153	14520335	.	-	.	gene_id "XLOC_000322"; transcript_id "TCONS_00000408"; exon_number "1"; oId "TCONS_00011329"; tss_id "TSS359";
NW_004801608.1	Cufflinks	exon	14521383	14521425	.	-	.	gene_id "XLOC_000322"; transcript_id "TCONS_00000408"; exon_number "2"; oId "TCONS_00011329"; tss_id "TSS359";
NW_004801608.1	Cufflinks	exon	28258909	28259073	.	-	.	gene_id "XLOC_000323"; transcript_id "TCONS_00000409"; exon_number "1"; oId "TCONS_00011460"; tss_id "TSS360";
NW_004801608.1	Cufflinks	exon	28265427	28265505	.	-	.	gene_id "XLOC_000323"; transcript_id "TCONS_00000409"; exon_number "2"; oId "TCONS_00011460"; tss_id "TSS360";
NW_004801608.1	Cufflinks	exon	29690011	29690098	.	-	.	gene_id "XLOC_000324"; transcript_id "TCONS_00000410"; exon_number "1"; oId "TCONS_00011492"; tss_id "TSS361";
NW_004801608.1	Cufflinks	exon	29690181	29690304	.	-	.	gene_id "XLOC_000324"; transcript_id "TCONS_00000410"; exon_number "2"; oId "TCONS_00011492"; tss_id "TSS361";
NW_004801608.1	Cufflinks	exon	30674226	30674308	.	-	.	gene_id "XLOC_000325"; transcript_id "TCONS_00000411"; exon_number "1"; oId "TCONS_00011503"; tss_id "TSS362";
NW_004801608.1	Cufflinks	exon	30674533	30674681	.	-	.	gene_id "XLOC_000325"; transcript_id "TCONS_00000411"; exon_number "2"; oId "TCONS_00011503"; tss_id "TSS362";
NW_004801609.1	Cufflinks	exon	564870	565093	.	+	.	gene_id "XLOC_000326"; transcript_id "TCONS_00000412"; exon_number "1"; oId "TCONS_00011888"; tss_id "TSS363";
NW_004801609.1	Cufflinks	exon	565124	565128	.	+	.	gene_id "XLOC_000326"; transcript_id "TCONS_00000412"; exon_number "2"; oId "TCONS_00011888"; tss_id "TSS363";
NW_004801609.1	Cufflinks	exon	623892	624037	.	+	.	gene_id "XLOC_000327"; transcript_id "TCONS_00000413"; exon_number "1"; oId "TCONS_00011900"; tss_id "TSS364";
NW_004801609.1	Cufflinks	exon	624310	624621	.	+	.	gene_id "XLOC_000327"; transcript_id "TCONS_00000413"; exon_number "2"; oId "TCONS_00011900"; tss_id "TSS364";
NW_004801609.1	Cufflinks	exon	784278	784473	.	+	.	gene_id "XLOC_000328"; transcript_id "TCONS_00000414"; exon_number "1"; oId "TCONS_00011907"; tss_id "TSS365";
NW_004801609.1	Cufflinks	exon	787050	787177	.	+	.	gene_id "XLOC_000328"; transcript_id "TCONS_00000414"; exon_number "2"; oId "TCONS_00011907"; tss_id "TSS365";
NW_004801609.1	Cufflinks	exon	788204	788293	.	+	.	gene_id "XLOC_000328"; transcript_id "TCONS_00000414"; exon_number "3"; oId "TCONS_00011907"; tss_id "TSS365";
NW_004801609.1	Cufflinks	exon	789699	789806	.	+	.	gene_id "XLOC_000328"; transcript_id "TCONS_00000414"; exon_number "4"; oId "TCONS_00011907"; tss_id "TSS365";
NW_004801609.1	Cufflinks	exon	789963	789986	.	+	.	gene_id "XLOC_000328"; transcript_id "TCONS_00000414"; exon_number "5"; oId "TCONS_00011907"; tss_id "TSS365";
NW_004801609.1	Cufflinks	exon	790344	790655	.	+	.	gene_id "XLOC_000328"; transcript_id "TCONS_00000414"; exon_number "6"; oId "TCONS_00011907"; tss_id "TSS365";
NW_004801609.1	Cufflinks	exon	792078	792398	.	+	.	gene_id "XLOC_000328"; transcript_id "TCONS_00000414"; exon_number "7"; oId "TCONS_00011907"; tss_id "TSS365";
NW_004801609.1	Cufflinks	exon	793779	794093	.	+	.	gene_id "XLOC_000328"; transcript_id "TCONS_00000414"; exon_number "8"; oId "TCONS_00011907"; tss_id "TSS365";
NW_004801609.1	Cufflinks	exon	794175	794270	.	+	.	gene_id "XLOC_000328"; transcript_id "TCONS_00000414"; exon_number "9"; oId "TCONS_00011907"; tss_id "TSS365";
NW_004801609.1	Cufflinks	exon	795643	795957	.	+	.	gene_id "XLOC_000328"; transcript_id "TCONS_00000414"; exon_number "10"; oId "TCONS_00011907"; tss_id "TSS365";
NW_004801609.1	Cufflinks	exon	796056	796370	.	+	.	gene_id "XLOC_000328"; transcript_id "TCONS_00000414"; exon_number "11"; oId "TCONS_00011907"; tss_id "TSS365";
NW_004801609.1	Cufflinks	exon	799026	799346	.	+	.	gene_id "XLOC_000328"; transcript_id "TCONS_00000414"; exon_number "12"; oId "TCONS_00011907"; tss_id "TSS365";
NW_004801609.1	Cufflinks	exon	800060	800098	.	+	.	gene_id "XLOC_000328"; transcript_id "TCONS_00000414"; exon_number "13"; oId "TCONS_00011907"; tss_id "TSS365";
NW_004801609.1	Cufflinks	exon	802367	802690	.	+	.	gene_id "XLOC_000328"; transcript_id "TCONS_00000414"; exon_number "14"; oId "TCONS_00011907"; tss_id "TSS365";
NW_004801609.1	Cufflinks	exon	806216	806315	.	+	.	gene_id "XLOC_000328"; transcript_id "TCONS_00000414"; exon_number "15"; oId "TCONS_00011907"; tss_id "TSS365";
NW_004801609.1	Cufflinks	exon	1905291	1905312	.	+	.	gene_id "XLOC_000329"; transcript_id "TCONS_00000415"; exon_number "1"; oId "TCONS_00011946"; tss_id "TSS366";
NW_004801609.1	Cufflinks	exon	1905344	1905463	.	+	.	gene_id "XLOC_000329"; transcript_id "TCONS_00000415"; exon_number "2"; oId "TCONS_00011946"; tss_id "TSS366";
NW_004801609.1	Cufflinks	exon	1905489	1905821	.	+	.	gene_id "XLOC_000329"; transcript_id "TCONS_00000415"; exon_number "3"; oId "TCONS_00011946"; tss_id "TSS366";
NW_004801609.1	Cufflinks	exon	2306502	2306918	.	+	.	gene_id "XLOC_000330"; transcript_id "TCONS_00000416"; exon_number "1"; oId "TCONS_00011966"; tss_id "TSS367";
NW_004801609.1	Cufflinks	exon	2307117	2307337	.	+	.	gene_id "XLOC_000330"; transcript_id "TCONS_00000416"; exon_number "2"; oId "TCONS_00011966"; tss_id "TSS367";
NW_004801609.1	Cufflinks	exon	2818585	2818920	.	+	.	gene_id "XLOC_000331"; transcript_id "TCONS_00000417"; exon_number "1"; oId "TCONS_00012006"; tss_id "TSS368";
NW_004801609.1	Cufflinks	exon	2823442	2823610	.	+	.	gene_id "XLOC_000331"; transcript_id "TCONS_00000417"; exon_number "2"; oId "TCONS_00012006"; tss_id "TSS368";
NW_004801609.1	Cufflinks	exon	2828205	2828410	.	+	.	gene_id "XLOC_000331"; transcript_id "TCONS_00000417"; exon_number "3"; oId "TCONS_00012006"; tss_id "TSS368";
NW_004801609.1	Cufflinks	exon	2818585	2818924	.	+	.	gene_id "XLOC_000331"; transcript_id "TCONS_00000418"; exon_number "1"; oId "TCONS_00012823"; tss_id "TSS368";
NW_004801609.1	Cufflinks	exon	2823442	2823513	.	+	.	gene_id "XLOC_000331"; transcript_id "TCONS_00000418"; exon_number "2"; oId "TCONS_00012823"; tss_id "TSS368";
NW_004801609.1	Cufflinks	exon	2828205	2828706	.	+	.	gene_id "XLOC_000331"; transcript_id "TCONS_00000418"; exon_number "3"; oId "TCONS_00012823"; tss_id "TSS368";
NW_004801609.1	Cufflinks	exon	2823182	2823610	.	+	.	gene_id "XLOC_000331"; transcript_id "TCONS_00000419"; exon_number "1"; oId "TCONS_00012824"; tss_id "TSS369";
NW_004801609.1	Cufflinks	exon	2828205	2828706	.	+	.	gene_id "XLOC_000331"; transcript_id "TCONS_00000419"; exon_number "2"; oId "TCONS_00012824"; tss_id "TSS369";
NW_004801609.1	Cufflinks	exon	3206400	3206407	.	+	.	gene_id "XLOC_000332"; transcript_id "TCONS_00000420"; exon_number "1"; oId "TCONS_00012020"; tss_id "TSS370";
NW_004801609.1	Cufflinks	exon	3206698	3207745	.	+	.	gene_id "XLOC_000332"; transcript_id "TCONS_00000420"; exon_number "2"; oId "TCONS_00012020"; tss_id "TSS370";
NW_004801609.1	Cufflinks	exon	4301574	4302468	.	+	.	gene_id "XLOC_000333"; transcript_id "TCONS_00000421"; exon_number "1"; oId "TCONS_00012052"; tss_id "TSS371";
NW_004801609.1	Cufflinks	exon	4302565	4302569	.	+	.	gene_id "XLOC_000333"; transcript_id "TCONS_00000421"; exon_number "2"; oId "TCONS_00012052"; tss_id "TSS371";
NW_004801609.1	Cufflinks	exon	4310768	4310795	.	+	.	gene_id "XLOC_000334"; transcript_id "TCONS_00000422"; exon_number "1"; oId "TCONS_00012854"; tss_id "TSS372";
NW_004801609.1	Cufflinks	exon	4311417	4311875	.	+	.	gene_id "XLOC_000334"; transcript_id "TCONS_00000422"; exon_number "2"; oId "TCONS_00012854"; tss_id "TSS372";
NW_004801609.1	Cufflinks	exon	4337571	4337830	.	+	.	gene_id "XLOC_000335"; transcript_id "TCONS_00000423"; exon_number "1"; oId "TCONS_00012066"; tss_id "TSS373";
NW_004801609.1	Cufflinks	exon	4337836	4337842	.	+	.	gene_id "XLOC_000335"; transcript_id "TCONS_00000423"; exon_number "2"; oId "TCONS_00012066"; tss_id "TSS373";
NW_004801609.1	Cufflinks	exon	6845965	6846201	.	+	.	gene_id "XLOC_000336"; transcript_id "TCONS_00000424"; exon_number "1"; oId "TCONS_00012866"; tss_id "TSS374";
NW_004801609.1	Cufflinks	exon	6866711	6867507	.	+	.	gene_id "XLOC_000336"; transcript_id "TCONS_00000424"; exon_number "2"; oId "TCONS_00012866"; tss_id "TSS374";
NW_004801609.1	Cufflinks	exon	6845982	6846104	.	+	.	gene_id "XLOC_000336"; transcript_id "TCONS_00000425"; exon_number "1"; oId "TCONS_00012867"; tss_id "TSS374";
NW_004801609.1	Cufflinks	exon	6846234	6846406	.	+	.	gene_id "XLOC_000336"; transcript_id "TCONS_00000425"; exon_number "2"; oId "TCONS_00012867"; tss_id "TSS374";
NW_004801609.1	Cufflinks	exon	6866711	6867507	.	+	.	gene_id "XLOC_000336"; transcript_id "TCONS_00000425"; exon_number "3"; oId "TCONS_00012867"; tss_id "TSS374";
NW_004801609.1	Cufflinks	exon	9798568	9799114	.	+	.	gene_id "XLOC_000337"; transcript_id "TCONS_00000426"; exon_number "1"; oId "TCONS_00012161"; tss_id "TSS375";
NW_004801609.1	Cufflinks	exon	9799215	9799219	.	+	.	gene_id "XLOC_000337"; transcript_id "TCONS_00000426"; exon_number "2"; oId "TCONS_00012161"; tss_id "TSS375";
NW_004801609.1	Cufflinks	exon	10430736	10430760	.	+	.	gene_id "XLOC_000338"; transcript_id "TCONS_00000427"; exon_number "1"; oId "TCONS_00012905"; tss_id "TSS376";
NW_004801609.1	Cufflinks	exon	10435486	10436491	.	+	.	gene_id "XLOC_000338"; transcript_id "TCONS_00000427"; exon_number "2"; oId "TCONS_00012905"; tss_id "TSS376";
NW_004801609.1	Cufflinks	exon	20061238	20061251	.	+	.	gene_id "XLOC_000339"; transcript_id "TCONS_00000428"; exon_number "1"; oId "TCONS_00012269"; tss_id "TSS377";
NW_004801609.1	Cufflinks	exon	20061287	20062036	.	+	.	gene_id "XLOC_000339"; transcript_id "TCONS_00000428"; exon_number "2"; oId "TCONS_00012269"; tss_id "TSS377";
NW_004801609.1	Cufflinks	exon	20144089	20144095	.	+	.	gene_id "XLOC_000340"; transcript_id "TCONS_00000429"; exon_number "1"; oId "TCONS_00012277"; tss_id "TSS378";
NW_004801609.1	Cufflinks	exon	20144209	20146553	.	+	.	gene_id "XLOC_000340"; transcript_id "TCONS_00000429"; exon_number "2"; oId "TCONS_00012277"; tss_id "TSS378";
NW_004801609.1	Cufflinks	exon	20338681	20338698	.	+	.	gene_id "XLOC_000341"; transcript_id "TCONS_00000430"; exon_number "1"; oId "TCONS_00012287"; tss_id "TSS379";
NW_004801609.1	Cufflinks	exon	20338712	20338740	.	+	.	gene_id "XLOC_000341"; transcript_id "TCONS_00000430"; exon_number "2"; oId "TCONS_00012287"; tss_id "TSS379";
NW_004801609.1	Cufflinks	exon	20338748	20339629	.	+	.	gene_id "XLOC_000341"; transcript_id "TCONS_00000430"; exon_number "3"; oId "TCONS_00012287"; tss_id "TSS379";
NW_004801609.1	Cufflinks	exon	23742087	23742533	.	+	.	gene_id "XLOC_000342"; transcript_id "TCONS_00000431"; exon_number "1"; oId "TCONS_00012298"; tss_id "TSS380";
NW_004801609.1	Cufflinks	exon	23749440	23749578	.	+	.	gene_id "XLOC_000342"; transcript_id "TCONS_00000431"; exon_number "2"; oId "TCONS_00012298"; tss_id "TSS380";
NW_004801609.1	Cufflinks	exon	23742087	23742533	.	+	.	gene_id "XLOC_000342"; transcript_id "TCONS_00000434"; exon_number "1"; oId "TCONS_00012301"; tss_id "TSS380";
NW_004801609.1	Cufflinks	exon	23744438	23744584	.	+	.	gene_id "XLOC_000342"; transcript_id "TCONS_00000434"; exon_number "2"; oId "TCONS_00012301"; tss_id "TSS380";
NW_004801609.1	Cufflinks	exon	23749440	23749577	.	+	.	gene_id "XLOC_000342"; transcript_id "TCONS_00000434"; exon_number "3"; oId "TCONS_00012301"; tss_id "TSS380";
NW_004801609.1	Cufflinks	exon	23791434	23791652	.	+	.	gene_id "XLOC_000342"; transcript_id "TCONS_00000434"; exon_number "4"; oId "TCONS_00012301"; tss_id "TSS380";
NW_004801609.1	Cufflinks	exon	23742087	23742533	.	+	.	gene_id "XLOC_000342"; transcript_id "TCONS_00000433"; exon_number "1"; oId "TCONS_00012300"; tss_id "TSS380";
NW_004801609.1	Cufflinks	exon	23744438	23744511	.	+	.	gene_id "XLOC_000342"; transcript_id "TCONS_00000433"; exon_number "2"; oId "TCONS_00012300"; tss_id "TSS380";
NW_004801609.1	Cufflinks	exon	23749440	23749577	.	+	.	gene_id "XLOC_000342"; transcript_id "TCONS_00000433"; exon_number "3"; oId "TCONS_00012300"; tss_id "TSS380";
NW_004801609.1	Cufflinks	exon	23791434	23791652	.	+	.	gene_id "XLOC_000342"; transcript_id "TCONS_00000433"; exon_number "4"; oId "TCONS_00012300"; tss_id "TSS380";
NW_004801609.1	Cufflinks	exon	23742087	23742533	.	+	.	gene_id "XLOC_000342"; transcript_id "TCONS_00000432"; exon_number "1"; oId "TCONS_00012299"; tss_id "TSS380";
NW_004801609.1	Cufflinks	exon	23791434	23791652	.	+	.	gene_id "XLOC_000342"; transcript_id "TCONS_00000432"; exon_number "2"; oId "TCONS_00012299"; tss_id "TSS380";
NW_004801609.1	Cufflinks	exon	24326032	24326051	.	+	.	gene_id "XLOC_000343"; transcript_id "TCONS_00000435"; exon_number "1"; oId "TCONS_00012307"; tss_id "TSS381";
NW_004801609.1	Cufflinks	exon	24326057	24326148	.	+	.	gene_id "XLOC_000343"; transcript_id "TCONS_00000435"; exon_number "2"; oId "TCONS_00012307"; tss_id "TSS381";
NW_004801609.1	Cufflinks	exon	24326159	24326240	.	+	.	gene_id "XLOC_000343"; transcript_id "TCONS_00000435"; exon_number "3"; oId "TCONS_00012307"; tss_id "TSS381";
NW_004801609.1	Cufflinks	exon	24326274	24326346	.	+	.	gene_id "XLOC_000343"; transcript_id "TCONS_00000435"; exon_number "4"; oId "TCONS_00012307"; tss_id "TSS381";
NW_004801609.1	Cufflinks	exon	24359884	24360600	.	+	.	gene_id "XLOC_000344"; transcript_id "TCONS_00000436"; exon_number "1"; oId "TCONS_00012310"; tss_id "TSS382";
NW_004801609.1	Cufflinks	exon	24360629	24360651	.	+	.	gene_id "XLOC_000344"; transcript_id "TCONS_00000436"; exon_number "2"; oId "TCONS_00012310"; tss_id "TSS382";
NW_004801609.1	Cufflinks	exon	25937923	25938795	.	+	.	gene_id "XLOC_000345"; transcript_id "TCONS_00000437"; exon_number "1"; oId "TCONS_00012320"; tss_id "TSS383";
NW_004801609.1	Cufflinks	exon	25938808	25938824	.	+	.	gene_id "XLOC_000345"; transcript_id "TCONS_00000437"; exon_number "2"; oId "TCONS_00012320"; tss_id "TSS383";
NW_004801609.1	Cufflinks	exon	709714	709732	.	-	.	gene_id "XLOC_000346"; transcript_id "TCONS_00000438"; exon_number "1"; oId "TCONS_00012401"; tss_id "TSS384";
NW_004801609.1	Cufflinks	exon	709912	710248	.	-	.	gene_id "XLOC_000346"; transcript_id "TCONS_00000438"; exon_number "2"; oId "TCONS_00012401"; tss_id "TSS384";
NW_004801609.1	Cufflinks	exon	2292896	2293527	.	-	.	gene_id "XLOC_000347"; transcript_id "TCONS_00000439"; exon_number "1"; oId "TCONS_00012434"; tss_id "TSS385";
NW_004801609.1	Cufflinks	exon	2293565	2293675	.	-	.	gene_id "XLOC_000347"; transcript_id "TCONS_00000439"; exon_number "2"; oId "TCONS_00012434"; tss_id "TSS385";
NW_004801609.1	Cufflinks	exon	2586980	2587140	.	-	.	gene_id "XLOC_000348"; transcript_id "TCONS_00000440"; exon_number "1"; oId "TCONS_00012444"; tss_id "TSS386";
NW_004801609.1	Cufflinks	exon	2588007	2588106	.	-	.	gene_id "XLOC_000348"; transcript_id "TCONS_00000440"; exon_number "2"; oId "TCONS_00012444"; tss_id "TSS386";
NW_004801609.1	Cufflinks	exon	2588310	2588619	.	-	.	gene_id "XLOC_000348"; transcript_id "TCONS_00000440"; exon_number "3"; oId "TCONS_00012444"; tss_id "TSS386";
NW_004801609.1	Cufflinks	exon	2586984	2587140	.	-	.	gene_id "XLOC_000348"; transcript_id "TCONS_00000441"; exon_number "1"; oId "TCONS_00013042"; tss_id "TSS386";
NW_004801609.1	Cufflinks	exon	2588007	2588063	.	-	.	gene_id "XLOC_000348"; transcript_id "TCONS_00000441"; exon_number "2"; oId "TCONS_00013042"; tss_id "TSS386";
NW_004801609.1	Cufflinks	exon	2588310	2588608	.	-	.	gene_id "XLOC_000348"; transcript_id "TCONS_00000441"; exon_number "3"; oId "TCONS_00013042"; tss_id "TSS386";
NW_004801609.1	Cufflinks	exon	2586984	2587132	.	-	.	gene_id "XLOC_000348"; transcript_id "TCONS_00000442"; exon_number "1"; oId "TCONS_00013043"; tss_id "TSS386";
NW_004801609.1	Cufflinks	exon	2588007	2588106	.	-	.	gene_id "XLOC_000348"; transcript_id "TCONS_00000442"; exon_number "2"; oId "TCONS_00013043"; tss_id "TSS386";
NW_004801609.1	Cufflinks	exon	2588310	2588619	.	-	.	gene_id "XLOC_000348"; transcript_id "TCONS_00000442"; exon_number "3"; oId "TCONS_00013043"; tss_id "TSS386";
NW_004801609.1	Cufflinks	exon	2587628	2588106	.	-	.	gene_id "XLOC_000348"; transcript_id "TCONS_00000443"; exon_number "1"; oId "TCONS_00013044"; tss_id "TSS386";
NW_004801609.1	Cufflinks	exon	2588310	2588615	.	-	.	gene_id "XLOC_000348"; transcript_id "TCONS_00000443"; exon_number "2"; oId "TCONS_00013044"; tss_id "TSS386";
NW_004801609.1	Cufflinks	exon	3159260	3159279	.	-	.	gene_id "XLOC_000349"; transcript_id "TCONS_00000444"; exon_number "1"; oId "TCONS_00013049"; tss_id "TSS387";
NW_004801609.1	Cufflinks	exon	3159504	3160125	.	-	.	gene_id "XLOC_000349"; transcript_id "TCONS_00000444"; exon_number "2"; oId "TCONS_00013049"; tss_id "TSS387";
NW_004801609.1	Cufflinks	exon	3795063	3795415	.	-	.	gene_id "XLOC_000350"; transcript_id "TCONS_00000445"; exon_number "1"; oId "TCONS_00013058"; tss_id "TSS388";
NW_004801609.1	Cufflinks	exon	3795859	3795885	.	-	.	gene_id "XLOC_000350"; transcript_id "TCONS_00000445"; exon_number "2"; oId "TCONS_00013058"; tss_id "TSS388";
NW_004801609.1	Cufflinks	exon	4343309	4344605	.	-	.	gene_id "XLOC_000351"; transcript_id "TCONS_00000446"; exon_number "1"; oId "TCONS_00012518"; tss_id "TSS389";
NW_004801609.1	Cufflinks	exon	4344921	4344925	.	-	.	gene_id "XLOC_000351"; transcript_id "TCONS_00000446"; exon_number "2"; oId "TCONS_00012518"; tss_id "TSS389";
NW_004801609.1	Cufflinks	exon	6845898	6846104	.	-	.	gene_id "XLOC_000352"; transcript_id "TCONS_00000447"; exon_number "1"; oId "TCONS_00012545"; tss_id "TSS390";
NW_004801609.1	Cufflinks	exon	6846234	6846252	.	-	.	gene_id "XLOC_000352"; transcript_id "TCONS_00000447"; exon_number "2"; oId "TCONS_00012545"; tss_id "TSS390";
NW_004801609.1	Cufflinks	exon	10086966	10087031	.	-	.	gene_id "XLOC_000353"; transcript_id "TCONS_00000448"; exon_number "1"; oId "TCONS_00012599"; tss_id "TSS391";
NW_004801609.1	Cufflinks	exon	10087041	10087405	.	-	.	gene_id "XLOC_000353"; transcript_id "TCONS_00000448"; exon_number "2"; oId "TCONS_00012599"; tss_id "TSS391";
NW_004801609.1	Cufflinks	exon	10433416	10433671	.	-	.	gene_id "XLOC_000354"; transcript_id "TCONS_00000449"; exon_number "1"; oId "TCONS_00012625"; tss_id "TSS392";
NW_004801609.1	Cufflinks	exon	10433677	10433690	.	-	.	gene_id "XLOC_000354"; transcript_id "TCONS_00000449"; exon_number "2"; oId "TCONS_00012625"; tss_id "TSS392";
NW_004801609.1	Cufflinks	exon	23741907	23742533	.	-	.	gene_id "XLOC_000355"; transcript_id "TCONS_00000450"; exon_number "1"; oId "TCONS_00013142"; tss_id "TSS393";
NW_004801609.1	Cufflinks	exon	23744438	23744511	.	-	.	gene_id "XLOC_000355"; transcript_id "TCONS_00000450"; exon_number "2"; oId "TCONS_00013142"; tss_id "TSS393";
NW_004801609.1	Cufflinks	exon	23749440	23749577	.	-	.	gene_id "XLOC_000355"; transcript_id "TCONS_00000450"; exon_number "3"; oId "TCONS_00013142"; tss_id "TSS393";
NW_004801609.1	Cufflinks	exon	23749771	23749802	.	-	.	gene_id "XLOC_000355"; transcript_id "TCONS_00000450"; exon_number "4"; oId "TCONS_00013142"; tss_id "TSS393";
NW_004801609.1	Cufflinks	exon	23741907	23742533	.	-	.	gene_id "XLOC_000355"; transcript_id "TCONS_00000451"; exon_number "1"; oId "TCONS_00013143"; tss_id "TSS394";
NW_004801609.1	Cufflinks	exon	23744438	23744511	.	-	.	gene_id "XLOC_000355"; transcript_id "TCONS_00000451"; exon_number "2"; oId "TCONS_00013143"; tss_id "TSS394";
NW_004801609.1	Cufflinks	exon	23770976	23771012	.	-	.	gene_id "XLOC_000355"; transcript_id "TCONS_00000451"; exon_number "3"; oId "TCONS_00013143"; tss_id "TSS394";
NW_004801609.1	Cufflinks	exon	23741907	23742533	.	-	.	gene_id "XLOC_000355"; transcript_id "TCONS_00000452"; exon_number "1"; oId "TCONS_00012719"; tss_id "TSS395";
NW_004801609.1	Cufflinks	exon	23744438	23744511	.	-	.	gene_id "XLOC_000355"; transcript_id "TCONS_00000452"; exon_number "2"; oId "TCONS_00012719"; tss_id "TSS395";
NW_004801609.1	Cufflinks	exon	23791434	23791622	.	-	.	gene_id "XLOC_000355"; transcript_id "TCONS_00000452"; exon_number "3"; oId "TCONS_00012719"; tss_id "TSS395";
NW_004801609.1	Cufflinks	exon	23741907	23742533	.	-	.	gene_id "XLOC_000355"; transcript_id "TCONS_00000454"; exon_number "1"; oId "TCONS_00013145"; tss_id "TSS395";
NW_004801609.1	Cufflinks	exon	23749440	23749577	.	-	.	gene_id "XLOC_000355"; transcript_id "TCONS_00000454"; exon_number "2"; oId "TCONS_00013145"; tss_id "TSS395";
NW_004801609.1	Cufflinks	exon	23791434	23791652	.	-	.	gene_id "XLOC_000355"; transcript_id "TCONS_00000454"; exon_number "3"; oId "TCONS_00013145"; tss_id "TSS395";
NW_004801609.1	Cufflinks	exon	23741907	23742533	.	-	.	gene_id "XLOC_000355"; transcript_id "TCONS_00000453"; exon_number "1"; oId "TCONS_00013144"; tss_id "TSS395";
NW_004801609.1	Cufflinks	exon	23744438	23744584	.	-	.	gene_id "XLOC_000355"; transcript_id "TCONS_00000453"; exon_number "2"; oId "TCONS_00013144"; tss_id "TSS395";
NW_004801609.1	Cufflinks	exon	23749440	23749577	.	-	.	gene_id "XLOC_000355"; transcript_id "TCONS_00000453"; exon_number "3"; oId "TCONS_00013144"; tss_id "TSS395";
NW_004801609.1	Cufflinks	exon	23791434	23791652	.	-	.	gene_id "XLOC_000355"; transcript_id "TCONS_00000453"; exon_number "4"; oId "TCONS_00013144"; tss_id "TSS395";
NW_004801609.1	Cufflinks	exon	23741907	23742533	.	-	.	gene_id "XLOC_000355"; transcript_id "TCONS_00000455"; exon_number "1"; oId "TCONS_00013146"; tss_id "TSS395";
NW_004801609.1	Cufflinks	exon	23791434	23791687	.	-	.	gene_id "XLOC_000355"; transcript_id "TCONS_00000455"; exon_number "2"; oId "TCONS_00013146"; tss_id "TSS395";
NW_004801610.1	Cufflinks	exon	7144256	7144533	.	+	.	gene_id "XLOC_000356"; transcript_id "TCONS_00000456"; exon_number "1"; oId "TCONS_00013330"; tss_id "TSS396";
NW_004801610.1	Cufflinks	exon	7147073	7147195	.	+	.	gene_id "XLOC_000356"; transcript_id "TCONS_00000456"; exon_number "2"; oId "TCONS_00013330"; tss_id "TSS396";
NW_004801610.1	Cufflinks	exon	7147446	7147626	.	+	.	gene_id "XLOC_000357"; transcript_id "TCONS_00000457"; exon_number "1"; oId "TCONS_00014082"; tss_id "TSS397";
NW_004801610.1	Cufflinks	exon	7155502	7155623	.	+	.	gene_id "XLOC_000357"; transcript_id "TCONS_00000457"; exon_number "2"; oId "TCONS_00014082"; tss_id "TSS397";
NW_004801610.1	Cufflinks	exon	7540743	7541400	.	+	.	gene_id "XLOC_000358"; transcript_id "TCONS_00000458"; exon_number "1"; oId "TCONS_00013341"; tss_id "TSS398";
NW_004801610.1	Cufflinks	exon	7541770	7541775	.	+	.	gene_id "XLOC_000358"; transcript_id "TCONS_00000458"; exon_number "2"; oId "TCONS_00013341"; tss_id "TSS398";
NW_004801610.1	Cufflinks	exon	11535705	11535792	.	+	.	gene_id "XLOC_000359"; transcript_id "TCONS_00000459"; exon_number "1"; oId "TCONS_00013388"; tss_id "TSS399";
NW_004801610.1	Cufflinks	exon	11538405	11538836	.	+	.	gene_id "XLOC_000359"; transcript_id "TCONS_00000459"; exon_number "2"; oId "TCONS_00013388"; tss_id "TSS399";
NW_004801610.1	Cufflinks	exon	11950497	11950507	.	+	.	gene_id "XLOC_000360"; transcript_id "TCONS_00000460"; exon_number "1"; oId "TCONS_00013392"; tss_id "TSS400";
NW_004801610.1	Cufflinks	exon	11950895	11951257	.	+	.	gene_id "XLOC_000360"; transcript_id "TCONS_00000460"; exon_number "2"; oId "TCONS_00013392"; tss_id "TSS400";
NW_004801610.1	Cufflinks	exon	15422853	15422970	.	+	.	gene_id "XLOC_000361"; transcript_id "TCONS_00000461"; exon_number "1"; oId "TCONS_00013432"; tss_id "TSS401";
NW_004801610.1	Cufflinks	exon	15427495	15427584	.	+	.	gene_id "XLOC_000361"; transcript_id "TCONS_00000461"; exon_number "2"; oId "TCONS_00013432"; tss_id "TSS401";
NW_004801610.1	Cufflinks	exon	15427932	15428052	.	+	.	gene_id "XLOC_000361"; transcript_id "TCONS_00000461"; exon_number "3"; oId "TCONS_00013432"; tss_id "TSS401";
NW_004801610.1	Cufflinks	exon	15431324	15431427	.	+	.	gene_id "XLOC_000361"; transcript_id "TCONS_00000461"; exon_number "4"; oId "TCONS_00013432"; tss_id "TSS401";
NW_004801610.1	Cufflinks	exon	15427517	15427584	.	+	.	gene_id "XLOC_000361"; transcript_id "TCONS_00000463"; exon_number "1"; oId "TCONS_00014130"; tss_id "TSS402";
NW_004801610.1	Cufflinks	exon	15427932	15428052	.	+	.	gene_id "XLOC_000361"; transcript_id "TCONS_00000463"; exon_number "2"; oId "TCONS_00014130"; tss_id "TSS402";
NW_004801610.1	Cufflinks	exon	15431324	15431846	.	+	.	gene_id "XLOC_000361"; transcript_id "TCONS_00000463"; exon_number "3"; oId "TCONS_00014130"; tss_id "TSS402";
NW_004801610.1	Cufflinks	exon	15432418	15432456	.	+	.	gene_id "XLOC_000361"; transcript_id "TCONS_00000463"; exon_number "4"; oId "TCONS_00014130"; tss_id "TSS402";
NW_004801610.1	Cufflinks	exon	15433988	15435496	.	+	.	gene_id "XLOC_000361"; transcript_id "TCONS_00000463"; exon_number "5"; oId "TCONS_00014130"; tss_id "TSS402";
NW_004801610.1	Cufflinks	exon	15427517	15427584	.	+	.	gene_id "XLOC_000361"; transcript_id "TCONS_00000462"; exon_number "1"; oId "TCONS_00014129"; tss_id "TSS402";
NW_004801610.1	Cufflinks	exon	15427932	15428052	.	+	.	gene_id "XLOC_000361"; transcript_id "TCONS_00000462"; exon_number "2"; oId "TCONS_00014129"; tss_id "TSS402";
NW_004801610.1	Cufflinks	exon	15431807	15435496	.	+	.	gene_id "XLOC_000361"; transcript_id "TCONS_00000462"; exon_number "3"; oId "TCONS_00014129"; tss_id "TSS402";
NW_004801610.1	Cufflinks	exon	15430683	15431846	.	+	.	gene_id "XLOC_000361"; transcript_id "TCONS_00000464"; exon_number "1"; oId "TCONS_00013435"; tss_id "TSS403";
NW_004801610.1	Cufflinks	exon	15432418	15435496	.	+	.	gene_id "XLOC_000361"; transcript_id "TCONS_00000464"; exon_number "2"; oId "TCONS_00013435"; tss_id "TSS403";
NW_004801610.1	Cufflinks	exon	15498861	15498973	.	+	.	gene_id "XLOC_000362"; transcript_id "TCONS_00000465"; exon_number "1"; oId "TCONS_00014135"; tss_id "TSS404";
NW_004801610.1	Cufflinks	exon	15513662	15514366	.	+	.	gene_id "XLOC_000362"; transcript_id "TCONS_00000465"; exon_number "2"; oId "TCONS_00014135"; tss_id "TSS404";
NW_004801610.1	Cufflinks	exon	15502013	15502316	.	+	.	gene_id "XLOC_000362"; transcript_id "TCONS_00000466"; exon_number "1"; oId "TCONS_00014138"; tss_id "TSS405";
NW_004801610.1	Cufflinks	exon	15502805	15502988	.	+	.	gene_id "XLOC_000362"; transcript_id "TCONS_00000466"; exon_number "2"; oId "TCONS_00014138"; tss_id "TSS405";
NW_004801610.1	Cufflinks	exon	15502092	15502316	.	+	.	gene_id "XLOC_000362"; transcript_id "TCONS_00000467"; exon_number "1"; oId "TCONS_00013447"; tss_id "TSS405";
NW_004801610.1	Cufflinks	exon	15513662	15514366	.	+	.	gene_id "XLOC_000362"; transcript_id "TCONS_00000467"; exon_number "2"; oId "TCONS_00013447"; tss_id "TSS405";
NW_004801610.1	Cufflinks	exon	15503055	15503425	.	+	.	gene_id "XLOC_000362"; transcript_id "TCONS_00000468"; exon_number "1"; oId "TCONS_00014139"; tss_id "TSS406";
NW_004801610.1	Cufflinks	exon	15513662	15514366	.	+	.	gene_id "XLOC_000362"; transcript_id "TCONS_00000468"; exon_number "2"; oId "TCONS_00014139"; tss_id "TSS406";
NW_004801610.1	Cufflinks	exon	15512245	15512651	.	+	.	gene_id "XLOC_000362"; transcript_id "TCONS_00000470"; exon_number "1"; oId "TCONS_00014142"; tss_id "TSS407";
NW_004801610.1	Cufflinks	exon	15513662	15514366	.	+	.	gene_id "XLOC_000362"; transcript_id "TCONS_00000470"; exon_number "2"; oId "TCONS_00014142"; tss_id "TSS407";
NW_004801610.1	Cufflinks	exon	15509404	15510087	.	+	.	gene_id "XLOC_000363"; transcript_id "TCONS_00000469"; exon_number "1"; oId "TCONS_00013452"; tss_id "TSS408";
NW_004801610.1	Cufflinks	exon	15529363	15529529	.	+	.	gene_id "XLOC_000363"; transcript_id "TCONS_00000469"; exon_number "2"; oId "TCONS_00013452"; tss_id "TSS408";
NW_004801610.1	Cufflinks	exon	15538011	15538042	.	+	.	gene_id "XLOC_000363"; transcript_id "TCONS_00000469"; exon_number "3"; oId "TCONS_00013452"; tss_id "TSS408";
NW_004801610.1	Cufflinks	exon	15518612	15519283	.	+	.	gene_id "XLOC_000364"; transcript_id "TCONS_00000471"; exon_number "1"; oId "TCONS_00013455"; tss_id "TSS409";
NW_004801610.1	Cufflinks	exon	15520211	15520534	.	+	.	gene_id "XLOC_000364"; transcript_id "TCONS_00000471"; exon_number "2"; oId "TCONS_00013455"; tss_id "TSS409";
NW_004801610.1	Cufflinks	exon	15608250	15608407	.	+	.	gene_id "XLOC_000365"; transcript_id "TCONS_00000473"; exon_number "1"; oId "TCONS_00014150"; tss_id "TSS410";
NW_004801610.1	Cufflinks	exon	15608788	15608925	.	+	.	gene_id "XLOC_000365"; transcript_id "TCONS_00000473"; exon_number "2"; oId "TCONS_00014150"; tss_id "TSS410";
NW_004801610.1	Cufflinks	exon	15610690	15619871	.	+	.	gene_id "XLOC_000365"; transcript_id "TCONS_00000473"; exon_number "3"; oId "TCONS_00014150"; tss_id "TSS410";
NW_004801610.1	Cufflinks	exon	15608250	15608407	.	+	.	gene_id "XLOC_000365"; transcript_id "TCONS_00000472"; exon_number "1"; oId "TCONS_00014149"; tss_id "TSS410";
NW_004801610.1	Cufflinks	exon	15608652	15619871	.	+	.	gene_id "XLOC_000365"; transcript_id "TCONS_00000472"; exon_number "2"; oId "TCONS_00014149"; tss_id "TSS410";
NW_004801610.1	Cufflinks	exon	15608264	15608407	.	+	.	gene_id "XLOC_000365"; transcript_id "TCONS_00000476"; exon_number "1"; oId "TCONS_00014153"; tss_id "TSS410";
NW_004801610.1	Cufflinks	exon	15608652	15608925	.	+	.	gene_id "XLOC_000365"; transcript_id "TCONS_00000476"; exon_number "2"; oId "TCONS_00014153"; tss_id "TSS410";
NW_004801610.1	Cufflinks	exon	15610690	15616945	.	+	.	gene_id "XLOC_000365"; transcript_id "TCONS_00000476"; exon_number "3"; oId "TCONS_00014153"; tss_id "TSS410";
NW_004801610.1	Cufflinks	exon	15619192	15619871	.	+	.	gene_id "XLOC_000365"; transcript_id "TCONS_00000476"; exon_number "4"; oId "TCONS_00014153"; tss_id "TSS410";
NW_004801610.1	Cufflinks	exon	15608264	15608407	.	+	.	gene_id "XLOC_000365"; transcript_id "TCONS_00000475"; exon_number "1"; oId "TCONS_00014152"; tss_id "TSS410";
NW_004801610.1	Cufflinks	exon	15608788	15619871	.	+	.	gene_id "XLOC_000365"; transcript_id "TCONS_00000475"; exon_number "2"; oId "TCONS_00014152"; tss_id "TSS410";
NW_004801610.1	Cufflinks	exon	15608264	15608407	.	+	.	gene_id "XLOC_000365"; transcript_id "TCONS_00000474"; exon_number "1"; oId "TCONS_00014151"; tss_id "TSS410";
NW_004801610.1	Cufflinks	exon	15608652	15608754	.	+	.	gene_id "XLOC_000365"; transcript_id "TCONS_00000474"; exon_number "2"; oId "TCONS_00014151"; tss_id "TSS410";
NW_004801610.1	Cufflinks	exon	15610690	15619871	.	+	.	gene_id "XLOC_000365"; transcript_id "TCONS_00000474"; exon_number "3"; oId "TCONS_00014151"; tss_id "TSS410";
NW_004801610.1	Cufflinks	exon	15608264	15608407	.	+	.	gene_id "XLOC_000365"; transcript_id "TCONS_00000477"; exon_number "1"; oId "TCONS_00013466"; tss_id "TSS410";
NW_004801610.1	Cufflinks	exon	15608652	15610239	.	+	.	gene_id "XLOC_000365"; transcript_id "TCONS_00000477"; exon_number "2"; oId "TCONS_00013466"; tss_id "TSS410";
NW_004801610.1	Cufflinks	exon	15658453	15658554	.	+	.	gene_id "XLOC_000365"; transcript_id "TCONS_00000477"; exon_number "3"; oId "TCONS_00013466"; tss_id "TSS410";
NW_004801610.1	Cufflinks	exon	15703869	15703998	.	+	.	gene_id "XLOC_000366"; transcript_id "TCONS_00000478"; exon_number "1"; oId "TCONS_00013476"; tss_id "TSS411";
NW_004801610.1	Cufflinks	exon	15715115	15716363	.	+	.	gene_id "XLOC_000366"; transcript_id "TCONS_00000478"; exon_number "2"; oId "TCONS_00013476"; tss_id "TSS411";
NW_004801610.1	Cufflinks	exon	19089880	19090115	.	+	.	gene_id "XLOC_000367"; transcript_id "TCONS_00000479"; exon_number "1"; oId "TCONS_00014186"; tss_id "TSS412";
NW_004801610.1	Cufflinks	exon	19101982	19102045	.	+	.	gene_id "XLOC_000367"; transcript_id "TCONS_00000479"; exon_number "2"; oId "TCONS_00014186"; tss_id "TSS412";
NW_004801610.1	Cufflinks	exon	21571645	21571653	.	+	.	gene_id "XLOC_000368"; transcript_id "TCONS_00000480"; exon_number "1"; oId "TCONS_00013533"; tss_id "TSS413";
NW_004801610.1	Cufflinks	exon	21571660	21571887	.	+	.	gene_id "XLOC_000368"; transcript_id "TCONS_00000480"; exon_number "2"; oId "TCONS_00013533"; tss_id "TSS413";
NW_004801610.1	Cufflinks	exon	22330049	22330361	.	+	.	gene_id "XLOC_000369"; transcript_id "TCONS_00000481"; exon_number "1"; oId "TCONS_00013546"; tss_id "TSS414";
NW_004801610.1	Cufflinks	exon	22334452	22334668	.	+	.	gene_id "XLOC_000369"; transcript_id "TCONS_00000481"; exon_number "2"; oId "TCONS_00013546"; tss_id "TSS414";
NW_004801610.1	Cufflinks	exon	22335644	22336541	.	+	.	gene_id "XLOC_000370"; transcript_id "TCONS_00000482"; exon_number "1"; oId "TCONS_00013548"; tss_id "TSS415";
NW_004801610.1	Cufflinks	exon	22338835	22339179	.	+	.	gene_id "XLOC_000370"; transcript_id "TCONS_00000482"; exon_number "2"; oId "TCONS_00013548"; tss_id "TSS415";
NW_004801610.1	Cufflinks	exon	22340312	22340368	.	+	.	gene_id "XLOC_000370"; transcript_id "TCONS_00000482"; exon_number "3"; oId "TCONS_00013548"; tss_id "TSS415";
NW_004801610.1	Cufflinks	exon	27085720	27085857	.	+	.	gene_id "XLOC_000371"; transcript_id "TCONS_00000483"; exon_number "1"; oId "TCONS_00013557"; tss_id "TSS416";
NW_004801610.1	Cufflinks	exon	27085944	27086165	.	+	.	gene_id "XLOC_000371"; transcript_id "TCONS_00000483"; exon_number "2"; oId "TCONS_00013557"; tss_id "TSS416";
NW_004801610.1	Cufflinks	exon	27086995	27087007	.	+	.	gene_id "XLOC_000372"; transcript_id "TCONS_00000484"; exon_number "1"; oId "TCONS_00013559"; tss_id "TSS417";
NW_004801610.1	Cufflinks	exon	27087019	27087546	.	+	.	gene_id "XLOC_000372"; transcript_id "TCONS_00000484"; exon_number "2"; oId "TCONS_00013559"; tss_id "TSS417";
NW_004801610.1	Cufflinks	exon	27266683	27266691	.	+	.	gene_id "XLOC_000373"; transcript_id "TCONS_00000485"; exon_number "1"; oId "TCONS_00013570"; tss_id "TSS418";
NW_004801610.1	Cufflinks	exon	27266697	27267005	.	+	.	gene_id "XLOC_000373"; transcript_id "TCONS_00000485"; exon_number "2"; oId "TCONS_00013570"; tss_id "TSS418";
NW_004801610.1	Cufflinks	exon	27292602	27292741	.	+	.	gene_id "XLOC_000374"; transcript_id "TCONS_00000486"; exon_number "1"; oId "TCONS_00013585"; tss_id "TSS419";
NW_004801610.1	Cufflinks	exon	27293223	27293387	.	+	.	gene_id "XLOC_000374"; transcript_id "TCONS_00000486"; exon_number "2"; oId "TCONS_00013585"; tss_id "TSS419";
NW_004801610.1	Cufflinks	exon	5820436	5820638	.	-	.	gene_id "XLOC_000375"; transcript_id "TCONS_00000487"; exon_number "1"; oId "TCONS_00013717"; tss_id "TSS420";
NW_004801610.1	Cufflinks	exon	5820648	5822427	.	-	.	gene_id "XLOC_000375"; transcript_id "TCONS_00000487"; exon_number "2"; oId "TCONS_00013717"; tss_id "TSS420";
NW_004801610.1	Cufflinks	exon	7137554	7138109	.	-	.	gene_id "XLOC_000376"; transcript_id "TCONS_00000488"; exon_number "1"; oId "TCONS_00014259"; tss_id "TSS421";
NW_004801610.1	Cufflinks	exon	7143642	7143741	.	-	.	gene_id "XLOC_000376"; transcript_id "TCONS_00000488"; exon_number "2"; oId "TCONS_00014259"; tss_id "TSS421";
NW_004801610.1	Cufflinks	exon	7137554	7138109	.	-	.	gene_id "XLOC_000376"; transcript_id "TCONS_00000490"; exon_number "1"; oId "TCONS_00014261"; tss_id "TSS422";
NW_004801610.1	Cufflinks	exon	7144419	7144673	.	-	.	gene_id "XLOC_000376"; transcript_id "TCONS_00000490"; exon_number "2"; oId "TCONS_00014261"; tss_id "TSS422";
NW_004801610.1	Cufflinks	exon	7137554	7138109	.	-	.	gene_id "XLOC_000376"; transcript_id "TCONS_00000489"; exon_number "1"; oId "TCONS_00014260"; tss_id "TSS422";
NW_004801610.1	Cufflinks	exon	7144366	7144673	.	-	.	gene_id "XLOC_000376"; transcript_id "TCONS_00000489"; exon_number "2"; oId "TCONS_00014260"; tss_id "TSS422";
NW_004801610.1	Cufflinks	exon	7137554	7138109	.	-	.	gene_id "XLOC_000376"; transcript_id "TCONS_00000491"; exon_number "1"; oId "TCONS_00014262"; tss_id "TSS423";
NW_004801610.1	Cufflinks	exon	7147073	7147192	.	-	.	gene_id "XLOC_000376"; transcript_id "TCONS_00000491"; exon_number "2"; oId "TCONS_00014262"; tss_id "TSS423";
NW_004801610.1	Cufflinks	exon	7147437	7147626	.	-	.	gene_id "XLOC_000377"; transcript_id "TCONS_00000492"; exon_number "1"; oId "TCONS_00013746"; tss_id "TSS424";
NW_004801610.1	Cufflinks	exon	7155502	7155623	.	-	.	gene_id "XLOC_000377"; transcript_id "TCONS_00000492"; exon_number "2"; oId "TCONS_00013746"; tss_id "TSS424";
NW_004801610.1	Cufflinks	exon	7171508	7172090	.	-	.	gene_id "XLOC_000377"; transcript_id "TCONS_00000492"; exon_number "3"; oId "TCONS_00013746"; tss_id "TSS424";
NW_004801610.1	Cufflinks	exon	7208557	7208586	.	-	.	gene_id "XLOC_000378"; transcript_id "TCONS_00000493"; exon_number "1"; oId "TCONS_00013751"; tss_id "TSS425";
NW_004801610.1	Cufflinks	exon	7260387	7260498	.	-	.	gene_id "XLOC_000378"; transcript_id "TCONS_00000493"; exon_number "2"; oId "TCONS_00013751"; tss_id "TSS425";
NW_004801610.1	Cufflinks	exon	7318212	7318338	.	-	.	gene_id "XLOC_000378"; transcript_id "TCONS_00000493"; exon_number "3"; oId "TCONS_00013751"; tss_id "TSS425";
NW_004801610.1	Cufflinks	exon	7369847	7369911	.	-	.	gene_id "XLOC_000379"; transcript_id "TCONS_00000494"; exon_number "1"; oId "TCONS_00013752"; tss_id "TSS426";
NW_004801610.1	Cufflinks	exon	7402585	7402716	.	-	.	gene_id "XLOC_000379"; transcript_id "TCONS_00000494"; exon_number "2"; oId "TCONS_00013752"; tss_id "TSS426";
NW_004801610.1	Cufflinks	exon	7524311	7524413	.	-	.	gene_id "XLOC_000379"; transcript_id "TCONS_00000494"; exon_number "3"; oId "TCONS_00013752"; tss_id "TSS426";
NW_004801610.1	Cufflinks	exon	10543308	10543468	.	-	.	gene_id "XLOC_000380"; transcript_id "TCONS_00000495"; exon_number "1"; oId "TCONS_00013782"; tss_id "TSS427";
NW_004801610.1	Cufflinks	exon	10543482	10543563	.	-	.	gene_id "XLOC_000380"; transcript_id "TCONS_00000495"; exon_number "2"; oId "TCONS_00013782"; tss_id "TSS427";
NW_004801610.1	Cufflinks	exon	10543573	10543610	.	-	.	gene_id "XLOC_000380"; transcript_id "TCONS_00000495"; exon_number "3"; oId "TCONS_00013782"; tss_id "TSS427";
NW_004801610.1	Cufflinks	exon	10543758	10543785	.	-	.	gene_id "XLOC_000380"; transcript_id "TCONS_00000495"; exon_number "4"; oId "TCONS_00013782"; tss_id "TSS427";
NW_004801610.1	Cufflinks	exon	11399052	11400124	.	-	.	gene_id "XLOC_000381"; transcript_id "TCONS_00000496"; exon_number "1"; oId "TCONS_00013788"; tss_id "TSS428";
NW_004801610.1	Cufflinks	exon	11400135	11400212	.	-	.	gene_id "XLOC_000381"; transcript_id "TCONS_00000496"; exon_number "2"; oId "TCONS_00013788"; tss_id "TSS428";
NW_004801610.1	Cufflinks	exon	11952468	11952897	.	-	.	gene_id "XLOC_000382"; transcript_id "TCONS_00000497"; exon_number "1"; oId "TCONS_00013796"; tss_id "TSS429";
NW_004801610.1	Cufflinks	exon	11954602	11954840	.	-	.	gene_id "XLOC_000382"; transcript_id "TCONS_00000497"; exon_number "2"; oId "TCONS_00013796"; tss_id "TSS429";
NW_004801610.1	Cufflinks	exon	12030592	12030770	.	-	.	gene_id "XLOC_000383"; transcript_id "TCONS_00000498"; exon_number "1"; oId "TCONS_00013801"; tss_id "TSS430";
NW_004801610.1	Cufflinks	exon	12030799	12030898	.	-	.	gene_id "XLOC_000383"; transcript_id "TCONS_00000498"; exon_number "2"; oId "TCONS_00013801"; tss_id "TSS430";
NW_004801610.1	Cufflinks	exon	15502092	15502316	.	-	.	gene_id "XLOC_000384"; transcript_id "TCONS_00000499"; exon_number "1"; oId "TCONS_00013843"; tss_id "TSS431";
NW_004801610.1	Cufflinks	exon	15512448	15513271	.	-	.	gene_id "XLOC_000384"; transcript_id "TCONS_00000499"; exon_number "2"; oId "TCONS_00013843"; tss_id "TSS431";
NW_004801610.1	Cufflinks	exon	15502092	15502316	.	-	.	gene_id "XLOC_000384"; transcript_id "TCONS_00000500"; exon_number "1"; oId "TCONS_00013844"; tss_id "TSS432";
NW_004801610.1	Cufflinks	exon	15502806	15502915	.	-	.	gene_id "XLOC_000384"; transcript_id "TCONS_00000500"; exon_number "2"; oId "TCONS_00013844"; tss_id "TSS432";
NW_004801610.1	Cufflinks	exon	15513659	15513939	.	-	.	gene_id "XLOC_000384"; transcript_id "TCONS_00000500"; exon_number "3"; oId "TCONS_00013844"; tss_id "TSS432";
NW_004801610.1	Cufflinks	exon	15502731	15510087	.	-	.	gene_id "XLOC_000384"; transcript_id "TCONS_00000501"; exon_number "1"; oId "TCONS_00014285"; tss_id "TSS433";
NW_004801610.1	Cufflinks	exon	15529363	15529529	.	-	.	gene_id "XLOC_000384"; transcript_id "TCONS_00000501"; exon_number "2"; oId "TCONS_00014285"; tss_id "TSS433";
NW_004801610.1	Cufflinks	exon	15530255	15530389	.	-	.	gene_id "XLOC_000384"; transcript_id "TCONS_00000501"; exon_number "3"; oId "TCONS_00014285"; tss_id "TSS433";
NW_004801610.1	Cufflinks	exon	15502731	15510087	.	-	.	gene_id "XLOC_000384"; transcript_id "TCONS_00000502"; exon_number "1"; oId "TCONS_00014286"; tss_id "TSS434";
NW_004801610.1	Cufflinks	exon	15529363	15529529	.	-	.	gene_id "XLOC_000384"; transcript_id "TCONS_00000502"; exon_number "2"; oId "TCONS_00014286"; tss_id "TSS434";
NW_004801610.1	Cufflinks	exon	15538011	15538122	.	-	.	gene_id "XLOC_000384"; transcript_id "TCONS_00000502"; exon_number "3"; oId "TCONS_00014286"; tss_id "TSS434";
NW_004801610.1	Cufflinks	exon	15502731	15510087	.	-	.	gene_id "XLOC_000384"; transcript_id "TCONS_00000503"; exon_number "1"; oId "TCONS_00014287"; tss_id "TSS434";
NW_004801610.1	Cufflinks	exon	15529363	15529529	.	-	.	gene_id "XLOC_000384"; transcript_id "TCONS_00000503"; exon_number "2"; oId "TCONS_00014287"; tss_id "TSS434";
NW_004801610.1	Cufflinks	exon	15538057	15538160	.	-	.	gene_id "XLOC_000384"; transcript_id "TCONS_00000503"; exon_number "3"; oId "TCONS_00014287"; tss_id "TSS434";
NW_004801610.1	Cufflinks	exon	15503164	15503425	.	-	.	gene_id "XLOC_000384"; transcript_id "TCONS_00000504"; exon_number "1"; oId "TCONS_00013846"; tss_id "TSS432";
NW_004801610.1	Cufflinks	exon	15513662	15513939	.	-	.	gene_id "XLOC_000384"; transcript_id "TCONS_00000504"; exon_number "2"; oId "TCONS_00013846"; tss_id "TSS432";
NW_004801610.1	Cufflinks	exon	15512446	15512651	.	-	.	gene_id "XLOC_000384"; transcript_id "TCONS_00000505"; exon_number "1"; oId "TCONS_00013852"; tss_id "TSS432";
NW_004801610.1	Cufflinks	exon	15513662	15513939	.	-	.	gene_id "XLOC_000384"; transcript_id "TCONS_00000505"; exon_number "2"; oId "TCONS_00013852"; tss_id "TSS432";
NW_004801610.1	Cufflinks	exon	15518612	15519283	.	-	.	gene_id "XLOC_000384"; transcript_id "TCONS_00000507"; exon_number "1"; oId "TCONS_00014288"; tss_id "TSS435";
NW_004801610.1	Cufflinks	exon	15520211	15520760	.	-	.	gene_id "XLOC_000384"; transcript_id "TCONS_00000507"; exon_number "2"; oId "TCONS_00014288"; tss_id "TSS435";
NW_004801610.1	Cufflinks	exon	15518612	15519283	.	-	.	gene_id "XLOC_000384"; transcript_id "TCONS_00000508"; exon_number "1"; oId "TCONS_00014289"; tss_id "TSS434";
NW_004801610.1	Cufflinks	exon	15529363	15529529	.	-	.	gene_id "XLOC_000384"; transcript_id "TCONS_00000508"; exon_number "2"; oId "TCONS_00014289"; tss_id "TSS434";
NW_004801610.1	Cufflinks	exon	15538011	15538122	.	-	.	gene_id "XLOC_000384"; transcript_id "TCONS_00000508"; exon_number "3"; oId "TCONS_00014289"; tss_id "TSS434";
NW_004801610.1	Cufflinks	exon	15516864	15516870	.	-	.	gene_id "XLOC_000385"; transcript_id "TCONS_00000506"; exon_number "1"; oId "TCONS_00013854"; tss_id "TSS436";
NW_004801610.1	Cufflinks	exon	15516926	15516965	.	-	.	gene_id "XLOC_000385"; transcript_id "TCONS_00000506"; exon_number "2"; oId "TCONS_00013854"; tss_id "TSS436";
NW_004801610.1	Cufflinks	exon	15517058	15517576	.	-	.	gene_id "XLOC_000385"; transcript_id "TCONS_00000506"; exon_number "3"; oId "TCONS_00013854"; tss_id "TSS436";
NW_004801610.1	Cufflinks	exon	18172517	18181126	.	-	.	gene_id "XLOC_000386"; transcript_id "TCONS_00000509"; exon_number "1"; oId "TCONS_00013887"; tss_id "TSS437";
NW_004801610.1	Cufflinks	exon	18183374	18183472	.	-	.	gene_id "XLOC_000386"; transcript_id "TCONS_00000509"; exon_number "2"; oId "TCONS_00013887"; tss_id "TSS437";
NW_004801610.1	Cufflinks	exon	18183785	18183973	.	-	.	gene_id "XLOC_000386"; transcript_id "TCONS_00000509"; exon_number "3"; oId "TCONS_00013887"; tss_id "TSS437";
NW_004801610.1	Cufflinks	exon	18185725	18185794	.	-	.	gene_id "XLOC_000386"; transcript_id "TCONS_00000509"; exon_number "4"; oId "TCONS_00013887"; tss_id "TSS437";
NW_004801610.1	Cufflinks	exon	18187752	18187779	.	-	.	gene_id "XLOC_000386"; transcript_id "TCONS_00000509"; exon_number "5"; oId "TCONS_00013887"; tss_id "TSS437";
NW_004801610.1	Cufflinks	exon	18179517	18180453	.	-	.	gene_id "XLOC_000386"; transcript_id "TCONS_00000510"; exon_number "1"; oId "TCONS_00013888"; tss_id "TSS438";
NW_004801610.1	Cufflinks	exon	18180974	18181126	.	-	.	gene_id "XLOC_000386"; transcript_id "TCONS_00000510"; exon_number "2"; oId "TCONS_00013888"; tss_id "TSS438";
NW_004801610.1	Cufflinks	exon	18183374	18183472	.	-	.	gene_id "XLOC_000386"; transcript_id "TCONS_00000510"; exon_number "3"; oId "TCONS_00013888"; tss_id "TSS438";
NW_004801610.1	Cufflinks	exon	18183785	18183973	.	-	.	gene_id "XLOC_000386"; transcript_id "TCONS_00000510"; exon_number "4"; oId "TCONS_00013888"; tss_id "TSS438";
NW_004801610.1	Cufflinks	exon	18185725	18185944	.	-	.	gene_id "XLOC_000386"; transcript_id "TCONS_00000510"; exon_number "5"; oId "TCONS_00013888"; tss_id "TSS438";
NW_004801610.1	Cufflinks	exon	18185766	18185794	.	-	.	gene_id "XLOC_000386"; transcript_id "TCONS_00000511"; exon_number "1"; oId "TCONS_00013892"; tss_id "TSS439";
NW_004801610.1	Cufflinks	exon	18187752	18187851	.	-	.	gene_id "XLOC_000386"; transcript_id "TCONS_00000511"; exon_number "2"; oId "TCONS_00013892"; tss_id "TSS439";
NW_004801610.1	Cufflinks	exon	18189113	18189386	.	-	.	gene_id "XLOC_000386"; transcript_id "TCONS_00000511"; exon_number "3"; oId "TCONS_00013892"; tss_id "TSS439";
NW_004801610.1	Cufflinks	exon	18186603	18187851	.	-	.	gene_id "XLOC_000386"; transcript_id "TCONS_00000512"; exon_number "1"; oId "TCONS_00013893"; tss_id "TSS440";
NW_004801610.1	Cufflinks	exon	18189113	18189233	.	-	.	gene_id "XLOC_000386"; transcript_id "TCONS_00000512"; exon_number "2"; oId "TCONS_00013893"; tss_id "TSS440";
NW_004801610.1	Cufflinks	exon	18197905	18198000	.	-	.	gene_id "XLOC_000386"; transcript_id "TCONS_00000512"; exon_number "3"; oId "TCONS_00013893"; tss_id "TSS440";
NW_004801610.1	Cufflinks	exon	18199477	18199532	.	-	.	gene_id "XLOC_000386"; transcript_id "TCONS_00000512"; exon_number "4"; oId "TCONS_00013893"; tss_id "TSS440";
NW_004801610.1	Cufflinks	exon	18200119	18200419	.	-	.	gene_id "XLOC_000386"; transcript_id "TCONS_00000512"; exon_number "5"; oId "TCONS_00013893"; tss_id "TSS440";
NW_004801610.1	Cufflinks	exon	18196467	18198000	.	-	.	gene_id "XLOC_000386"; transcript_id "TCONS_00000513"; exon_number "1"; oId "TCONS_00013899"; tss_id "TSS440";
NW_004801610.1	Cufflinks	exon	18199477	18199532	.	-	.	gene_id "XLOC_000386"; transcript_id "TCONS_00000513"; exon_number "2"; oId "TCONS_00013899"; tss_id "TSS440";
NW_004801610.1	Cufflinks	exon	18200119	18200419	.	-	.	gene_id "XLOC_000386"; transcript_id "TCONS_00000513"; exon_number "3"; oId "TCONS_00013899"; tss_id "TSS440";
NW_004801610.1	Cufflinks	exon	19061177	19061187	.	-	.	gene_id "XLOC_000387"; transcript_id "TCONS_00000514"; exon_number "1"; oId "TCONS_00013926"; tss_id "TSS441";
NW_004801610.1	Cufflinks	exon	19061200	19061206	.	-	.	gene_id "XLOC_000387"; transcript_id "TCONS_00000514"; exon_number "2"; oId "TCONS_00013926"; tss_id "TSS441";
NW_004801610.1	Cufflinks	exon	19061215	19061674	.	-	.	gene_id "XLOC_000387"; transcript_id "TCONS_00000514"; exon_number "3"; oId "TCONS_00013926"; tss_id "TSS441";
NW_004801610.1	Cufflinks	exon	22328667	22330361	.	-	.	gene_id "XLOC_000388"; transcript_id "TCONS_00000516"; exon_number "1"; oId "TCONS_00014332"; tss_id "TSS442";
NW_004801610.1	Cufflinks	exon	22334452	22336541	.	-	.	gene_id "XLOC_000388"; transcript_id "TCONS_00000516"; exon_number "2"; oId "TCONS_00014332"; tss_id "TSS442";
NW_004801610.1	Cufflinks	exon	22338835	22339179	.	-	.	gene_id "XLOC_000388"; transcript_id "TCONS_00000516"; exon_number "3"; oId "TCONS_00014332"; tss_id "TSS442";
NW_004801610.1	Cufflinks	exon	22340312	22340440	.	-	.	gene_id "XLOC_000388"; transcript_id "TCONS_00000516"; exon_number "4"; oId "TCONS_00014332"; tss_id "TSS442";
NW_004801610.1	Cufflinks	exon	22328667	22330361	.	-	.	gene_id "XLOC_000388"; transcript_id "TCONS_00000515"; exon_number "1"; oId "TCONS_00014331"; tss_id "TSS442";
NW_004801610.1	Cufflinks	exon	22334452	22336541	.	-	.	gene_id "XLOC_000388"; transcript_id "TCONS_00000515"; exon_number "2"; oId "TCONS_00014331"; tss_id "TSS442";
NW_004801610.1	Cufflinks	exon	22338839	22339179	.	-	.	gene_id "XLOC_000388"; transcript_id "TCONS_00000515"; exon_number "3"; oId "TCONS_00014331"; tss_id "TSS442";
NW_004801610.1	Cufflinks	exon	22340312	22340440	.	-	.	gene_id "XLOC_000388"; transcript_id "TCONS_00000515"; exon_number "4"; oId "TCONS_00014331"; tss_id "TSS442";
NW_004801610.1	Cufflinks	exon	22334049	22336541	.	-	.	gene_id "XLOC_000388"; transcript_id "TCONS_00000517"; exon_number "1"; oId "TCONS_00014333"; tss_id "TSS443";
NW_004801610.1	Cufflinks	exon	22338839	22339398	.	-	.	gene_id "XLOC_000388"; transcript_id "TCONS_00000517"; exon_number "2"; oId "TCONS_00014333"; tss_id "TSS443";
NW_004801610.1	Cufflinks	exon	27160466	27160558	.	-	.	gene_id "XLOC_000389"; transcript_id "TCONS_00000518"; exon_number "1"; oId "TCONS_00013976"; tss_id "TSS444";
NW_004801610.1	Cufflinks	exon	27160664	27160722	.	-	.	gene_id "XLOC_000389"; transcript_id "TCONS_00000518"; exon_number "2"; oId "TCONS_00013976"; tss_id "TSS444";
NW_004801610.1	Cufflinks	exon	27161612	27161766	.	-	.	gene_id "XLOC_000389"; transcript_id "TCONS_00000518"; exon_number "3"; oId "TCONS_00013976"; tss_id "TSS444";
NW_004801610.1	Cufflinks	exon	27162373	27162823	.	-	.	gene_id "XLOC_000389"; transcript_id "TCONS_00000518"; exon_number "4"; oId "TCONS_00013976"; tss_id "TSS444";
NW_004801610.1	Cufflinks	exon	27161595	27161766	.	-	.	gene_id "XLOC_000389"; transcript_id "TCONS_00000519"; exon_number "1"; oId "TCONS_00014339"; tss_id "TSS445";
NW_004801610.1	Cufflinks	exon	27162373	27163050	.	-	.	gene_id "XLOC_000389"; transcript_id "TCONS_00000519"; exon_number "2"; oId "TCONS_00014339"; tss_id "TSS445";
NW_004801610.1	Cufflinks	exon	27629861	27630415	.	-	.	gene_id "XLOC_000390"; transcript_id "TCONS_00000520"; exon_number "1"; oId "TCONS_00013997"; tss_id "TSS446";
NW_004801610.1	Cufflinks	exon	27631041	27633364	.	-	.	gene_id "XLOC_000390"; transcript_id "TCONS_00000520"; exon_number "2"; oId "TCONS_00013997"; tss_id "TSS446";
NW_004801610.1	Cufflinks	exon	28366320	28367555	.	-	.	gene_id "XLOC_000391"; transcript_id "TCONS_00000521"; exon_number "1"; oId "TCONS_00014368"; tss_id "TSS447";
NW_004801610.1	Cufflinks	exon	28376006	28376183	.	-	.	gene_id "XLOC_000391"; transcript_id "TCONS_00000521"; exon_number "2"; oId "TCONS_00014368"; tss_id "TSS447";
NW_004801611.1	Cufflinks	exon	207011	207065	.	+	.	gene_id "XLOC_000392"; transcript_id "TCONS_00000522"; exon_number "1"; oId "TCONS_00014444"; tss_id "TSS448";
NW_004801611.1	Cufflinks	exon	207134	207719	.	+	.	gene_id "XLOC_000392"; transcript_id "TCONS_00000522"; exon_number "2"; oId "TCONS_00014444"; tss_id "TSS448";
NW_004801611.1	Cufflinks	exon	3454710	3455423	.	+	.	gene_id "XLOC_000393"; transcript_id "TCONS_00000523"; exon_number "1"; oId "TCONS_00014540"; tss_id "TSS449";
NW_004801611.1	Cufflinks	exon	3455430	3455462	.	+	.	gene_id "XLOC_000393"; transcript_id "TCONS_00000523"; exon_number "2"; oId "TCONS_00014540"; tss_id "TSS449";
NW_004801611.1	Cufflinks	exon	3511508	3512266	.	+	.	gene_id "XLOC_000394"; transcript_id "TCONS_00000524"; exon_number "1"; oId "TCONS_00014552"; tss_id "TSS450";
NW_004801611.1	Cufflinks	exon	3512304	3512314	.	+	.	gene_id "XLOC_000394"; transcript_id "TCONS_00000524"; exon_number "2"; oId "TCONS_00014552"; tss_id "TSS450";
NW_004801611.1	Cufflinks	exon	3592758	3592887	.	+	.	gene_id "XLOC_000395"; transcript_id "TCONS_00000525"; exon_number "1"; oId "TCONS_00015268"; tss_id "TSS451";
NW_004801611.1	Cufflinks	exon	3593683	3593953	.	+	.	gene_id "XLOC_000395"; transcript_id "TCONS_00000525"; exon_number "2"; oId "TCONS_00015268"; tss_id "TSS451";
NW_004801611.1	Cufflinks	exon	8058658	8058737	.	+	.	gene_id "XLOC_000396"; transcript_id "TCONS_00000526"; exon_number "1"; oId "TCONS_00014585"; tss_id "TSS452";
NW_004801611.1	Cufflinks	exon	8066861	8067080	.	+	.	gene_id "XLOC_000396"; transcript_id "TCONS_00000526"; exon_number "2"; oId "TCONS_00014585"; tss_id "TSS452";
NW_004801611.1	Cufflinks	exon	10342056	10342280	.	+	.	gene_id "XLOC_000397"; transcript_id "TCONS_00000527"; exon_number "1"; oId "TCONS_00014615"; tss_id "TSS453";
NW_004801611.1	Cufflinks	exon	10342290	10342302	.	+	.	gene_id "XLOC_000397"; transcript_id "TCONS_00000527"; exon_number "2"; oId "TCONS_00014615"; tss_id "TSS453";
NW_004801611.1	Cufflinks	exon	10356156	10356193	.	+	.	gene_id "XLOC_000398"; transcript_id "TCONS_00000528"; exon_number "1"; oId "TCONS_00014622"; tss_id "TSS454";
NW_004801611.1	Cufflinks	exon	10356207	10356398	.	+	.	gene_id "XLOC_000398"; transcript_id "TCONS_00000528"; exon_number "2"; oId "TCONS_00014622"; tss_id "TSS454";
NW_004801611.1	Cufflinks	exon	12051681	12051703	.	+	.	gene_id "XLOC_000399"; transcript_id "TCONS_00000529"; exon_number "1"; oId "TCONS_00015310"; tss_id "TSS455";
NW_004801611.1	Cufflinks	exon	12099190	12099316	.	+	.	gene_id "XLOC_000399"; transcript_id "TCONS_00000529"; exon_number "2"; oId "TCONS_00015310"; tss_id "TSS455";
NW_004801611.1	Cufflinks	exon	12101580	12101686	.	+	.	gene_id "XLOC_000399"; transcript_id "TCONS_00000529"; exon_number "3"; oId "TCONS_00015310"; tss_id "TSS455";
NW_004801611.1	Cufflinks	exon	12051681	12051703	.	+	.	gene_id "XLOC_000399"; transcript_id "TCONS_00000531"; exon_number "1"; oId "TCONS_00015312"; tss_id "TSS455";
NW_004801611.1	Cufflinks	exon	12099190	12099316	.	+	.	gene_id "XLOC_000399"; transcript_id "TCONS_00000531"; exon_number "2"; oId "TCONS_00015312"; tss_id "TSS455";
NW_004801611.1	Cufflinks	exon	12106485	12106594	.	+	.	gene_id "XLOC_000399"; transcript_id "TCONS_00000531"; exon_number "3"; oId "TCONS_00015312"; tss_id "TSS455";
NW_004801611.1	Cufflinks	exon	12111487	12114060	.	+	.	gene_id "XLOC_000399"; transcript_id "TCONS_00000531"; exon_number "4"; oId "TCONS_00015312"; tss_id "TSS455";
NW_004801611.1	Cufflinks	exon	12051681	12051703	.	+	.	gene_id "XLOC_000399"; transcript_id "TCONS_00000530"; exon_number "1"; oId "TCONS_00015311"; tss_id "TSS455";
NW_004801611.1	Cufflinks	exon	12099190	12099316	.	+	.	gene_id "XLOC_000399"; transcript_id "TCONS_00000530"; exon_number "2"; oId "TCONS_00015311"; tss_id "TSS455";
NW_004801611.1	Cufflinks	exon	12111487	12114060	.	+	.	gene_id "XLOC_000399"; transcript_id "TCONS_00000530"; exon_number "3"; oId "TCONS_00015311"; tss_id "TSS455";
NW_004801611.1	Cufflinks	exon	16256348	16256366	.	+	.	gene_id "XLOC_000400"; transcript_id "TCONS_00000532"; exon_number "1"; oId "TCONS_00015320"; tss_id "TSS456";
NW_004801611.1	Cufflinks	exon	16256716	16257244	.	+	.	gene_id "XLOC_000400"; transcript_id "TCONS_00000532"; exon_number "2"; oId "TCONS_00015320"; tss_id "TSS456";
NW_004801611.1	Cufflinks	exon	16310095	16310136	.	+	.	gene_id "XLOC_000401"; transcript_id "TCONS_00000533"; exon_number "1"; oId "TCONS_00015321"; tss_id "TSS457";
NW_004801611.1	Cufflinks	exon	16312019	16314096	.	+	.	gene_id "XLOC_000401"; transcript_id "TCONS_00000533"; exon_number "2"; oId "TCONS_00015321"; tss_id "TSS457";
NW_004801611.1	Cufflinks	exon	16380944	16381114	.	+	.	gene_id "XLOC_000402"; transcript_id "TCONS_00000534"; exon_number "1"; oId "TCONS_00015322"; tss_id "TSS458";
NW_004801611.1	Cufflinks	exon	16382039	16382119	.	+	.	gene_id "XLOC_000402"; transcript_id "TCONS_00000534"; exon_number "2"; oId "TCONS_00015322"; tss_id "TSS458";
NW_004801611.1	Cufflinks	exon	16383512	16383996	.	+	.	gene_id "XLOC_000402"; transcript_id "TCONS_00000534"; exon_number "3"; oId "TCONS_00015322"; tss_id "TSS458";
NW_004801611.1	Cufflinks	exon	16384148	16385887	.	+	.	gene_id "XLOC_000403"; transcript_id "TCONS_00000535"; exon_number "1"; oId "TCONS_00014662"; tss_id "TSS459";
NW_004801611.1	Cufflinks	exon	16385904	16386849	.	+	.	gene_id "XLOC_000403"; transcript_id "TCONS_00000535"; exon_number "2"; oId "TCONS_00014662"; tss_id "TSS459";
NW_004801611.1	Cufflinks	exon	16409493	16409792	.	+	.	gene_id "XLOC_000404"; transcript_id "TCONS_00000537"; exon_number "1"; oId "TCONS_00015326"; tss_id "TSS460";
NW_004801611.1	Cufflinks	exon	16410061	16410434	.	+	.	gene_id "XLOC_000404"; transcript_id "TCONS_00000537"; exon_number "2"; oId "TCONS_00015326"; tss_id "TSS460";
NW_004801611.1	Cufflinks	exon	16409493	16409749	.	+	.	gene_id "XLOC_000404"; transcript_id "TCONS_00000536"; exon_number "1"; oId "TCONS_00015325"; tss_id "TSS460";
NW_004801611.1	Cufflinks	exon	16410061	16410434	.	+	.	gene_id "XLOC_000404"; transcript_id "TCONS_00000536"; exon_number "2"; oId "TCONS_00015325"; tss_id "TSS460";
NW_004801611.1	Cufflinks	exon	20314784	20314940	.	+	.	gene_id "XLOC_000405"; transcript_id "TCONS_00000538"; exon_number "1"; oId "TCONS_00014685"; tss_id "TSS461";
NW_004801611.1	Cufflinks	exon	20315328	20315390	.	+	.	gene_id "XLOC_000405"; transcript_id "TCONS_00000538"; exon_number "2"; oId "TCONS_00014685"; tss_id "TSS461";
NW_004801611.1	Cufflinks	exon	20501107	20501315	.	+	.	gene_id "XLOC_000406"; transcript_id "TCONS_00000539"; exon_number "1"; oId "TCONS_00014690"; tss_id "TSS462";
NW_004801611.1	Cufflinks	exon	20501338	20501356	.	+	.	gene_id "XLOC_000406"; transcript_id "TCONS_00000539"; exon_number "2"; oId "TCONS_00014690"; tss_id "TSS462";
NW_004801611.1	Cufflinks	exon	21500627	21502967	.	+	.	gene_id "XLOC_000407"; transcript_id "TCONS_00000540"; exon_number "1"; oId "TCONS_00014759"; tss_id "TSS463";
NW_004801611.1	Cufflinks	exon	21504344	21504562	.	+	.	gene_id "XLOC_000407"; transcript_id "TCONS_00000540"; exon_number "2"; oId "TCONS_00014759"; tss_id "TSS463";
NW_004801611.1	Cufflinks	exon	21506184	21506436	.	+	.	gene_id "XLOC_000407"; transcript_id "TCONS_00000540"; exon_number "3"; oId "TCONS_00014759"; tss_id "TSS463";
NW_004801611.1	Cufflinks	exon	21500654	21500955	.	+	.	gene_id "XLOC_000407"; transcript_id "TCONS_00000542"; exon_number "1"; oId "TCONS_00014761"; tss_id "TSS463";
NW_004801611.1	Cufflinks	exon	21501475	21503218	.	+	.	gene_id "XLOC_000407"; transcript_id "TCONS_00000542"; exon_number "2"; oId "TCONS_00014761"; tss_id "TSS463";
NW_004801611.1	Cufflinks	exon	21500654	21500955	.	+	.	gene_id "XLOC_000407"; transcript_id "TCONS_00000541"; exon_number "1"; oId "TCONS_00014760"; tss_id "TSS463";
NW_004801611.1	Cufflinks	exon	21502821	21503218	.	+	.	gene_id "XLOC_000407"; transcript_id "TCONS_00000541"; exon_number "2"; oId "TCONS_00014760"; tss_id "TSS463";
NW_004801611.1	Cufflinks	exon	21505670	21505953	.	+	.	gene_id "XLOC_000407"; transcript_id "TCONS_00000543"; exon_number "1"; oId "TCONS_00014763"; tss_id "TSS464";
NW_004801611.1	Cufflinks	exon	21506000	21506104	.	+	.	gene_id "XLOC_000407"; transcript_id "TCONS_00000543"; exon_number "2"; oId "TCONS_00014763"; tss_id "TSS464";
NW_004801611.1	Cufflinks	exon	21506026	21506434	.	+	.	gene_id "XLOC_000407"; transcript_id "TCONS_00000544"; exon_number "1"; oId "TCONS_00014764"; tss_id "TSS465";
NW_004801611.1	Cufflinks	exon	21506536	21506689	.	+	.	gene_id "XLOC_000407"; transcript_id "TCONS_00000544"; exon_number "2"; oId "TCONS_00014764"; tss_id "TSS465";
NW_004801611.1	Cufflinks	exon	21649446	21649859	.	+	.	gene_id "XLOC_000408"; transcript_id "TCONS_00000545"; exon_number "1"; oId "TCONS_00014775"; tss_id "TSS466";
NW_004801611.1	Cufflinks	exon	21649975	21649986	.	+	.	gene_id "XLOC_000408"; transcript_id "TCONS_00000545"; exon_number "2"; oId "TCONS_00014775"; tss_id "TSS466";
NW_004801611.1	Cufflinks	exon	21650018	21650038	.	+	.	gene_id "XLOC_000408"; transcript_id "TCONS_00000545"; exon_number "3"; oId "TCONS_00014775"; tss_id "TSS466";
NW_004801611.1	Cufflinks	exon	21650054	21650075	.	+	.	gene_id "XLOC_000408"; transcript_id "TCONS_00000545"; exon_number "4"; oId "TCONS_00014775"; tss_id "TSS466";
NW_004801611.1	Cufflinks	exon	21650100	21650163	.	+	.	gene_id "XLOC_000408"; transcript_id "TCONS_00000545"; exon_number "5"; oId "TCONS_00014775"; tss_id "TSS466";
NW_004801611.1	Cufflinks	exon	21649651	21649694	.	+	.	gene_id "XLOC_000408"; transcript_id "TCONS_00000546"; exon_number "1"; oId "TCONS_00014776"; tss_id "TSS467";
NW_004801611.1	Cufflinks	exon	21649818	21649833	.	+	.	gene_id "XLOC_000408"; transcript_id "TCONS_00000546"; exon_number "2"; oId "TCONS_00014776"; tss_id "TSS467";
NW_004801611.1	Cufflinks	exon	21650051	21650086	.	+	.	gene_id "XLOC_000408"; transcript_id "TCONS_00000546"; exon_number "3"; oId "TCONS_00014776"; tss_id "TSS467";
NW_004801611.1	Cufflinks	exon	21650118	21650629	.	+	.	gene_id "XLOC_000408"; transcript_id "TCONS_00000546"; exon_number "4"; oId "TCONS_00014776"; tss_id "TSS467";
NW_004801611.1	Cufflinks	exon	29131864	29132125	.	+	.	gene_id "XLOC_000409"; transcript_id "TCONS_00000547"; exon_number "1"; oId "TCONS_00015385"; tss_id "TSS468";
NW_004801611.1	Cufflinks	exon	29132493	29134426	.	+	.	gene_id "XLOC_000409"; transcript_id "TCONS_00000547"; exon_number "2"; oId "TCONS_00015385"; tss_id "TSS468";
NW_004801611.1	Cufflinks	exon	2556922	2556926	.	-	.	gene_id "XLOC_000410"; transcript_id "TCONS_00000548"; exon_number "1"; oId "TCONS_00014878"; tss_id "TSS469";
NW_004801611.1	Cufflinks	exon	2557004	2557489	.	-	.	gene_id "XLOC_000410"; transcript_id "TCONS_00000548"; exon_number "2"; oId "TCONS_00014878"; tss_id "TSS469";
NW_004801611.1	Cufflinks	exon	2689230	2689340	.	-	.	gene_id "XLOC_000411"; transcript_id "TCONS_00000549"; exon_number "1"; oId "TCONS_00014890"; tss_id "TSS470";
NW_004801611.1	Cufflinks	exon	2689372	2689533	.	-	.	gene_id "XLOC_000411"; transcript_id "TCONS_00000549"; exon_number "2"; oId "TCONS_00014890"; tss_id "TSS470";
NW_004801611.1	Cufflinks	exon	3460108	3460558	.	-	.	gene_id "XLOC_000412"; transcript_id "TCONS_00000550"; exon_number "1"; oId "TCONS_00014925"; tss_id "TSS471";
NW_004801611.1	Cufflinks	exon	3462294	3462371	.	-	.	gene_id "XLOC_000412"; transcript_id "TCONS_00000550"; exon_number "2"; oId "TCONS_00014925"; tss_id "TSS471";
NW_004801611.1	Cufflinks	exon	3464500	3464570	.	-	.	gene_id "XLOC_000412"; transcript_id "TCONS_00000550"; exon_number "3"; oId "TCONS_00014925"; tss_id "TSS471";
NW_004801611.1	Cufflinks	exon	3466922	3466977	.	-	.	gene_id "XLOC_000412"; transcript_id "TCONS_00000550"; exon_number "4"; oId "TCONS_00014925"; tss_id "TSS471";
NW_004801611.1	Cufflinks	exon	4055435	4055526	.	-	.	gene_id "XLOC_000413"; transcript_id "TCONS_00000551"; exon_number "1"; oId "TCONS_00014938"; tss_id "TSS472";
NW_004801611.1	Cufflinks	exon	4055603	4055758	.	-	.	gene_id "XLOC_000413"; transcript_id "TCONS_00000551"; exon_number "2"; oId "TCONS_00014938"; tss_id "TSS472";
NW_004801611.1	Cufflinks	exon	11678608	11684085	.	-	.	gene_id "XLOC_000414"; transcript_id "TCONS_00000553"; exon_number "1"; oId "TCONS_00015455"; tss_id "TSS473";
NW_004801611.1	Cufflinks	exon	11684237	11684336	.	-	.	gene_id "XLOC_000414"; transcript_id "TCONS_00000553"; exon_number "2"; oId "TCONS_00015455"; tss_id "TSS473";
NW_004801611.1	Cufflinks	exon	11684433	11684708	.	-	.	gene_id "XLOC_000414"; transcript_id "TCONS_00000553"; exon_number "3"; oId "TCONS_00015455"; tss_id "TSS473";
NW_004801611.1	Cufflinks	exon	11678608	11684085	.	-	.	gene_id "XLOC_000414"; transcript_id "TCONS_00000552"; exon_number "1"; oId "TCONS_00015014"; tss_id "TSS473";
NW_004801611.1	Cufflinks	exon	11684433	11684708	.	-	.	gene_id "XLOC_000414"; transcript_id "TCONS_00000552"; exon_number "2"; oId "TCONS_00015014"; tss_id "TSS473";
NW_004801611.1	Cufflinks	exon	11678699	11680825	.	-	.	gene_id "XLOC_000414"; transcript_id "TCONS_00000554"; exon_number "1"; oId "TCONS_00015012"; tss_id "TSS474";
NW_004801611.1	Cufflinks	exon	11680884	11681400	.	-	.	gene_id "XLOC_000414"; transcript_id "TCONS_00000554"; exon_number "2"; oId "TCONS_00015012"; tss_id "TSS474";
NW_004801611.1	Cufflinks	exon	11683065	11684336	.	-	.	gene_id "XLOC_000414"; transcript_id "TCONS_00000555"; exon_number "1"; oId "TCONS_00015015"; tss_id "TSS473";
NW_004801611.1	Cufflinks	exon	11684433	11684704	.	-	.	gene_id "XLOC_000414"; transcript_id "TCONS_00000555"; exon_number "2"; oId "TCONS_00015015"; tss_id "TSS473";
NW_004801611.1	Cufflinks	exon	14186918	14187881	.	-	.	gene_id "XLOC_000415"; transcript_id "TCONS_00000556"; exon_number "1"; oId "TCONS_00015041"; tss_id "TSS475";
NW_004801611.1	Cufflinks	exon	14187894	14189579	.	-	.	gene_id "XLOC_000415"; transcript_id "TCONS_00000556"; exon_number "2"; oId "TCONS_00015041"; tss_id "TSS475";
NW_004801611.1	Cufflinks	exon	14189590	14189695	.	-	.	gene_id "XLOC_000415"; transcript_id "TCONS_00000556"; exon_number "3"; oId "TCONS_00015041"; tss_id "TSS475";
NW_004801611.1	Cufflinks	exon	14189701	14189809	.	-	.	gene_id "XLOC_000415"; transcript_id "TCONS_00000556"; exon_number "4"; oId "TCONS_00015041"; tss_id "TSS475";
NW_004801611.1	Cufflinks	exon	16409521	16409792	.	-	.	gene_id "XLOC_000416"; transcript_id "TCONS_00000557"; exon_number "1"; oId "TCONS_00015059"; tss_id "TSS476";
NW_004801611.1	Cufflinks	exon	16410061	16410302	.	-	.	gene_id "XLOC_000416"; transcript_id "TCONS_00000557"; exon_number "2"; oId "TCONS_00015059"; tss_id "TSS476";
NW_004801611.1	Cufflinks	exon	16702913	16704361	.	-	.	gene_id "XLOC_000417"; transcript_id "TCONS_00000558"; exon_number "1"; oId "TCONS_00015065"; tss_id "TSS477";
NW_004801611.1	Cufflinks	exon	16704738	16704743	.	-	.	gene_id "XLOC_000417"; transcript_id "TCONS_00000558"; exon_number "2"; oId "TCONS_00015065"; tss_id "TSS477";
NW_004801611.1	Cufflinks	exon	17115373	17115618	.	-	.	gene_id "XLOC_000418"; transcript_id "TCONS_00000559"; exon_number "1"; oId "TCONS_00015083"; tss_id "TSS478";
NW_004801611.1	Cufflinks	exon	17115671	17115676	.	-	.	gene_id "XLOC_000418"; transcript_id "TCONS_00000559"; exon_number "2"; oId "TCONS_00015083"; tss_id "TSS478";
NW_004801611.1	Cufflinks	exon	20592067	20592079	.	-	.	gene_id "XLOC_000419"; transcript_id "TCONS_00000560"; exon_number "1"; oId "TCONS_00015117"; tss_id "TSS479";
NW_004801611.1	Cufflinks	exon	20592118	20592354	.	-	.	gene_id "XLOC_000419"; transcript_id "TCONS_00000560"; exon_number "2"; oId "TCONS_00015117"; tss_id "TSS479";
NW_004801611.1	Cufflinks	exon	20592382	20592876	.	-	.	gene_id "XLOC_000419"; transcript_id "TCONS_00000560"; exon_number "3"; oId "TCONS_00015117"; tss_id "TSS479";
NW_004801611.1	Cufflinks	exon	21500623	21501684	.	-	.	gene_id "XLOC_000420"; transcript_id "TCONS_00000561"; exon_number "1"; oId "TCONS_00015510"; tss_id "TSS480";
NW_004801611.1	Cufflinks	exon	21502821	21503182	.	-	.	gene_id "XLOC_000420"; transcript_id "TCONS_00000561"; exon_number "2"; oId "TCONS_00015510"; tss_id "TSS480";
NW_004801611.1	Cufflinks	exon	21500623	21500955	.	-	.	gene_id "XLOC_000420"; transcript_id "TCONS_00000562"; exon_number "1"; oId "TCONS_00015511"; tss_id "TSS480";
NW_004801611.1	Cufflinks	exon	21502821	21503197	.	-	.	gene_id "XLOC_000420"; transcript_id "TCONS_00000562"; exon_number "2"; oId "TCONS_00015511"; tss_id "TSS480";
NW_004801611.1	Cufflinks	exon	21500623	21502284	.	-	.	gene_id "XLOC_000420"; transcript_id "TCONS_00000563"; exon_number "1"; oId "TCONS_00015512"; tss_id "TSS481";
NW_004801611.1	Cufflinks	exon	21502602	21502967	.	-	.	gene_id "XLOC_000420"; transcript_id "TCONS_00000563"; exon_number "2"; oId "TCONS_00015512"; tss_id "TSS481";
NW_004801611.1	Cufflinks	exon	21504344	21504987	.	-	.	gene_id "XLOC_000420"; transcript_id "TCONS_00000563"; exon_number "3"; oId "TCONS_00015512"; tss_id "TSS481";
NW_004801611.1	Cufflinks	exon	21500623	21502967	.	-	.	gene_id "XLOC_000420"; transcript_id "TCONS_00000564"; exon_number "1"; oId "TCONS_00015513"; tss_id "TSS482";
NW_004801611.1	Cufflinks	exon	21504344	21504562	.	-	.	gene_id "XLOC_000420"; transcript_id "TCONS_00000564"; exon_number "2"; oId "TCONS_00015513"; tss_id "TSS482";
NW_004801611.1	Cufflinks	exon	21506613	21506737	.	-	.	gene_id "XLOC_000420"; transcript_id "TCONS_00000564"; exon_number "3"; oId "TCONS_00015513"; tss_id "TSS482";
NW_004801611.1	Cufflinks	exon	21500623	21502967	.	-	.	gene_id "XLOC_000420"; transcript_id "TCONS_00000565"; exon_number "1"; oId "TCONS_00015514"; tss_id "TSS482";
NW_004801611.1	Cufflinks	exon	21504344	21506434	.	-	.	gene_id "XLOC_000420"; transcript_id "TCONS_00000565"; exon_number "2"; oId "TCONS_00015514"; tss_id "TSS482";
NW_004801611.1	Cufflinks	exon	21506536	21506771	.	-	.	gene_id "XLOC_000420"; transcript_id "TCONS_00000565"; exon_number "3"; oId "TCONS_00015514"; tss_id "TSS482";
NW_004801611.1	Cufflinks	exon	21500623	21502967	.	-	.	gene_id "XLOC_000420"; transcript_id "TCONS_00000566"; exon_number "1"; oId "TCONS_00015515"; tss_id "TSS482";
NW_004801611.1	Cufflinks	exon	21504344	21504562	.	-	.	gene_id "XLOC_000420"; transcript_id "TCONS_00000566"; exon_number "2"; oId "TCONS_00015515"; tss_id "TSS482";
NW_004801611.1	Cufflinks	exon	21506536	21506826	.	-	.	gene_id "XLOC_000420"; transcript_id "TCONS_00000566"; exon_number "3"; oId "TCONS_00015515"; tss_id "TSS482";
NW_004801611.1	Cufflinks	exon	21503250	21504562	.	-	.	gene_id "XLOC_000420"; transcript_id "TCONS_00000567"; exon_number "1"; oId "TCONS_00015516"; tss_id "TSS482";
NW_004801611.1	Cufflinks	exon	21506536	21506748	.	-	.	gene_id "XLOC_000420"; transcript_id "TCONS_00000567"; exon_number "2"; oId "TCONS_00015516"; tss_id "TSS482";
NW_004801611.1	Cufflinks	exon	21563781	21564050	.	-	.	gene_id "XLOC_000421"; transcript_id "TCONS_00000568"; exon_number "1"; oId "TCONS_00015517"; tss_id "TSS483";
NW_004801611.1	Cufflinks	exon	21565740	21566431	.	-	.	gene_id "XLOC_000421"; transcript_id "TCONS_00000568"; exon_number "2"; oId "TCONS_00015517"; tss_id "TSS483";
NW_004801611.1	Cufflinks	exon	21564767	21566164	.	-	.	gene_id "XLOC_000421"; transcript_id "TCONS_00000570"; exon_number "1"; oId "TCONS_00015518"; tss_id "TSS483";
NW_004801611.1	Cufflinks	exon	21566283	21566465	.	-	.	gene_id "XLOC_000421"; transcript_id "TCONS_00000570"; exon_number "2"; oId "TCONS_00015518"; tss_id "TSS483";
NW_004801611.1	Cufflinks	exon	21564767	21566137	.	-	.	gene_id "XLOC_000421"; transcript_id "TCONS_00000569"; exon_number "1"; oId "TCONS_00015142"; tss_id "TSS483";
NW_004801611.1	Cufflinks	exon	21566283	21566465	.	-	.	gene_id "XLOC_000421"; transcript_id "TCONS_00000569"; exon_number "2"; oId "TCONS_00015142"; tss_id "TSS483";
NW_004801611.1	Cufflinks	exon	21644982	21644997	.	-	.	gene_id "XLOC_000422"; transcript_id "TCONS_00000571"; exon_number "1"; oId "TCONS_00015176"; tss_id "TSS484";
NW_004801611.1	Cufflinks	exon	21645003	21646057	.	-	.	gene_id "XLOC_000422"; transcript_id "TCONS_00000571"; exon_number "2"; oId "TCONS_00015176"; tss_id "TSS484";
NW_004801611.1	Cufflinks	exon	21646069	21646073	.	-	.	gene_id "XLOC_000422"; transcript_id "TCONS_00000571"; exon_number "3"; oId "TCONS_00015176"; tss_id "TSS484";
NW_004801611.1	Cufflinks	exon	29131995	29132122	.	-	.	gene_id "XLOC_000423"; transcript_id "TCONS_00000572"; exon_number "1"; oId "TCONS_00015523"; tss_id "TSS485";
NW_004801611.1	Cufflinks	exon	29132490	29134426	.	-	.	gene_id "XLOC_000423"; transcript_id "TCONS_00000572"; exon_number "2"; oId "TCONS_00015523"; tss_id "TSS485";
NW_004801612.1	Cufflinks	exon	1609980	1610350	.	+	.	gene_id "XLOC_000424"; transcript_id "TCONS_00000573"; exon_number "1"; oId "TCONS_00015637"; tss_id "TSS486";
NW_004801612.1	Cufflinks	exon	1610721	1610824	.	+	.	gene_id "XLOC_000424"; transcript_id "TCONS_00000573"; exon_number "2"; oId "TCONS_00015637"; tss_id "TSS486";
NW_004801612.1	Cufflinks	exon	1615738	1616050	.	+	.	gene_id "XLOC_000424"; transcript_id "TCONS_00000573"; exon_number "3"; oId "TCONS_00015637"; tss_id "TSS486";
NW_004801612.1	Cufflinks	exon	1653368	1653417	.	+	.	gene_id "XLOC_000425"; transcript_id "TCONS_00000574"; exon_number "1"; oId "TCONS_00015639"; tss_id "TSS487";
NW_004801612.1	Cufflinks	exon	1653423	1653792	.	+	.	gene_id "XLOC_000425"; transcript_id "TCONS_00000574"; exon_number "2"; oId "TCONS_00015639"; tss_id "TSS487";
NW_004801612.1	Cufflinks	exon	5883448	5883628	.	+	.	gene_id "XLOC_000426"; transcript_id "TCONS_00000575"; exon_number "1"; oId "TCONS_00015680"; tss_id "TSS488";
NW_004801612.1	Cufflinks	exon	5883824	5883893	.	+	.	gene_id "XLOC_000426"; transcript_id "TCONS_00000575"; exon_number "2"; oId "TCONS_00015680"; tss_id "TSS488";
NW_004801612.1	Cufflinks	exon	5884120	5884218	.	+	.	gene_id "XLOC_000426"; transcript_id "TCONS_00000575"; exon_number "3"; oId "TCONS_00015680"; tss_id "TSS488";
NW_004801612.1	Cufflinks	exon	5885421	5885470	.	+	.	gene_id "XLOC_000426"; transcript_id "TCONS_00000575"; exon_number "4"; oId "TCONS_00015680"; tss_id "TSS488";
NW_004801612.1	Cufflinks	exon	6947472	6947499	.	+	.	gene_id "XLOC_000427"; transcript_id "TCONS_00000576"; exon_number "1"; oId "TCONS_00015705"; tss_id "TSS489";
NW_004801612.1	Cufflinks	exon	6947535	6947931	.	+	.	gene_id "XLOC_000427"; transcript_id "TCONS_00000576"; exon_number "2"; oId "TCONS_00015705"; tss_id "TSS489";
NW_004801612.1	Cufflinks	exon	6947950	6948125	.	+	.	gene_id "XLOC_000427"; transcript_id "TCONS_00000576"; exon_number "3"; oId "TCONS_00015705"; tss_id "TSS489";
NW_004801612.1	Cufflinks	exon	6948148	6948264	.	+	.	gene_id "XLOC_000427"; transcript_id "TCONS_00000576"; exon_number "4"; oId "TCONS_00015705"; tss_id "TSS489";
NW_004801612.1	Cufflinks	exon	6948282	6948342	.	+	.	gene_id "XLOC_000427"; transcript_id "TCONS_00000576"; exon_number "5"; oId "TCONS_00015705"; tss_id "TSS489";
NW_004801612.1	Cufflinks	exon	6948348	6948505	.	+	.	gene_id "XLOC_000427"; transcript_id "TCONS_00000576"; exon_number "6"; oId "TCONS_00015705"; tss_id "TSS489";
NW_004801612.1	Cufflinks	exon	6948513	6948643	.	+	.	gene_id "XLOC_000427"; transcript_id "TCONS_00000576"; exon_number "7"; oId "TCONS_00015705"; tss_id "TSS489";
NW_004801612.1	Cufflinks	exon	6948655	6949695	.	+	.	gene_id "XLOC_000427"; transcript_id "TCONS_00000576"; exon_number "8"; oId "TCONS_00015705"; tss_id "TSS489";
NW_004801612.1	Cufflinks	exon	9273438	9273989	.	+	.	gene_id "XLOC_000428"; transcript_id "TCONS_00000577"; exon_number "1"; oId "TCONS_00015724"; tss_id "TSS490";
NW_004801612.1	Cufflinks	exon	9276718	9276826	.	+	.	gene_id "XLOC_000428"; transcript_id "TCONS_00000577"; exon_number "2"; oId "TCONS_00015724"; tss_id "TSS490";
NW_004801612.1	Cufflinks	exon	9275108	9275313	.	+	.	gene_id "XLOC_000429"; transcript_id "TCONS_00000578"; exon_number "1"; oId "TCONS_00016102"; tss_id "TSS491";
NW_004801612.1	Cufflinks	exon	9295125	9295313	.	+	.	gene_id "XLOC_000429"; transcript_id "TCONS_00000578"; exon_number "2"; oId "TCONS_00016102"; tss_id "TSS491";
NW_004801612.1	Cufflinks	exon	9361129	9361245	.	+	.	gene_id "XLOC_000430"; transcript_id "TCONS_00000579"; exon_number "1"; oId "TCONS_00015736"; tss_id "TSS492";
NW_004801612.1	Cufflinks	exon	9362576	9362786	.	+	.	gene_id "XLOC_000430"; transcript_id "TCONS_00000579"; exon_number "2"; oId "TCONS_00015736"; tss_id "TSS492";
NW_004801612.1	Cufflinks	exon	23034779	23035101	.	+	.	gene_id "XLOC_000431"; transcript_id "TCONS_00000580"; exon_number "1"; oId "TCONS_00016145"; tss_id "TSS493";
NW_004801612.1	Cufflinks	exon	23035204	23035224	.	+	.	gene_id "XLOC_000431"; transcript_id "TCONS_00000580"; exon_number "2"; oId "TCONS_00016145"; tss_id "TSS493";
NW_004801612.1	Cufflinks	exon	23990037	23990426	.	+	.	gene_id "XLOC_000432"; transcript_id "TCONS_00000581"; exon_number "1"; oId "TCONS_00016147"; tss_id "TSS494";
NW_004801612.1	Cufflinks	exon	23996719	23997128	.	+	.	gene_id "XLOC_000432"; transcript_id "TCONS_00000581"; exon_number "2"; oId "TCONS_00016147"; tss_id "TSS494";
NW_004801612.1	Cufflinks	exon	23990040	23990426	.	+	.	gene_id "XLOC_000432"; transcript_id "TCONS_00000582"; exon_number "1"; oId "TCONS_00016148"; tss_id "TSS494";
NW_004801612.1	Cufflinks	exon	23996722	23997128	.	+	.	gene_id "XLOC_000432"; transcript_id "TCONS_00000582"; exon_number "2"; oId "TCONS_00016148"; tss_id "TSS494";
NW_004801612.1	Cufflinks	exon	27495045	27495090	.	+	.	gene_id "XLOC_000433"; transcript_id "TCONS_00000583"; exon_number "1"; oId "TCONS_00015865"; tss_id "TSS495";
NW_004801612.1	Cufflinks	exon	27495096	27495418	.	+	.	gene_id "XLOC_000433"; transcript_id "TCONS_00000583"; exon_number "2"; oId "TCONS_00015865"; tss_id "TSS495";
NW_004801612.1	Cufflinks	exon	370162	370718	.	-	.	gene_id "XLOC_000434"; transcript_id "TCONS_00000584"; exon_number "1"; oId "TCONS_00016171"; tss_id "TSS496";
NW_004801612.1	Cufflinks	exon	373916	374129	.	-	.	gene_id "XLOC_000434"; transcript_id "TCONS_00000584"; exon_number "2"; oId "TCONS_00016171"; tss_id "TSS496";
NW_004801612.1	Cufflinks	exon	5883448	5883628	.	-	.	gene_id "XLOC_000435"; transcript_id "TCONS_00000585"; exon_number "1"; oId "TCONS_00016182"; tss_id "TSS497";
NW_004801612.1	Cufflinks	exon	5883824	5883893	.	-	.	gene_id "XLOC_000435"; transcript_id "TCONS_00000585"; exon_number "2"; oId "TCONS_00016182"; tss_id "TSS497";
NW_004801612.1	Cufflinks	exon	5884120	5884218	.	-	.	gene_id "XLOC_000435"; transcript_id "TCONS_00000585"; exon_number "3"; oId "TCONS_00016182"; tss_id "TSS497";
NW_004801612.1	Cufflinks	exon	5885421	5885505	.	-	.	gene_id "XLOC_000435"; transcript_id "TCONS_00000585"; exon_number "4"; oId "TCONS_00016182"; tss_id "TSS497";
NW_004801612.1	Cufflinks	exon	6071609	6071657	.	-	.	gene_id "XLOC_000436"; transcript_id "TCONS_00000586"; exon_number "1"; oId "TCONS_00015927"; tss_id "TSS498";
NW_004801612.1	Cufflinks	exon	6071767	6071853	.	-	.	gene_id "XLOC_000436"; transcript_id "TCONS_00000586"; exon_number "2"; oId "TCONS_00015927"; tss_id "TSS498";
NW_004801612.1	Cufflinks	exon	6071945	6071970	.	-	.	gene_id "XLOC_000436"; transcript_id "TCONS_00000586"; exon_number "3"; oId "TCONS_00015927"; tss_id "TSS498";
NW_004801612.1	Cufflinks	exon	6072277	6072333	.	-	.	gene_id "XLOC_000436"; transcript_id "TCONS_00000586"; exon_number "4"; oId "TCONS_00015927"; tss_id "TSS498";
NW_004801612.1	Cufflinks	exon	9261565	9263037	.	-	.	gene_id "XLOC_000437"; transcript_id "TCONS_00000587"; exon_number "1"; oId "TCONS_00016194"; tss_id "TSS499";
NW_004801612.1	Cufflinks	exon	9276547	9276629	.	-	.	gene_id "XLOC_000437"; transcript_id "TCONS_00000587"; exon_number "2"; oId "TCONS_00016194"; tss_id "TSS499";
NW_004801612.1	Cufflinks	exon	9268047	9268054	.	-	.	gene_id "XLOC_000438"; transcript_id "TCONS_00000588"; exon_number "1"; oId "TCONS_00015942"; tss_id "TSS500";
NW_004801612.1	Cufflinks	exon	9268074	9268296	.	-	.	gene_id "XLOC_000438"; transcript_id "TCONS_00000588"; exon_number "2"; oId "TCONS_00015942"; tss_id "TSS500";
NW_004801612.1	Cufflinks	exon	9273367	9273989	.	-	.	gene_id "XLOC_000439"; transcript_id "TCONS_00000589"; exon_number "1"; oId "TCONS_00016195"; tss_id "TSS501";
NW_004801612.1	Cufflinks	exon	9276718	9276826	.	-	.	gene_id "XLOC_000439"; transcript_id "TCONS_00000589"; exon_number "2"; oId "TCONS_00016195"; tss_id "TSS501";
NW_004801612.1	Cufflinks	exon	9275148	9275313	.	-	.	gene_id "XLOC_000440"; transcript_id "TCONS_00000590"; exon_number "1"; oId "TCONS_00015945"; tss_id "TSS502";
NW_004801612.1	Cufflinks	exon	9295125	9295226	.	-	.	gene_id "XLOC_000440"; transcript_id "TCONS_00000590"; exon_number "2"; oId "TCONS_00015945"; tss_id "TSS502";
NW_004801612.1	Cufflinks	exon	9332432	9332440	.	-	.	gene_id "XLOC_000441"; transcript_id "TCONS_00000591"; exon_number "1"; oId "TCONS_00016198"; tss_id "TSS503";
NW_004801612.1	Cufflinks	exon	9333419	9333909	.	-	.	gene_id "XLOC_000441"; transcript_id "TCONS_00000591"; exon_number "2"; oId "TCONS_00016198"; tss_id "TSS503";
NW_004801612.1	Cufflinks	exon	17552354	17552384	.	-	.	gene_id "XLOC_000442"; transcript_id "TCONS_00000592"; exon_number "1"; oId "TCONS_00016206"; tss_id "TSS504";
NW_004801612.1	Cufflinks	exon	17577296	17577394	.	-	.	gene_id "XLOC_000442"; transcript_id "TCONS_00000592"; exon_number "2"; oId "TCONS_00016206"; tss_id "TSS504";
NW_004801612.1	Cufflinks	exon	17579371	17579749	.	-	.	gene_id "XLOC_000442"; transcript_id "TCONS_00000592"; exon_number "3"; oId "TCONS_00016206"; tss_id "TSS504";
NW_004801612.1	Cufflinks	exon	19067418	19067631	.	-	.	gene_id "XLOC_000443"; transcript_id "TCONS_00000593"; exon_number "1"; oId "TCONS_00016008"; tss_id "TSS505";
NW_004801612.1	Cufflinks	exon	19080391	19080587	.	-	.	gene_id "XLOC_000443"; transcript_id "TCONS_00000593"; exon_number "2"; oId "TCONS_00016008"; tss_id "TSS505";
NW_004801612.1	Cufflinks	exon	19083713	19083958	.	-	.	gene_id "XLOC_000443"; transcript_id "TCONS_00000593"; exon_number "3"; oId "TCONS_00016008"; tss_id "TSS505";
NW_004801612.1	Cufflinks	exon	19335194	19335673	.	-	.	gene_id "XLOC_000444"; transcript_id "TCONS_00000594"; exon_number "1"; oId "TCONS_00016014"; tss_id "TSS506";
NW_004801612.1	Cufflinks	exon	19335921	19335927	.	-	.	gene_id "XLOC_000444"; transcript_id "TCONS_00000594"; exon_number "2"; oId "TCONS_00016014"; tss_id "TSS506";
NW_004801612.1	Cufflinks	exon	23990075	23990426	.	-	.	gene_id "XLOC_000445"; transcript_id "TCONS_00000595"; exon_number "1"; oId "TCONS_00016039"; tss_id "TSS507";
NW_004801612.1	Cufflinks	exon	23996719	23997128	.	-	.	gene_id "XLOC_000445"; transcript_id "TCONS_00000595"; exon_number "2"; oId "TCONS_00016039"; tss_id "TSS507";
NW_004801613.1	Cufflinks	exon	1637255	1637365	.	+	.	gene_id "XLOC_000446"; transcript_id "TCONS_00000596"; exon_number "1"; oId "TCONS_00016350"; tss_id "TSS508";
NW_004801613.1	Cufflinks	exon	1638022	1638139	.	+	.	gene_id "XLOC_000446"; transcript_id "TCONS_00000596"; exon_number "2"; oId "TCONS_00016350"; tss_id "TSS508";
NW_004801613.1	Cufflinks	exon	3449657	3449700	.	+	.	gene_id "XLOC_000447"; transcript_id "TCONS_00000597"; exon_number "1"; oId "TCONS_00016406"; tss_id "TSS509";
NW_004801613.1	Cufflinks	exon	3449709	3449900	.	+	.	gene_id "XLOC_000447"; transcript_id "TCONS_00000597"; exon_number "2"; oId "TCONS_00016406"; tss_id "TSS509";
NW_004801613.1	Cufflinks	exon	3449955	3449981	.	+	.	gene_id "XLOC_000447"; transcript_id "TCONS_00000597"; exon_number "3"; oId "TCONS_00016406"; tss_id "TSS509";
NW_004801613.1	Cufflinks	exon	4214329	4214440	.	+	.	gene_id "XLOC_000448"; transcript_id "TCONS_00000598"; exon_number "1"; oId "TCONS_00016435"; tss_id "TSS510";
NW_004801613.1	Cufflinks	exon	4215250	4215384	.	+	.	gene_id "XLOC_000448"; transcript_id "TCONS_00000598"; exon_number "2"; oId "TCONS_00016435"; tss_id "TSS510";
NW_004801613.1	Cufflinks	exon	4822993	4823109	.	+	.	gene_id "XLOC_000449"; transcript_id "TCONS_00000599"; exon_number "1"; oId "TCONS_00016462"; tss_id "TSS511";
NW_004801613.1	Cufflinks	exon	4823168	4823229	.	+	.	gene_id "XLOC_000449"; transcript_id "TCONS_00000599"; exon_number "2"; oId "TCONS_00016462"; tss_id "TSS511";
NW_004801613.1	Cufflinks	exon	4823242	4823338	.	+	.	gene_id "XLOC_000449"; transcript_id "TCONS_00000599"; exon_number "3"; oId "TCONS_00016462"; tss_id "TSS511";
NW_004801613.1	Cufflinks	exon	4823441	4823639	.	+	.	gene_id "XLOC_000449"; transcript_id "TCONS_00000599"; exon_number "4"; oId "TCONS_00016462"; tss_id "TSS511";
NW_004801613.1	Cufflinks	exon	4824080	4824792	.	+	.	gene_id "XLOC_000449"; transcript_id "TCONS_00000599"; exon_number "5"; oId "TCONS_00016462"; tss_id "TSS511";
NW_004801613.1	Cufflinks	exon	4825225	4825499	.	+	.	gene_id "XLOC_000450"; transcript_id "TCONS_00000600"; exon_number "1"; oId "TCONS_00016464"; tss_id "TSS512";
NW_004801613.1	Cufflinks	exon	4825565	4825784	.	+	.	gene_id "XLOC_000450"; transcript_id "TCONS_00000600"; exon_number "2"; oId "TCONS_00016464"; tss_id "TSS512";
NW_004801613.1	Cufflinks	exon	4825795	4826837	.	+	.	gene_id "XLOC_000450"; transcript_id "TCONS_00000600"; exon_number "3"; oId "TCONS_00016464"; tss_id "TSS512";
NW_004801613.1	Cufflinks	exon	5257097	5257572	.	+	.	gene_id "XLOC_000451"; transcript_id "TCONS_00000601"; exon_number "1"; oId "TCONS_00016472"; tss_id "TSS513";
NW_004801613.1	Cufflinks	exon	5257900	5257904	.	+	.	gene_id "XLOC_000451"; transcript_id "TCONS_00000601"; exon_number "2"; oId "TCONS_00016472"; tss_id "TSS513";
NW_004801613.1	Cufflinks	exon	6207154	6207564	.	+	.	gene_id "XLOC_000452"; transcript_id "TCONS_00000602"; exon_number "1"; oId "TCONS_00017717"; tss_id "TSS514";
NW_004801613.1	Cufflinks	exon	6208002	6208208	.	+	.	gene_id "XLOC_000452"; transcript_id "TCONS_00000602"; exon_number "2"; oId "TCONS_00017717"; tss_id "TSS514";
NW_004801613.1	Cufflinks	exon	6208659	6209341	.	+	.	gene_id "XLOC_000452"; transcript_id "TCONS_00000602"; exon_number "3"; oId "TCONS_00017717"; tss_id "TSS514";
NW_004801613.1	Cufflinks	exon	6207154	6208208	.	+	.	gene_id "XLOC_000452"; transcript_id "TCONS_00000604"; exon_number "1"; oId "TCONS_00017719"; tss_id "TSS514";
NW_004801613.1	Cufflinks	exon	6208659	6208773	.	+	.	gene_id "XLOC_000452"; transcript_id "TCONS_00000604"; exon_number "2"; oId "TCONS_00017719"; tss_id "TSS514";
NW_004801613.1	Cufflinks	exon	6212043	6212649	.	+	.	gene_id "XLOC_000452"; transcript_id "TCONS_00000604"; exon_number "3"; oId "TCONS_00017719"; tss_id "TSS514";
NW_004801613.1	Cufflinks	exon	6207154	6207564	.	+	.	gene_id "XLOC_000452"; transcript_id "TCONS_00000603"; exon_number "1"; oId "TCONS_00017718"; tss_id "TSS514";
NW_004801613.1	Cufflinks	exon	6208079	6208208	.	+	.	gene_id "XLOC_000452"; transcript_id "TCONS_00000603"; exon_number "2"; oId "TCONS_00017718"; tss_id "TSS514";
NW_004801613.1	Cufflinks	exon	6208659	6208773	.	+	.	gene_id "XLOC_000452"; transcript_id "TCONS_00000603"; exon_number "3"; oId "TCONS_00017718"; tss_id "TSS514";
NW_004801613.1	Cufflinks	exon	6212043	6212649	.	+	.	gene_id "XLOC_000452"; transcript_id "TCONS_00000603"; exon_number "4"; oId "TCONS_00017718"; tss_id "TSS514";
NW_004801613.1	Cufflinks	exon	6207175	6207564	.	+	.	gene_id "XLOC_000452"; transcript_id "TCONS_00000605"; exon_number "1"; oId "TCONS_00017720"; tss_id "TSS514";
NW_004801613.1	Cufflinks	exon	6208002	6208208	.	+	.	gene_id "XLOC_000452"; transcript_id "TCONS_00000605"; exon_number "2"; oId "TCONS_00017720"; tss_id "TSS514";
NW_004801613.1	Cufflinks	exon	6208659	6208773	.	+	.	gene_id "XLOC_000452"; transcript_id "TCONS_00000605"; exon_number "3"; oId "TCONS_00017720"; tss_id "TSS514";
NW_004801613.1	Cufflinks	exon	6212043	6212649	.	+	.	gene_id "XLOC_000452"; transcript_id "TCONS_00000605"; exon_number "4"; oId "TCONS_00017720"; tss_id "TSS514";
NW_004801613.1	Cufflinks	exon	6207241	6207564	.	+	.	gene_id "XLOC_000452"; transcript_id "TCONS_00000606"; exon_number "1"; oId "TCONS_00017721"; tss_id "TSS514";
NW_004801613.1	Cufflinks	exon	6208051	6208208	.	+	.	gene_id "XLOC_000452"; transcript_id "TCONS_00000606"; exon_number "2"; oId "TCONS_00017721"; tss_id "TSS514";
NW_004801613.1	Cufflinks	exon	6208659	6208773	.	+	.	gene_id "XLOC_000452"; transcript_id "TCONS_00000606"; exon_number "3"; oId "TCONS_00017721"; tss_id "TSS514";
NW_004801613.1	Cufflinks	exon	6209393	6209556	.	+	.	gene_id "XLOC_000452"; transcript_id "TCONS_00000606"; exon_number "4"; oId "TCONS_00017721"; tss_id "TSS514";
NW_004801613.1	Cufflinks	exon	6207241	6207564	.	+	.	gene_id "XLOC_000452"; transcript_id "TCONS_00000607"; exon_number "1"; oId "TCONS_00016490"; tss_id "TSS514";
NW_004801613.1	Cufflinks	exon	6208051	6208208	.	+	.	gene_id "XLOC_000452"; transcript_id "TCONS_00000607"; exon_number "2"; oId "TCONS_00016490"; tss_id "TSS514";
NW_004801613.1	Cufflinks	exon	6208659	6208773	.	+	.	gene_id "XLOC_000452"; transcript_id "TCONS_00000607"; exon_number "3"; oId "TCONS_00016490"; tss_id "TSS514";
NW_004801613.1	Cufflinks	exon	6212043	6212649	.	+	.	gene_id "XLOC_000452"; transcript_id "TCONS_00000607"; exon_number "4"; oId "TCONS_00016490"; tss_id "TSS514";
NW_004801613.1	Cufflinks	exon	6207248	6207564	.	+	.	gene_id "XLOC_000452"; transcript_id "TCONS_00000608"; exon_number "1"; oId "TCONS_00017722"; tss_id "TSS514";
NW_004801613.1	Cufflinks	exon	6208079	6208208	.	+	.	gene_id "XLOC_000452"; transcript_id "TCONS_00000608"; exon_number "2"; oId "TCONS_00017722"; tss_id "TSS514";
NW_004801613.1	Cufflinks	exon	6208659	6209341	.	+	.	gene_id "XLOC_000452"; transcript_id "TCONS_00000608"; exon_number "3"; oId "TCONS_00017722"; tss_id "TSS514";
NW_004801613.1	Cufflinks	exon	6207248	6207564	.	+	.	gene_id "XLOC_000452"; transcript_id "TCONS_00000610"; exon_number "1"; oId "TCONS_00017724"; tss_id "TSS514";
NW_004801613.1	Cufflinks	exon	6208079	6208208	.	+	.	gene_id "XLOC_000452"; transcript_id "TCONS_00000610"; exon_number "2"; oId "TCONS_00017724"; tss_id "TSS514";
NW_004801613.1	Cufflinks	exon	6208659	6208773	.	+	.	gene_id "XLOC_000452"; transcript_id "TCONS_00000610"; exon_number "3"; oId "TCONS_00017724"; tss_id "TSS514";
NW_004801613.1	Cufflinks	exon	6209393	6209556	.	+	.	gene_id "XLOC_000452"; transcript_id "TCONS_00000610"; exon_number "4"; oId "TCONS_00017724"; tss_id "TSS514";
NW_004801613.1	Cufflinks	exon	6207248	6208208	.	+	.	gene_id "XLOC_000452"; transcript_id "TCONS_00000609"; exon_number "1"; oId "TCONS_00017723"; tss_id "TSS514";
NW_004801613.1	Cufflinks	exon	6208659	6208773	.	+	.	gene_id "XLOC_000452"; transcript_id "TCONS_00000609"; exon_number "2"; oId "TCONS_00017723"; tss_id "TSS514";
NW_004801613.1	Cufflinks	exon	6209393	6209556	.	+	.	gene_id "XLOC_000452"; transcript_id "TCONS_00000609"; exon_number "3"; oId "TCONS_00017723"; tss_id "TSS514";
NW_004801613.1	Cufflinks	exon	7888151	7888172	.	+	.	gene_id "XLOC_000453"; transcript_id "TCONS_00000611"; exon_number "1"; oId "TCONS_00016541"; tss_id "TSS515";
NW_004801613.1	Cufflinks	exon	7888194	7889019	.	+	.	gene_id "XLOC_000453"; transcript_id "TCONS_00000611"; exon_number "2"; oId "TCONS_00016541"; tss_id "TSS515";
NW_004801613.1	Cufflinks	exon	15718203	15718282	.	+	.	gene_id "XLOC_000454"; transcript_id "TCONS_00000612"; exon_number "1"; oId "TCONS_00016685"; tss_id "TSS516";
NW_004801613.1	Cufflinks	exon	15900758	15900764	.	+	.	gene_id "XLOC_000454"; transcript_id "TCONS_00000612"; exon_number "2"; oId "TCONS_00016685"; tss_id "TSS516";
NW_004801613.1	Cufflinks	exon	16045703	16046013	.	+	.	gene_id "XLOC_000454"; transcript_id "TCONS_00000612"; exon_number "3"; oId "TCONS_00016685"; tss_id "TSS516";
NW_004801613.1	Cufflinks	exon	16046026	16046035	.	+	.	gene_id "XLOC_000454"; transcript_id "TCONS_00000612"; exon_number "4"; oId "TCONS_00016685"; tss_id "TSS516";
NW_004801613.1	Cufflinks	exon	20105763	20105907	.	+	.	gene_id "XLOC_000455"; transcript_id "TCONS_00000613"; exon_number "1"; oId "TCONS_00016738"; tss_id "TSS517";
NW_004801613.1	Cufflinks	exon	20106492	20106606	.	+	.	gene_id "XLOC_000455"; transcript_id "TCONS_00000613"; exon_number "2"; oId "TCONS_00016738"; tss_id "TSS517";
NW_004801613.1	Cufflinks	exon	20106934	20107056	.	+	.	gene_id "XLOC_000455"; transcript_id "TCONS_00000613"; exon_number "3"; oId "TCONS_00016738"; tss_id "TSS517";
NW_004801613.1	Cufflinks	exon	20173480	20173655	.	+	.	gene_id "XLOC_000456"; transcript_id "TCONS_00000614"; exon_number "1"; oId "TCONS_00016746"; tss_id "TSS518";
NW_004801613.1	Cufflinks	exon	20173667	20173735	.	+	.	gene_id "XLOC_000456"; transcript_id "TCONS_00000614"; exon_number "2"; oId "TCONS_00016746"; tss_id "TSS518";
NW_004801613.1	Cufflinks	exon	22213592	22213769	.	+	.	gene_id "XLOC_000457"; transcript_id "TCONS_00000615"; exon_number "1"; oId "TCONS_00016820"; tss_id "TSS519";
NW_004801613.1	Cufflinks	exon	22213837	22214426	.	+	.	gene_id "XLOC_000457"; transcript_id "TCONS_00000615"; exon_number "2"; oId "TCONS_00016820"; tss_id "TSS519";
NW_004801613.1	Cufflinks	exon	25041698	25042776	.	+	.	gene_id "XLOC_000458"; transcript_id "TCONS_00000616"; exon_number "1"; oId "TCONS_00016935"; tss_id "TSS520";
NW_004801613.1	Cufflinks	exon	25043524	25043554	.	+	.	gene_id "XLOC_000458"; transcript_id "TCONS_00000616"; exon_number "2"; oId "TCONS_00016935"; tss_id "TSS520";
NW_004801613.1	Cufflinks	exon	25130709	25131553	.	+	.	gene_id "XLOC_000459"; transcript_id "TCONS_00000617"; exon_number "1"; oId "TCONS_00017940"; tss_id "TSS521";
NW_004801613.1	Cufflinks	exon	25131715	25131856	.	+	.	gene_id "XLOC_000459"; transcript_id "TCONS_00000617"; exon_number "2"; oId "TCONS_00017940"; tss_id "TSS521";
NW_004801613.1	Cufflinks	exon	2513662	2515006	.	-	.	gene_id "XLOC_000460"; transcript_id "TCONS_00000618"; exon_number "1"; oId "TCONS_00017052"; tss_id "TSS522";
NW_004801613.1	Cufflinks	exon	2515170	2516824	.	-	.	gene_id "XLOC_000460"; transcript_id "TCONS_00000618"; exon_number "2"; oId "TCONS_00017052"; tss_id "TSS522";
NW_004801613.1	Cufflinks	exon	3187806	3189672	.	-	.	gene_id "XLOC_000461"; transcript_id "TCONS_00000619"; exon_number "1"; oId "TCONS_00017056"; tss_id "TSS523";
NW_004801613.1	Cufflinks	exon	3189683	3189692	.	-	.	gene_id "XLOC_000461"; transcript_id "TCONS_00000619"; exon_number "2"; oId "TCONS_00017056"; tss_id "TSS523";
NW_004801613.1	Cufflinks	exon	3229767	3229869	.	-	.	gene_id "XLOC_000462"; transcript_id "TCONS_00000620"; exon_number "1"; oId "TCONS_00017058"; tss_id "TSS524";
NW_004801613.1	Cufflinks	exon	3229884	3230022	.	-	.	gene_id "XLOC_000462"; transcript_id "TCONS_00000620"; exon_number "2"; oId "TCONS_00017058"; tss_id "TSS524";
NW_004801613.1	Cufflinks	exon	3230029	3230198	.	-	.	gene_id "XLOC_000462"; transcript_id "TCONS_00000620"; exon_number "3"; oId "TCONS_00017058"; tss_id "TSS524";
NW_004801613.1	Cufflinks	exon	4124961	4124969	.	-	.	gene_id "XLOC_000463"; transcript_id "TCONS_00000621"; exon_number "1"; oId "TCONS_00017084"; tss_id "TSS525";
NW_004801613.1	Cufflinks	exon	4125328	4125804	.	-	.	gene_id "XLOC_000463"; transcript_id "TCONS_00000621"; exon_number "2"; oId "TCONS_00017084"; tss_id "TSS525";
NW_004801613.1	Cufflinks	exon	4215609	4215740	.	-	.	gene_id "XLOC_000464"; transcript_id "TCONS_00000622"; exon_number "1"; oId "TCONS_00017089"; tss_id "TSS526";
NW_004801613.1	Cufflinks	exon	4215946	4216111	.	-	.	gene_id "XLOC_000464"; transcript_id "TCONS_00000622"; exon_number "2"; oId "TCONS_00017089"; tss_id "TSS526";
NW_004801613.1	Cufflinks	exon	4216121	4216132	.	-	.	gene_id "XLOC_000464"; transcript_id "TCONS_00000622"; exon_number "3"; oId "TCONS_00017089"; tss_id "TSS526";
NW_004801613.1	Cufflinks	exon	4216491	4216630	.	-	.	gene_id "XLOC_000464"; transcript_id "TCONS_00000622"; exon_number "4"; oId "TCONS_00017089"; tss_id "TSS526";
NW_004801613.1	Cufflinks	exon	4216730	4216831	.	-	.	gene_id "XLOC_000464"; transcript_id "TCONS_00000622"; exon_number "5"; oId "TCONS_00017089"; tss_id "TSS526";
NW_004801613.1	Cufflinks	exon	4602356	4602493	.	-	.	gene_id "XLOC_000465"; transcript_id "TCONS_00000623"; exon_number "1"; oId "TCONS_00018028"; tss_id "TSS527";
NW_004801613.1	Cufflinks	exon	4602935	4603149	.	-	.	gene_id "XLOC_000465"; transcript_id "TCONS_00000623"; exon_number "2"; oId "TCONS_00018028"; tss_id "TSS527";
NW_004801613.1	Cufflinks	exon	4602356	4602493	.	-	.	gene_id "XLOC_000465"; transcript_id "TCONS_00000624"; exon_number "1"; oId "TCONS_00018029"; tss_id "TSS527";
NW_004801613.1	Cufflinks	exon	4602817	4603183	.	-	.	gene_id "XLOC_000465"; transcript_id "TCONS_00000624"; exon_number "2"; oId "TCONS_00018029"; tss_id "TSS527";
NW_004801613.1	Cufflinks	exon	4602356	4602493	.	-	.	gene_id "XLOC_000465"; transcript_id "TCONS_00000625"; exon_number "1"; oId "TCONS_00018030"; tss_id "TSS527";
NW_004801613.1	Cufflinks	exon	4603019	4603277	.	-	.	gene_id "XLOC_000465"; transcript_id "TCONS_00000625"; exon_number "2"; oId "TCONS_00018030"; tss_id "TSS527";
NW_004801613.1	Cufflinks	exon	4602356	4602493	.	-	.	gene_id "XLOC_000465"; transcript_id "TCONS_00000626"; exon_number "1"; oId "TCONS_00018031"; tss_id "TSS528";
NW_004801613.1	Cufflinks	exon	4604805	4605107	.	-	.	gene_id "XLOC_000465"; transcript_id "TCONS_00000626"; exon_number "2"; oId "TCONS_00018031"; tss_id "TSS528";
NW_004801613.1	Cufflinks	exon	4679670	4679800	.	-	.	gene_id "XLOC_000466"; transcript_id "TCONS_00000627"; exon_number "1"; oId "TCONS_00017117"; tss_id "TSS529";
NW_004801613.1	Cufflinks	exon	4679820	4679890	.	-	.	gene_id "XLOC_000466"; transcript_id "TCONS_00000627"; exon_number "2"; oId "TCONS_00017117"; tss_id "TSS529";
NW_004801613.1	Cufflinks	exon	4719546	4719638	.	-	.	gene_id "XLOC_000467"; transcript_id "TCONS_00000628"; exon_number "1"; oId "TCONS_00017118"; tss_id "TSS530";
NW_004801613.1	Cufflinks	exon	4719652	4719776	.	-	.	gene_id "XLOC_000467"; transcript_id "TCONS_00000628"; exon_number "2"; oId "TCONS_00017118"; tss_id "TSS530";
NW_004801613.1	Cufflinks	exon	4719784	4719889	.	-	.	gene_id "XLOC_000467"; transcript_id "TCONS_00000628"; exon_number "3"; oId "TCONS_00017118"; tss_id "TSS530";
NW_004801613.1	Cufflinks	exon	4741928	4742105	.	-	.	gene_id "XLOC_000468"; transcript_id "TCONS_00000629"; exon_number "1"; oId "TCONS_00018037"; tss_id "TSS531";
NW_004801613.1	Cufflinks	exon	4837465	4837489	.	-	.	gene_id "XLOC_000468"; transcript_id "TCONS_00000629"; exon_number "2"; oId "TCONS_00018037"; tss_id "TSS531";
NW_004801613.1	Cufflinks	exon	4823210	4823226	.	-	.	gene_id "XLOC_000469"; transcript_id "TCONS_00000630"; exon_number "1"; oId "TCONS_00017123"; tss_id "TSS532";
NW_004801613.1	Cufflinks	exon	4823240	4823639	.	-	.	gene_id "XLOC_000469"; transcript_id "TCONS_00000630"; exon_number "2"; oId "TCONS_00017123"; tss_id "TSS532";
NW_004801613.1	Cufflinks	exon	4824080	4824741	.	-	.	gene_id "XLOC_000469"; transcript_id "TCONS_00000630"; exon_number "3"; oId "TCONS_00017123"; tss_id "TSS532";
NW_004801613.1	Cufflinks	exon	4833470	4833597	.	-	.	gene_id "XLOC_000470"; transcript_id "TCONS_00000631"; exon_number "1"; oId "TCONS_00017124"; tss_id "TSS533";
NW_004801613.1	Cufflinks	exon	4838477	4839221	.	-	.	gene_id "XLOC_000470"; transcript_id "TCONS_00000631"; exon_number "2"; oId "TCONS_00017124"; tss_id "TSS533";
NW_004801613.1	Cufflinks	exon	6207218	6208208	.	-	.	gene_id "XLOC_000471"; transcript_id "TCONS_00000632"; exon_number "1"; oId "TCONS_00017155"; tss_id "TSS534";
NW_004801613.1	Cufflinks	exon	6208659	6208773	.	-	.	gene_id "XLOC_000471"; transcript_id "TCONS_00000632"; exon_number "2"; oId "TCONS_00017155"; tss_id "TSS534";
NW_004801613.1	Cufflinks	exon	6212043	6212208	.	-	.	gene_id "XLOC_000471"; transcript_id "TCONS_00000632"; exon_number "3"; oId "TCONS_00017155"; tss_id "TSS534";
NW_004801613.1	Cufflinks	exon	6208172	6208208	.	-	.	gene_id "XLOC_000471"; transcript_id "TCONS_00000633"; exon_number "1"; oId "TCONS_00017156"; tss_id "TSS535";
NW_004801613.1	Cufflinks	exon	6208659	6208773	.	-	.	gene_id "XLOC_000471"; transcript_id "TCONS_00000633"; exon_number "2"; oId "TCONS_00017156"; tss_id "TSS535";
NW_004801613.1	Cufflinks	exon	6217214	6217355	.	-	.	gene_id "XLOC_000471"; transcript_id "TCONS_00000633"; exon_number "3"; oId "TCONS_00017156"; tss_id "TSS535";
NW_004801613.1	Cufflinks	exon	6217497	6217501	.	-	.	gene_id "XLOC_000471"; transcript_id "TCONS_00000633"; exon_number "4"; oId "TCONS_00017156"; tss_id "TSS535";
NW_004801613.1	Cufflinks	exon	7887607	7887831	.	-	.	gene_id "XLOC_000472"; transcript_id "TCONS_00000634"; exon_number "1"; oId "TCONS_00017225"; tss_id "TSS536";
NW_004801613.1	Cufflinks	exon	7887969	7888123	.	-	.	gene_id "XLOC_000472"; transcript_id "TCONS_00000634"; exon_number "2"; oId "TCONS_00017225"; tss_id "TSS536";
NW_004801613.1	Cufflinks	exon	11365365	11365370	.	-	.	gene_id "XLOC_000473"; transcript_id "TCONS_00000635"; exon_number "1"; oId "TCONS_00017304"; tss_id "TSS537";
NW_004801613.1	Cufflinks	exon	11365631	11365831	.	-	.	gene_id "XLOC_000473"; transcript_id "TCONS_00000635"; exon_number "2"; oId "TCONS_00017304"; tss_id "TSS537";
NW_004801613.1	Cufflinks	exon	15077953	15079134	.	-	.	gene_id "XLOC_000474"; transcript_id "TCONS_00000637"; exon_number "1"; oId "TCONS_00017342"; tss_id "TSS538";
NW_004801613.1	Cufflinks	exon	15079150	15079457	.	-	.	gene_id "XLOC_000474"; transcript_id "TCONS_00000637"; exon_number "2"; oId "TCONS_00017342"; tss_id "TSS538";
NW_004801613.1	Cufflinks	exon	15079463	15079728	.	-	.	gene_id "XLOC_000474"; transcript_id "TCONS_00000637"; exon_number "3"; oId "TCONS_00017342"; tss_id "TSS538";
NW_004801613.1	Cufflinks	exon	15077953	15078408	.	-	.	gene_id "XLOC_000474"; transcript_id "TCONS_00000636"; exon_number "1"; oId "TCONS_00017341"; tss_id "TSS538";
NW_004801613.1	Cufflinks	exon	15078538	15079134	.	-	.	gene_id "XLOC_000474"; transcript_id "TCONS_00000636"; exon_number "2"; oId "TCONS_00017341"; tss_id "TSS538";
NW_004801613.1	Cufflinks	exon	15079150	15079457	.	-	.	gene_id "XLOC_000474"; transcript_id "TCONS_00000636"; exon_number "3"; oId "TCONS_00017341"; tss_id "TSS538";
NW_004801613.1	Cufflinks	exon	15079463	15079728	.	-	.	gene_id "XLOC_000474"; transcript_id "TCONS_00000636"; exon_number "4"; oId "TCONS_00017341"; tss_id "TSS538";
NW_004801613.1	Cufflinks	exon	18965287	18966633	.	-	.	gene_id "XLOC_000475"; transcript_id "TCONS_00000638"; exon_number "1"; oId "TCONS_00017381"; tss_id "TSS539";
NW_004801613.1	Cufflinks	exon	18966642	18966648	.	-	.	gene_id "XLOC_000475"; transcript_id "TCONS_00000638"; exon_number "2"; oId "TCONS_00017381"; tss_id "TSS539";
NW_004801613.1	Cufflinks	exon	20163877	20163883	.	-	.	gene_id "XLOC_000476"; transcript_id "TCONS_00000639"; exon_number "1"; oId "TCONS_00017410"; tss_id "TSS540";
NW_004801613.1	Cufflinks	exon	20163894	20164726	.	-	.	gene_id "XLOC_000476"; transcript_id "TCONS_00000639"; exon_number "2"; oId "TCONS_00017410"; tss_id "TSS540";
NW_004801613.1	Cufflinks	exon	20531291	20531610	.	-	.	gene_id "XLOC_000477"; transcript_id "TCONS_00000640"; exon_number "1"; oId "TCONS_00017417"; tss_id "TSS541";
NW_004801613.1	Cufflinks	exon	20531683	20531688	.	-	.	gene_id "XLOC_000477"; transcript_id "TCONS_00000640"; exon_number "2"; oId "TCONS_00017417"; tss_id "TSS541";
NW_004801613.1	Cufflinks	exon	20742814	20743307	.	-	.	gene_id "XLOC_000478"; transcript_id "TCONS_00000641"; exon_number "1"; oId "TCONS_00017437"; tss_id "TSS542";
NW_004801613.1	Cufflinks	exon	20743315	20743344	.	-	.	gene_id "XLOC_000478"; transcript_id "TCONS_00000641"; exon_number "2"; oId "TCONS_00017437"; tss_id "TSS542";
NW_004801613.1	Cufflinks	exon	20869235	20869727	.	-	.	gene_id "XLOC_000479"; transcript_id "TCONS_00000642"; exon_number "1"; oId "TCONS_00017458"; tss_id "TSS543";
NW_004801613.1	Cufflinks	exon	20869782	20870462	.	-	.	gene_id "XLOC_000479"; transcript_id "TCONS_00000642"; exon_number "2"; oId "TCONS_00017458"; tss_id "TSS543";
NW_004801613.1	Cufflinks	exon	21717475	21717536	.	-	.	gene_id "XLOC_000480"; transcript_id "TCONS_00000643"; exon_number "1"; oId "TCONS_00017486"; tss_id "TSS544";
NW_004801613.1	Cufflinks	exon	21717720	21718676	.	-	.	gene_id "XLOC_000480"; transcript_id "TCONS_00000643"; exon_number "2"; oId "TCONS_00017486"; tss_id "TSS544";
NW_004801614.1	Cufflinks	exon	1597940	1598631	.	+	.	gene_id "XLOC_000481"; transcript_id "TCONS_00000644"; exon_number "1"; oId "TCONS_00018412"; tss_id "TSS545";
NW_004801614.1	Cufflinks	exon	1598867	1598887	.	+	.	gene_id "XLOC_000481"; transcript_id "TCONS_00000644"; exon_number "2"; oId "TCONS_00018412"; tss_id "TSS545";
NW_004801614.1	Cufflinks	exon	2351055	2351128	.	+	.	gene_id "XLOC_000482"; transcript_id "TCONS_00000645"; exon_number "1"; oId "TCONS_00018438"; tss_id "TSS546";
NW_004801614.1	Cufflinks	exon	2351136	2351842	.	+	.	gene_id "XLOC_000482"; transcript_id "TCONS_00000645"; exon_number "2"; oId "TCONS_00018438"; tss_id "TSS546";
NW_004801614.1	Cufflinks	exon	3678947	3679004	.	+	.	gene_id "XLOC_000483"; transcript_id "TCONS_00000646"; exon_number "1"; oId "TCONS_00018466"; tss_id "TSS547";
NW_004801614.1	Cufflinks	exon	3679014	3679033	.	+	.	gene_id "XLOC_000483"; transcript_id "TCONS_00000646"; exon_number "2"; oId "TCONS_00018466"; tss_id "TSS547";
NW_004801614.1	Cufflinks	exon	3679056	3680408	.	+	.	gene_id "XLOC_000483"; transcript_id "TCONS_00000646"; exon_number "3"; oId "TCONS_00018466"; tss_id "TSS547";
NW_004801614.1	Cufflinks	exon	3743462	3743468	.	+	.	gene_id "XLOC_000484"; transcript_id "TCONS_00000647"; exon_number "1"; oId "TCONS_00018480"; tss_id "TSS548";
NW_004801614.1	Cufflinks	exon	3743475	3743682	.	+	.	gene_id "XLOC_000484"; transcript_id "TCONS_00000647"; exon_number "2"; oId "TCONS_00018480"; tss_id "TSS548";
NW_004801614.1	Cufflinks	exon	5951726	5951802	.	+	.	gene_id "XLOC_000485"; transcript_id "TCONS_00000648"; exon_number "1"; oId "TCONS_00018529"; tss_id "TSS549";
NW_004801614.1	Cufflinks	exon	6026205	6026249	.	+	.	gene_id "XLOC_000485"; transcript_id "TCONS_00000648"; exon_number "2"; oId "TCONS_00018529"; tss_id "TSS549";
NW_004801614.1	Cufflinks	exon	6026647	6026834	.	+	.	gene_id "XLOC_000485"; transcript_id "TCONS_00000648"; exon_number "3"; oId "TCONS_00018529"; tss_id "TSS549";
NW_004801614.1	Cufflinks	exon	6074484	6074512	.	+	.	gene_id "XLOC_000486"; transcript_id "TCONS_00000649"; exon_number "1"; oId "TCONS_00018532"; tss_id "TSS550";
NW_004801614.1	Cufflinks	exon	6080625	6080960	.	+	.	gene_id "XLOC_000486"; transcript_id "TCONS_00000649"; exon_number "2"; oId "TCONS_00018532"; tss_id "TSS550";
NW_004801614.1	Cufflinks	exon	6088201	6088415	.	+	.	gene_id "XLOC_000487"; transcript_id "TCONS_00000650"; exon_number "1"; oId "TCONS_00018539"; tss_id "TSS551";
NW_004801614.1	Cufflinks	exon	6088421	6089246	.	+	.	gene_id "XLOC_000487"; transcript_id "TCONS_00000650"; exon_number "2"; oId "TCONS_00018539"; tss_id "TSS551";
NW_004801614.1	Cufflinks	exon	6572645	6572744	.	+	.	gene_id "XLOC_000488"; transcript_id "TCONS_00000651"; exon_number "1"; oId "TCONS_00018578"; tss_id "TSS552";
NW_004801614.1	Cufflinks	exon	6580157	6580262	.	+	.	gene_id "XLOC_000488"; transcript_id "TCONS_00000651"; exon_number "2"; oId "TCONS_00018578"; tss_id "TSS552";
NW_004801614.1	Cufflinks	exon	8206343	8206401	.	+	.	gene_id "XLOC_000489"; transcript_id "TCONS_00000652"; exon_number "1"; oId "TCONS_00018702"; tss_id "TSS553";
NW_004801614.1	Cufflinks	exon	8206412	8206660	.	+	.	gene_id "XLOC_000489"; transcript_id "TCONS_00000652"; exon_number "2"; oId "TCONS_00018702"; tss_id "TSS553";
NW_004801614.1	Cufflinks	exon	15273311	15274497	.	+	.	gene_id "XLOC_000490"; transcript_id "TCONS_00000653"; exon_number "1"; oId "TCONS_00018773"; tss_id "TSS554";
NW_004801614.1	Cufflinks	exon	15274507	15274514	.	+	.	gene_id "XLOC_000490"; transcript_id "TCONS_00000653"; exon_number "2"; oId "TCONS_00018773"; tss_id "TSS554";
NW_004801614.1	Cufflinks	exon	15274522	15274527	.	+	.	gene_id "XLOC_000490"; transcript_id "TCONS_00000653"; exon_number "3"; oId "TCONS_00018773"; tss_id "TSS554";
NW_004801614.1	Cufflinks	exon	15792400	15793317	.	+	.	gene_id "XLOC_000491"; transcript_id "TCONS_00000654"; exon_number "1"; oId "TCONS_00018793"; tss_id "TSS555";
NW_004801614.1	Cufflinks	exon	15794425	15795721	.	+	.	gene_id "XLOC_000491"; transcript_id "TCONS_00000654"; exon_number "2"; oId "TCONS_00018793"; tss_id "TSS555";
NW_004801614.1	Cufflinks	exon	16697954	16697960	.	+	.	gene_id "XLOC_000492"; transcript_id "TCONS_00000655"; exon_number "1"; oId "TCONS_00018860"; tss_id "TSS556";
NW_004801614.1	Cufflinks	exon	16697967	16698292	.	+	.	gene_id "XLOC_000492"; transcript_id "TCONS_00000655"; exon_number "2"; oId "TCONS_00018860"; tss_id "TSS556";
NW_004801614.1	Cufflinks	exon	16755288	16755690	.	+	.	gene_id "XLOC_000493"; transcript_id "TCONS_00000656"; exon_number "1"; oId "TCONS_00018863"; tss_id "TSS557";
NW_004801614.1	Cufflinks	exon	16755958	16756017	.	+	.	gene_id "XLOC_000493"; transcript_id "TCONS_00000656"; exon_number "2"; oId "TCONS_00018863"; tss_id "TSS557";
NW_004801614.1	Cufflinks	exon	18147836	18150308	.	+	.	gene_id "XLOC_000494"; transcript_id "TCONS_00000657"; exon_number "1"; oId "TCONS_00018916"; tss_id "TSS558";
NW_004801614.1	Cufflinks	exon	18150477	18150495	.	+	.	gene_id "XLOC_000494"; transcript_id "TCONS_00000657"; exon_number "2"; oId "TCONS_00018916"; tss_id "TSS558";
NW_004801614.1	Cufflinks	exon	18150519	18150530	.	+	.	gene_id "XLOC_000494"; transcript_id "TCONS_00000657"; exon_number "3"; oId "TCONS_00018916"; tss_id "TSS558";
NW_004801614.1	Cufflinks	exon	18151281	18151610	.	+	.	gene_id "XLOC_000495"; transcript_id "TCONS_00000658"; exon_number "1"; oId "TCONS_00018918"; tss_id "TSS559";
NW_004801614.1	Cufflinks	exon	18153832	18153924	.	+	.	gene_id "XLOC_000495"; transcript_id "TCONS_00000658"; exon_number "2"; oId "TCONS_00018918"; tss_id "TSS559";
NW_004801614.1	Cufflinks	exon	18155399	18155434	.	+	.	gene_id "XLOC_000495"; transcript_id "TCONS_00000658"; exon_number "3"; oId "TCONS_00018918"; tss_id "TSS559";
NW_004801614.1	Cufflinks	exon	18804024	18804388	.	+	.	gene_id "XLOC_000496"; transcript_id "TCONS_00000659"; exon_number "1"; oId "TCONS_00018939"; tss_id "TSS560";
NW_004801614.1	Cufflinks	exon	18821568	18821834	.	+	.	gene_id "XLOC_000496"; transcript_id "TCONS_00000659"; exon_number "2"; oId "TCONS_00018939"; tss_id "TSS560";
NW_004801614.1	Cufflinks	exon	18813964	18814099	.	+	.	gene_id "XLOC_000496"; transcript_id "TCONS_00000660"; exon_number "1"; oId "TCONS_00018940"; tss_id "TSS561";
NW_004801614.1	Cufflinks	exon	18814114	18814178	.	+	.	gene_id "XLOC_000496"; transcript_id "TCONS_00000660"; exon_number "2"; oId "TCONS_00018940"; tss_id "TSS561";
NW_004801614.1	Cufflinks	exon	18814226	18816264	.	+	.	gene_id "XLOC_000496"; transcript_id "TCONS_00000660"; exon_number "3"; oId "TCONS_00018940"; tss_id "TSS561";
NW_004801614.1	Cufflinks	exon	18819725	18819919	.	+	.	gene_id "XLOC_000496"; transcript_id "TCONS_00000660"; exon_number "4"; oId "TCONS_00018940"; tss_id "TSS561";
NW_004801614.1	Cufflinks	exon	18821568	18821834	.	+	.	gene_id "XLOC_000496"; transcript_id "TCONS_00000660"; exon_number "5"; oId "TCONS_00018940"; tss_id "TSS561";
NW_004801614.1	Cufflinks	exon	18814050	18816063	.	+	.	gene_id "XLOC_000496"; transcript_id "TCONS_00000661"; exon_number "1"; oId "TCONS_00018942"; tss_id "TSS561";
NW_004801614.1	Cufflinks	exon	18821568	18821834	.	+	.	gene_id "XLOC_000496"; transcript_id "TCONS_00000661"; exon_number "2"; oId "TCONS_00018942"; tss_id "TSS561";
NW_004801614.1	Cufflinks	exon	18814051	18814357	.	+	.	gene_id "XLOC_000496"; transcript_id "TCONS_00000662"; exon_number "1"; oId "TCONS_00019996"; tss_id "TSS561";
NW_004801614.1	Cufflinks	exon	18814736	18819928	.	+	.	gene_id "XLOC_000496"; transcript_id "TCONS_00000662"; exon_number "2"; oId "TCONS_00019996"; tss_id "TSS561";
NW_004801614.1	Cufflinks	exon	18816237	18816264	.	+	.	gene_id "XLOC_000496"; transcript_id "TCONS_00000663"; exon_number "1"; oId "TCONS_00018943"; tss_id "TSS562";
NW_004801614.1	Cufflinks	exon	18819725	18819945	.	+	.	gene_id "XLOC_000496"; transcript_id "TCONS_00000663"; exon_number "2"; oId "TCONS_00018943"; tss_id "TSS562";
NW_004801614.1	Cufflinks	exon	18821568	18821834	.	+	.	gene_id "XLOC_000496"; transcript_id "TCONS_00000663"; exon_number "3"; oId "TCONS_00018943"; tss_id "TSS562";
NW_004801614.1	Cufflinks	exon	22121806	22121811	.	+	.	gene_id "XLOC_000497"; transcript_id "TCONS_00000664"; exon_number "1"; oId "TCONS_00018973"; tss_id "TSS563";
NW_004801614.1	Cufflinks	exon	22122268	22123102	.	+	.	gene_id "XLOC_000497"; transcript_id "TCONS_00000664"; exon_number "2"; oId "TCONS_00018973"; tss_id "TSS563";
NW_004801614.1	Cufflinks	exon	23101313	23101360	.	+	.	gene_id "XLOC_000498"; transcript_id "TCONS_00000665"; exon_number "1"; oId "TCONS_00020036"; tss_id "TSS564";
NW_004801614.1	Cufflinks	exon	23103052	23103163	.	+	.	gene_id "XLOC_000498"; transcript_id "TCONS_00000665"; exon_number "2"; oId "TCONS_00020036"; tss_id "TSS564";
NW_004801614.1	Cufflinks	exon	23114811	23118286	.	+	.	gene_id "XLOC_000498"; transcript_id "TCONS_00000665"; exon_number "3"; oId "TCONS_00020036"; tss_id "TSS564";
NW_004801614.1	Cufflinks	exon	23101313	23101360	.	+	.	gene_id "XLOC_000498"; transcript_id "TCONS_00000666"; exon_number "1"; oId "TCONS_00020037"; tss_id "TSS564";
NW_004801614.1	Cufflinks	exon	23103052	23103163	.	+	.	gene_id "XLOC_000498"; transcript_id "TCONS_00000666"; exon_number "2"; oId "TCONS_00020037"; tss_id "TSS564";
NW_004801614.1	Cufflinks	exon	23114811	23114959	.	+	.	gene_id "XLOC_000498"; transcript_id "TCONS_00000666"; exon_number "3"; oId "TCONS_00020037"; tss_id "TSS564";
NW_004801614.1	Cufflinks	exon	23133223	23133262	.	+	.	gene_id "XLOC_000498"; transcript_id "TCONS_00000666"; exon_number "4"; oId "TCONS_00020037"; tss_id "TSS564";
NW_004801614.1	Cufflinks	exon	23138439	23138703	.	+	.	gene_id "XLOC_000498"; transcript_id "TCONS_00000666"; exon_number "5"; oId "TCONS_00020037"; tss_id "TSS564";
NW_004801614.1	Cufflinks	exon	23101337	23101360	.	+	.	gene_id "XLOC_000498"; transcript_id "TCONS_00000667"; exon_number "1"; oId "TCONS_00020038"; tss_id "TSS564";
NW_004801614.1	Cufflinks	exon	23103052	23103163	.	+	.	gene_id "XLOC_000498"; transcript_id "TCONS_00000667"; exon_number "2"; oId "TCONS_00020038"; tss_id "TSS564";
NW_004801614.1	Cufflinks	exon	23133223	23133262	.	+	.	gene_id "XLOC_000498"; transcript_id "TCONS_00000667"; exon_number "3"; oId "TCONS_00020038"; tss_id "TSS564";
NW_004801614.1	Cufflinks	exon	23138439	23138576	.	+	.	gene_id "XLOC_000498"; transcript_id "TCONS_00000667"; exon_number "4"; oId "TCONS_00020038"; tss_id "TSS564";
NW_004801614.1	Cufflinks	exon	23141599	23142515	.	+	.	gene_id "XLOC_000498"; transcript_id "TCONS_00000667"; exon_number "5"; oId "TCONS_00020038"; tss_id "TSS564";
NW_004801614.1	Cufflinks	exon	23103020	23103163	.	+	.	gene_id "XLOC_000498"; transcript_id "TCONS_00000668"; exon_number "1"; oId "TCONS_00020039"; tss_id "TSS565";
NW_004801614.1	Cufflinks	exon	23138439	23138703	.	+	.	gene_id "XLOC_000498"; transcript_id "TCONS_00000668"; exon_number "2"; oId "TCONS_00020039"; tss_id "TSS565";
NW_004801614.1	Cufflinks	exon	23103050	23103163	.	+	.	gene_id "XLOC_000498"; transcript_id "TCONS_00000669"; exon_number "1"; oId "TCONS_00018994"; tss_id "TSS565";
NW_004801614.1	Cufflinks	exon	23133223	23133262	.	+	.	gene_id "XLOC_000498"; transcript_id "TCONS_00000669"; exon_number "2"; oId "TCONS_00018994"; tss_id "TSS565";
NW_004801614.1	Cufflinks	exon	23138439	23138576	.	+	.	gene_id "XLOC_000498"; transcript_id "TCONS_00000669"; exon_number "3"; oId "TCONS_00018994"; tss_id "TSS565";
NW_004801614.1	Cufflinks	exon	23141599	23141849	.	+	.	gene_id "XLOC_000498"; transcript_id "TCONS_00000669"; exon_number "4"; oId "TCONS_00018994"; tss_id "TSS565";
NW_004801614.1	Cufflinks	exon	23103134	23103163	.	+	.	gene_id "XLOC_000498"; transcript_id "TCONS_00000670"; exon_number "1"; oId "TCONS_00018995"; tss_id "TSS566";
NW_004801614.1	Cufflinks	exon	23114811	23114959	.	+	.	gene_id "XLOC_000498"; transcript_id "TCONS_00000670"; exon_number "2"; oId "TCONS_00018995"; tss_id "TSS566";
NW_004801614.1	Cufflinks	exon	23133223	23133262	.	+	.	gene_id "XLOC_000498"; transcript_id "TCONS_00000670"; exon_number "3"; oId "TCONS_00018995"; tss_id "TSS566";
NW_004801614.1	Cufflinks	exon	23138439	23138576	.	+	.	gene_id "XLOC_000498"; transcript_id "TCONS_00000670"; exon_number "4"; oId "TCONS_00018995"; tss_id "TSS566";
NW_004801614.1	Cufflinks	exon	23141599	23141849	.	+	.	gene_id "XLOC_000498"; transcript_id "TCONS_00000670"; exon_number "5"; oId "TCONS_00018995"; tss_id "TSS566";
NW_004801614.1	Cufflinks	exon	23103134	23103163	.	+	.	gene_id "XLOC_000498"; transcript_id "TCONS_00000671"; exon_number "1"; oId "TCONS_00018996"; tss_id "TSS566";
NW_004801614.1	Cufflinks	exon	23114811	23114959	.	+	.	gene_id "XLOC_000498"; transcript_id "TCONS_00000671"; exon_number "2"; oId "TCONS_00018996"; tss_id "TSS566";
NW_004801614.1	Cufflinks	exon	23138439	23138576	.	+	.	gene_id "XLOC_000498"; transcript_id "TCONS_00000671"; exon_number "3"; oId "TCONS_00018996"; tss_id "TSS566";
NW_004801614.1	Cufflinks	exon	23141599	23141994	.	+	.	gene_id "XLOC_000498"; transcript_id "TCONS_00000671"; exon_number "4"; oId "TCONS_00018996"; tss_id "TSS566";
NW_004801614.1	Cufflinks	exon	23114809	23114959	.	+	.	gene_id "XLOC_000498"; transcript_id "TCONS_00000672"; exon_number "1"; oId "TCONS_00020040"; tss_id "TSS567";
NW_004801614.1	Cufflinks	exon	23138439	23138703	.	+	.	gene_id "XLOC_000498"; transcript_id "TCONS_00000672"; exon_number "2"; oId "TCONS_00020040"; tss_id "TSS567";
NW_004801614.1	Cufflinks	exon	505365	505642	.	-	.	gene_id "XLOC_000499"; transcript_id "TCONS_00000673"; exon_number "1"; oId "TCONS_00019050"; tss_id "TSS568";
NW_004801614.1	Cufflinks	exon	506053	506059	.	-	.	gene_id "XLOC_000499"; transcript_id "TCONS_00000673"; exon_number "2"; oId "TCONS_00019050"; tss_id "TSS568";
NW_004801614.1	Cufflinks	exon	1398982	1399014	.	-	.	gene_id "XLOC_000500"; transcript_id "TCONS_00000674"; exon_number "1"; oId "TCONS_00020064"; tss_id "TSS569";
NW_004801614.1	Cufflinks	exon	1401745	1402439	.	-	.	gene_id "XLOC_000500"; transcript_id "TCONS_00000674"; exon_number "2"; oId "TCONS_00020064"; tss_id "TSS569";
NW_004801614.1	Cufflinks	exon	1732566	1732657	.	-	.	gene_id "XLOC_000501"; transcript_id "TCONS_00000675"; exon_number "1"; oId "TCONS_00020077"; tss_id "TSS570";
NW_004801614.1	Cufflinks	exon	1732742	1733034	.	-	.	gene_id "XLOC_000501"; transcript_id "TCONS_00000675"; exon_number "2"; oId "TCONS_00020077"; tss_id "TSS570";
NW_004801614.1	Cufflinks	exon	1789351	1791005	.	-	.	gene_id "XLOC_000502"; transcript_id "TCONS_00000676"; exon_number "1"; oId "TCONS_00020082"; tss_id "TSS571";
NW_004801614.1	Cufflinks	exon	1791781	1792533	.	-	.	gene_id "XLOC_000502"; transcript_id "TCONS_00000676"; exon_number "2"; oId "TCONS_00020082"; tss_id "TSS571";
NW_004801614.1	Cufflinks	exon	1789351	1791942	.	-	.	gene_id "XLOC_000502"; transcript_id "TCONS_00000677"; exon_number "1"; oId "TCONS_00020083"; tss_id "TSS572";
NW_004801614.1	Cufflinks	exon	1793859	1793947	.	-	.	gene_id "XLOC_000502"; transcript_id "TCONS_00000677"; exon_number "2"; oId "TCONS_00020083"; tss_id "TSS572";
NW_004801614.1	Cufflinks	exon	2340496	2340734	.	-	.	gene_id "XLOC_000503"; transcript_id "TCONS_00000678"; exon_number "1"; oId "TCONS_00019124"; tss_id "TSS573";
NW_004801614.1	Cufflinks	exon	2341177	2341206	.	-	.	gene_id "XLOC_000503"; transcript_id "TCONS_00000678"; exon_number "2"; oId "TCONS_00019124"; tss_id "TSS573";
NW_004801614.1	Cufflinks	exon	4370746	4370976	.	-	.	gene_id "XLOC_000504"; transcript_id "TCONS_00000679"; exon_number "1"; oId "TCONS_00019192"; tss_id "TSS574";
NW_004801614.1	Cufflinks	exon	4371547	4371674	.	-	.	gene_id "XLOC_000504"; transcript_id "TCONS_00000679"; exon_number "2"; oId "TCONS_00019192"; tss_id "TSS574";
NW_004801614.1	Cufflinks	exon	4716943	4716973	.	-	.	gene_id "XLOC_000505"; transcript_id "TCONS_00000680"; exon_number "1"; oId "TCONS_00019203"; tss_id "TSS575";
NW_004801614.1	Cufflinks	exon	4718683	4718857	.	-	.	gene_id "XLOC_000505"; transcript_id "TCONS_00000680"; exon_number "2"; oId "TCONS_00019203"; tss_id "TSS575";
NW_004801614.1	Cufflinks	exon	6045777	6046050	.	-	.	gene_id "XLOC_000506"; transcript_id "TCONS_00000681"; exon_number "1"; oId "TCONS_00020134"; tss_id "TSS576";
NW_004801614.1	Cufflinks	exon	6046255	6046291	.	-	.	gene_id "XLOC_000506"; transcript_id "TCONS_00000681"; exon_number "2"; oId "TCONS_00020134"; tss_id "TSS576";
NW_004801614.1	Cufflinks	exon	6303662	6303921	.	-	.	gene_id "XLOC_000507"; transcript_id "TCONS_00000682"; exon_number "1"; oId "TCONS_00019231"; tss_id "TSS577";
NW_004801614.1	Cufflinks	exon	6303939	6303944	.	-	.	gene_id "XLOC_000507"; transcript_id "TCONS_00000682"; exon_number "2"; oId "TCONS_00019231"; tss_id "TSS577";
NW_004801614.1	Cufflinks	exon	6312474	6312672	.	-	.	gene_id "XLOC_000508"; transcript_id "TCONS_00000683"; exon_number "1"; oId "TCONS_00019232"; tss_id "TSS578";
NW_004801614.1	Cufflinks	exon	6314702	6314798	.	-	.	gene_id "XLOC_000508"; transcript_id "TCONS_00000683"; exon_number "2"; oId "TCONS_00019232"; tss_id "TSS578";
NW_004801614.1	Cufflinks	exon	6315194	6315203	.	-	.	gene_id "XLOC_000508"; transcript_id "TCONS_00000683"; exon_number "3"; oId "TCONS_00019232"; tss_id "TSS578";
NW_004801614.1	Cufflinks	exon	7741483	7741846	.	-	.	gene_id "XLOC_000509"; transcript_id "TCONS_00000684"; exon_number "1"; oId "TCONS_00019366"; tss_id "TSS579";
NW_004801614.1	Cufflinks	exon	7741853	7741922	.	-	.	gene_id "XLOC_000509"; transcript_id "TCONS_00000684"; exon_number "2"; oId "TCONS_00019366"; tss_id "TSS579";
NW_004801614.1	Cufflinks	exon	7741931	7741959	.	-	.	gene_id "XLOC_000509"; transcript_id "TCONS_00000684"; exon_number "3"; oId "TCONS_00019366"; tss_id "TSS579";
NW_004801614.1	Cufflinks	exon	7744200	7744220	.	-	.	gene_id "XLOC_000509"; transcript_id "TCONS_00000684"; exon_number "4"; oId "TCONS_00019366"; tss_id "TSS579";
NW_004801614.1	Cufflinks	exon	7751536	7751640	.	-	.	gene_id "XLOC_000510"; transcript_id "TCONS_00000685"; exon_number "1"; oId "TCONS_00019367"; tss_id "TSS580";
NW_004801614.1	Cufflinks	exon	7774616	7774743	.	-	.	gene_id "XLOC_000510"; transcript_id "TCONS_00000685"; exon_number "2"; oId "TCONS_00019367"; tss_id "TSS580";
NW_004801614.1	Cufflinks	exon	7775006	7775083	.	-	.	gene_id "XLOC_000510"; transcript_id "TCONS_00000685"; exon_number "3"; oId "TCONS_00019367"; tss_id "TSS580";
NW_004801614.1	Cufflinks	exon	11171807	11171821	.	-	.	gene_id "XLOC_000511"; transcript_id "TCONS_00000686"; exon_number "1"; oId "TCONS_00019414"; tss_id "TSS581";
NW_004801614.1	Cufflinks	exon	11171843	11172140	.	-	.	gene_id "XLOC_000511"; transcript_id "TCONS_00000686"; exon_number "2"; oId "TCONS_00019414"; tss_id "TSS581";
NW_004801614.1	Cufflinks	exon	14347475	14347635	.	-	.	gene_id "XLOC_000512"; transcript_id "TCONS_00000687"; exon_number "1"; oId "TCONS_00019432"; tss_id "TSS582";
NW_004801614.1	Cufflinks	exon	14347835	14347906	.	-	.	gene_id "XLOC_000512"; transcript_id "TCONS_00000687"; exon_number "2"; oId "TCONS_00019432"; tss_id "TSS582";
NW_004801614.1	Cufflinks	exon	14348264	14348312	.	-	.	gene_id "XLOC_000512"; transcript_id "TCONS_00000687"; exon_number "3"; oId "TCONS_00019432"; tss_id "TSS582";
NW_004801614.1	Cufflinks	exon	14348717	14349097	.	-	.	gene_id "XLOC_000512"; transcript_id "TCONS_00000687"; exon_number "4"; oId "TCONS_00019432"; tss_id "TSS582";
NW_004801614.1	Cufflinks	exon	14714489	14714519	.	-	.	gene_id "XLOC_000513"; transcript_id "TCONS_00000688"; exon_number "1"; oId "TCONS_00019449"; tss_id "TSS583";
NW_004801614.1	Cufflinks	exon	14715383	14715769	.	-	.	gene_id "XLOC_000513"; transcript_id "TCONS_00000688"; exon_number "2"; oId "TCONS_00019449"; tss_id "TSS583";
NW_004801614.1	Cufflinks	exon	15285932	15286246	.	-	.	gene_id "XLOC_000514"; transcript_id "TCONS_00000689"; exon_number "1"; oId "TCONS_00019463"; tss_id "TSS584";
NW_004801614.1	Cufflinks	exon	15286263	15286749	.	-	.	gene_id "XLOC_000514"; transcript_id "TCONS_00000689"; exon_number "2"; oId "TCONS_00019463"; tss_id "TSS584";
NW_004801614.1	Cufflinks	exon	15286796	15286844	.	-	.	gene_id "XLOC_000514"; transcript_id "TCONS_00000689"; exon_number "3"; oId "TCONS_00019463"; tss_id "TSS584";
NW_004801614.1	Cufflinks	exon	15286853	15286864	.	-	.	gene_id "XLOC_000514"; transcript_id "TCONS_00000689"; exon_number "4"; oId "TCONS_00019463"; tss_id "TSS584";
NW_004801614.1	Cufflinks	exon	15286893	15286938	.	-	.	gene_id "XLOC_000514"; transcript_id "TCONS_00000689"; exon_number "5"; oId "TCONS_00019463"; tss_id "TSS584";
NW_004801614.1	Cufflinks	exon	16667482	16668230	.	-	.	gene_id "XLOC_000515"; transcript_id "TCONS_00000690"; exon_number "1"; oId "TCONS_00019523"; tss_id "TSS585";
NW_004801614.1	Cufflinks	exon	16668864	16669043	.	-	.	gene_id "XLOC_000515"; transcript_id "TCONS_00000690"; exon_number "2"; oId "TCONS_00019523"; tss_id "TSS585";
NW_004801614.1	Cufflinks	exon	16667507	16667677	.	-	.	gene_id "XLOC_000515"; transcript_id "TCONS_00000691"; exon_number "1"; oId "TCONS_00020246"; tss_id "TSS585";
NW_004801614.1	Cufflinks	exon	16668711	16669034	.	-	.	gene_id "XLOC_000515"; transcript_id "TCONS_00000691"; exon_number "2"; oId "TCONS_00020246"; tss_id "TSS585";
NW_004801614.1	Cufflinks	exon	16755219	16755690	.	-	.	gene_id "XLOC_000516"; transcript_id "TCONS_00000692"; exon_number "1"; oId "TCONS_00020249"; tss_id "TSS586";
NW_004801614.1	Cufflinks	exon	16755958	16756017	.	-	.	gene_id "XLOC_000516"; transcript_id "TCONS_00000692"; exon_number "2"; oId "TCONS_00020249"; tss_id "TSS586";
NW_004801614.1	Cufflinks	exon	17115241	17115262	.	-	.	gene_id "XLOC_000517"; transcript_id "TCONS_00000693"; exon_number "1"; oId "TCONS_00019547"; tss_id "TSS587";
NW_004801614.1	Cufflinks	exon	17117177	17117375	.	-	.	gene_id "XLOC_000517"; transcript_id "TCONS_00000693"; exon_number "2"; oId "TCONS_00019547"; tss_id "TSS587";
NW_004801614.1	Cufflinks	exon	18817286	18817561	.	-	.	gene_id "XLOC_000518"; transcript_id "TCONS_00000694"; exon_number "1"; oId "TCONS_00019595"; tss_id "TSS588";
NW_004801614.1	Cufflinks	exon	18817609	18817632	.	-	.	gene_id "XLOC_000518"; transcript_id "TCONS_00000694"; exon_number "2"; oId "TCONS_00019595"; tss_id "TSS588";
NW_004801614.1	Cufflinks	exon	19552502	19552872	.	-	.	gene_id "XLOC_000519"; transcript_id "TCONS_00000695"; exon_number "1"; oId "TCONS_00019614"; tss_id "TSS589";
NW_004801614.1	Cufflinks	exon	19553290	19553294	.	-	.	gene_id "XLOC_000519"; transcript_id "TCONS_00000695"; exon_number "2"; oId "TCONS_00019614"; tss_id "TSS589";
NW_004801614.1	Cufflinks	exon	21882560	21882926	.	-	.	gene_id "XLOC_000520"; transcript_id "TCONS_00000696"; exon_number "1"; oId "TCONS_00019627"; tss_id "TSS590";
NW_004801614.1	Cufflinks	exon	21882937	21882964	.	-	.	gene_id "XLOC_000520"; transcript_id "TCONS_00000696"; exon_number "2"; oId "TCONS_00019627"; tss_id "TSS590";
NW_004801614.1	Cufflinks	exon	21882972	21882992	.	-	.	gene_id "XLOC_000520"; transcript_id "TCONS_00000696"; exon_number "3"; oId "TCONS_00019627"; tss_id "TSS590";
NW_004801615.1	Cufflinks	exon	44962	45251	.	+	.	gene_id "XLOC_000521"; transcript_id "TCONS_00000697"; exon_number "1"; oId "TCONS_00020443"; tss_id "TSS591";
NW_004801615.1	Cufflinks	exon	45310	45337	.	+	.	gene_id "XLOC_000521"; transcript_id "TCONS_00000697"; exon_number "2"; oId "TCONS_00020443"; tss_id "TSS591";
NW_004801615.1	Cufflinks	exon	45345	45361	.	+	.	gene_id "XLOC_000521"; transcript_id "TCONS_00000697"; exon_number "3"; oId "TCONS_00020443"; tss_id "TSS591";
NW_004801615.1	Cufflinks	exon	45398	45421	.	+	.	gene_id "XLOC_000521"; transcript_id "TCONS_00000697"; exon_number "4"; oId "TCONS_00020443"; tss_id "TSS591";
NW_004801615.1	Cufflinks	exon	45456	45517	.	+	.	gene_id "XLOC_000521"; transcript_id "TCONS_00000697"; exon_number "5"; oId "TCONS_00020443"; tss_id "TSS591";
NW_004801615.1	Cufflinks	exon	45531	45563	.	+	.	gene_id "XLOC_000521"; transcript_id "TCONS_00000697"; exon_number "6"; oId "TCONS_00020443"; tss_id "TSS591";
NW_004801615.1	Cufflinks	exon	45617	45649	.	+	.	gene_id "XLOC_000521"; transcript_id "TCONS_00000697"; exon_number "7"; oId "TCONS_00020443"; tss_id "TSS591";
NW_004801615.1	Cufflinks	exon	49078	49365	.	+	.	gene_id "XLOC_000522"; transcript_id "TCONS_00000698"; exon_number "1"; oId "TCONS_00020448"; tss_id "TSS592";
NW_004801615.1	Cufflinks	exon	49378	49411	.	+	.	gene_id "XLOC_000522"; transcript_id "TCONS_00000698"; exon_number "2"; oId "TCONS_00020448"; tss_id "TSS592";
NW_004801615.1	Cufflinks	exon	984617	985135	.	+	.	gene_id "XLOC_000523"; transcript_id "TCONS_00000699"; exon_number "1"; oId "TCONS_00020474"; tss_id "TSS593";
NW_004801615.1	Cufflinks	exon	985143	986057	.	+	.	gene_id "XLOC_000523"; transcript_id "TCONS_00000699"; exon_number "2"; oId "TCONS_00020474"; tss_id "TSS593";
NW_004801615.1	Cufflinks	exon	986080	987336	.	+	.	gene_id "XLOC_000523"; transcript_id "TCONS_00000699"; exon_number "3"; oId "TCONS_00020474"; tss_id "TSS593";
NW_004801615.1	Cufflinks	exon	1030768	1031633	.	+	.	gene_id "XLOC_000524"; transcript_id "TCONS_00000700"; exon_number "1"; oId "TCONS_00020476"; tss_id "TSS594";
NW_004801615.1	Cufflinks	exon	1031738	1031750	.	+	.	gene_id "XLOC_000524"; transcript_id "TCONS_00000700"; exon_number "2"; oId "TCONS_00020476"; tss_id "TSS594";
NW_004801615.1	Cufflinks	exon	1033869	1034070	.	+	.	gene_id "XLOC_000525"; transcript_id "TCONS_00000701"; exon_number "1"; oId "TCONS_00020478"; tss_id "TSS595";
NW_004801615.1	Cufflinks	exon	1034108	1034118	.	+	.	gene_id "XLOC_000525"; transcript_id "TCONS_00000701"; exon_number "2"; oId "TCONS_00020478"; tss_id "TSS595";
NW_004801615.1	Cufflinks	exon	1119273	1119578	.	+	.	gene_id "XLOC_000526"; transcript_id "TCONS_00000702"; exon_number "1"; oId "TCONS_00020982"; tss_id "TSS596";
NW_004801615.1	Cufflinks	exon	1121055	1123850	.	+	.	gene_id "XLOC_000526"; transcript_id "TCONS_00000702"; exon_number "2"; oId "TCONS_00020982"; tss_id "TSS596";
NW_004801615.1	Cufflinks	exon	1142634	1143973	.	+	.	gene_id "XLOC_000527"; transcript_id "TCONS_00000703"; exon_number "1"; oId "TCONS_00020482"; tss_id "TSS597";
NW_004801615.1	Cufflinks	exon	1145018	1145120	.	+	.	gene_id "XLOC_000527"; transcript_id "TCONS_00000703"; exon_number "2"; oId "TCONS_00020482"; tss_id "TSS597";
NW_004801615.1	Cufflinks	exon	1148419	1148736	.	+	.	gene_id "XLOC_000527"; transcript_id "TCONS_00000703"; exon_number "3"; oId "TCONS_00020482"; tss_id "TSS597";
NW_004801615.1	Cufflinks	exon	4400552	4400616	.	+	.	gene_id "XLOC_000528"; transcript_id "TCONS_00000704"; exon_number "1"; oId "TCONS_00020518"; tss_id "TSS598";
NW_004801615.1	Cufflinks	exon	4400684	4400932	.	+	.	gene_id "XLOC_000528"; transcript_id "TCONS_00000704"; exon_number "2"; oId "TCONS_00020518"; tss_id "TSS598";
NW_004801615.1	Cufflinks	exon	4571953	4572492	.	+	.	gene_id "XLOC_000529"; transcript_id "TCONS_00000705"; exon_number "1"; oId "TCONS_00020525"; tss_id "TSS599";
NW_004801615.1	Cufflinks	exon	4572885	4574253	.	+	.	gene_id "XLOC_000529"; transcript_id "TCONS_00000705"; exon_number "2"; oId "TCONS_00020525"; tss_id "TSS599";
NW_004801615.1	Cufflinks	exon	4573073	4573195	.	+	.	gene_id "XLOC_000529"; transcript_id "TCONS_00000706"; exon_number "1"; oId "TCONS_00020526"; tss_id "TSS600";
NW_004801615.1	Cufflinks	exon	4578707	4578917	.	+	.	gene_id "XLOC_000529"; transcript_id "TCONS_00000706"; exon_number "2"; oId "TCONS_00020526"; tss_id "TSS600";
NW_004801615.1	Cufflinks	exon	6954059	6954065	.	+	.	gene_id "XLOC_000530"; transcript_id "TCONS_00000707"; exon_number "1"; oId "TCONS_00020544"; tss_id "TSS601";
NW_004801615.1	Cufflinks	exon	6954309	6955426	.	+	.	gene_id "XLOC_000530"; transcript_id "TCONS_00000707"; exon_number "2"; oId "TCONS_00020544"; tss_id "TSS601";
NW_004801615.1	Cufflinks	exon	6978299	6979110	.	+	.	gene_id "XLOC_000531"; transcript_id "TCONS_00000708"; exon_number "1"; oId "TCONS_00020553"; tss_id "TSS602";
NW_004801615.1	Cufflinks	exon	6979125	6980138	.	+	.	gene_id "XLOC_000531"; transcript_id "TCONS_00000708"; exon_number "2"; oId "TCONS_00020553"; tss_id "TSS602";
NW_004801615.1	Cufflinks	exon	6982331	6982942	.	+	.	gene_id "XLOC_000532"; transcript_id "TCONS_00000709"; exon_number "1"; oId "TCONS_00020554"; tss_id "TSS603";
NW_004801615.1	Cufflinks	exon	6982948	6982979	.	+	.	gene_id "XLOC_000532"; transcript_id "TCONS_00000709"; exon_number "2"; oId "TCONS_00020554"; tss_id "TSS603";
NW_004801615.1	Cufflinks	exon	9270697	9270821	.	+	.	gene_id "XLOC_000533"; transcript_id "TCONS_00000710"; exon_number "1"; oId "TCONS_00021048"; tss_id "TSS604";
NW_004801615.1	Cufflinks	exon	9271186	9271610	.	+	.	gene_id "XLOC_000533"; transcript_id "TCONS_00000710"; exon_number "2"; oId "TCONS_00021048"; tss_id "TSS604";
NW_004801615.1	Cufflinks	exon	9270724	9270821	.	+	.	gene_id "XLOC_000533"; transcript_id "TCONS_00000711"; exon_number "1"; oId "TCONS_00020603"; tss_id "TSS604";
NW_004801615.1	Cufflinks	exon	9271183	9271610	.	+	.	gene_id "XLOC_000533"; transcript_id "TCONS_00000711"; exon_number "2"; oId "TCONS_00020603"; tss_id "TSS604";
NW_004801615.1	Cufflinks	exon	9270890	9271065	.	+	.	gene_id "XLOC_000533"; transcript_id "TCONS_00000712"; exon_number "1"; oId "TCONS_00021049"; tss_id "TSS605";
NW_004801615.1	Cufflinks	exon	9271186	9271494	.	+	.	gene_id "XLOC_000533"; transcript_id "TCONS_00000712"; exon_number "2"; oId "TCONS_00021049"; tss_id "TSS605";
NW_004801615.1	Cufflinks	exon	9272576	9273135	.	+	.	gene_id "XLOC_000533"; transcript_id "TCONS_00000712"; exon_number "3"; oId "TCONS_00021049"; tss_id "TSS605";
NW_004801615.1	Cufflinks	exon	9271800	9271830	.	+	.	gene_id "XLOC_000533"; transcript_id "TCONS_00000713"; exon_number "1"; oId "TCONS_00021050"; tss_id "TSS606";
NW_004801615.1	Cufflinks	exon	9272576	9273135	.	+	.	gene_id "XLOC_000533"; transcript_id "TCONS_00000713"; exon_number "2"; oId "TCONS_00021050"; tss_id "TSS606";
NW_004801615.1	Cufflinks	exon	9354693	9354904	.	+	.	gene_id "XLOC_000534"; transcript_id "TCONS_00000714"; exon_number "1"; oId "TCONS_00021054"; tss_id "TSS607";
NW_004801615.1	Cufflinks	exon	9365072	9365153	.	+	.	gene_id "XLOC_000534"; transcript_id "TCONS_00000714"; exon_number "2"; oId "TCONS_00021054"; tss_id "TSS607";
NW_004801615.1	Cufflinks	exon	9369553	9376041	.	+	.	gene_id "XLOC_000534"; transcript_id "TCONS_00000714"; exon_number "3"; oId "TCONS_00021054"; tss_id "TSS607";
NW_004801615.1	Cufflinks	exon	9602356	9602486	.	+	.	gene_id "XLOC_000535"; transcript_id "TCONS_00000715"; exon_number "1"; oId "TCONS_00020620"; tss_id "TSS608";
NW_004801615.1	Cufflinks	exon	9603009	9603178	.	+	.	gene_id "XLOC_000535"; transcript_id "TCONS_00000715"; exon_number "2"; oId "TCONS_00020620"; tss_id "TSS608";
NW_004801615.1	Cufflinks	exon	9626637	9626795	.	+	.	gene_id "XLOC_000535"; transcript_id "TCONS_00000715"; exon_number "3"; oId "TCONS_00020620"; tss_id "TSS608";
NW_004801615.1	Cufflinks	exon	13831263	13831548	.	+	.	gene_id "XLOC_000536"; transcript_id "TCONS_00000716"; exon_number "1"; oId "TCONS_00020636"; tss_id "TSS609";
NW_004801615.1	Cufflinks	exon	13831561	13831593	.	+	.	gene_id "XLOC_000536"; transcript_id "TCONS_00000716"; exon_number "2"; oId "TCONS_00020636"; tss_id "TSS609";
NW_004801615.1	Cufflinks	exon	13831606	13831746	.	+	.	gene_id "XLOC_000536"; transcript_id "TCONS_00000716"; exon_number "3"; oId "TCONS_00020636"; tss_id "TSS609";
NW_004801615.1	Cufflinks	exon	13894987	13895034	.	+	.	gene_id "XLOC_000536"; transcript_id "TCONS_00000716"; exon_number "4"; oId "TCONS_00020636"; tss_id "TSS609";
NW_004801615.1	Cufflinks	exon	14393348	14393372	.	+	.	gene_id "XLOC_000536"; transcript_id "TCONS_00000716"; exon_number "5"; oId "TCONS_00020636"; tss_id "TSS609";
NW_004801615.1	Cufflinks	exon	14393391	14393405	.	+	.	gene_id "XLOC_000536"; transcript_id "TCONS_00000716"; exon_number "6"; oId "TCONS_00020636"; tss_id "TSS609";
NW_004801615.1	Cufflinks	exon	14716964	14717113	.	+	.	gene_id "XLOC_000536"; transcript_id "TCONS_00000716"; exon_number "7"; oId "TCONS_00020636"; tss_id "TSS609";
NW_004801615.1	Cufflinks	exon	20751665	20751670	.	+	.	gene_id "XLOC_000537"; transcript_id "TCONS_00000717"; exon_number "1"; oId "TCONS_00020650"; tss_id "TSS610";
NW_004801615.1	Cufflinks	exon	20751908	20752180	.	+	.	gene_id "XLOC_000537"; transcript_id "TCONS_00000717"; exon_number "2"; oId "TCONS_00020650"; tss_id "TSS610";
NW_004801615.1	Cufflinks	exon	351317	351574	.	-	.	gene_id "XLOC_000538"; transcript_id "TCONS_00000718"; exon_number "1"; oId "TCONS_00020697"; tss_id "TSS611";
NW_004801615.1	Cufflinks	exon	351681	351750	.	-	.	gene_id "XLOC_000538"; transcript_id "TCONS_00000718"; exon_number "2"; oId "TCONS_00020697"; tss_id "TSS611";
NW_004801615.1	Cufflinks	exon	1120438	1123273	.	-	.	gene_id "XLOC_000539"; transcript_id "TCONS_00000719"; exon_number "1"; oId "TCONS_00020724"; tss_id "TSS612";
NW_004801615.1	Cufflinks	exon	1128372	1128549	.	-	.	gene_id "XLOC_000539"; transcript_id "TCONS_00000719"; exon_number "2"; oId "TCONS_00020724"; tss_id "TSS612";
NW_004801615.1	Cufflinks	exon	1133918	1133959	.	-	.	gene_id "XLOC_000539"; transcript_id "TCONS_00000719"; exon_number "3"; oId "TCONS_00020724"; tss_id "TSS612";
NW_004801615.1	Cufflinks	exon	1137221	1137345	.	-	.	gene_id "XLOC_000539"; transcript_id "TCONS_00000719"; exon_number "4"; oId "TCONS_00020724"; tss_id "TSS612";
NW_004801615.1	Cufflinks	exon	1128185	1128549	.	-	.	gene_id "XLOC_000539"; transcript_id "TCONS_00000720"; exon_number "1"; oId "TCONS_00021127"; tss_id "TSS613";
NW_004801615.1	Cufflinks	exon	1133918	1133959	.	-	.	gene_id "XLOC_000539"; transcript_id "TCONS_00000720"; exon_number "2"; oId "TCONS_00021127"; tss_id "TSS613";
NW_004801615.1	Cufflinks	exon	1137221	1137300	.	-	.	gene_id "XLOC_000539"; transcript_id "TCONS_00000720"; exon_number "3"; oId "TCONS_00021127"; tss_id "TSS613";
NW_004801615.1	Cufflinks	exon	1143645	1143973	.	-	.	gene_id "XLOC_000539"; transcript_id "TCONS_00000720"; exon_number "4"; oId "TCONS_00021127"; tss_id "TSS613";
NW_004801615.1	Cufflinks	exon	1145018	1145120	.	-	.	gene_id "XLOC_000539"; transcript_id "TCONS_00000720"; exon_number "5"; oId "TCONS_00021127"; tss_id "TSS613";
NW_004801615.1	Cufflinks	exon	1148419	1148754	.	-	.	gene_id "XLOC_000539"; transcript_id "TCONS_00000720"; exon_number "6"; oId "TCONS_00021127"; tss_id "TSS613";
NW_004801615.1	Cufflinks	exon	1140599	1143973	.	-	.	gene_id "XLOC_000539"; transcript_id "TCONS_00000721"; exon_number "1"; oId "TCONS_00021128"; tss_id "TSS614";
NW_004801615.1	Cufflinks	exon	1145018	1145120	.	-	.	gene_id "XLOC_000539"; transcript_id "TCONS_00000721"; exon_number "2"; oId "TCONS_00021128"; tss_id "TSS614";
NW_004801615.1	Cufflinks	exon	1148419	1148974	.	-	.	gene_id "XLOC_000539"; transcript_id "TCONS_00000721"; exon_number "3"; oId "TCONS_00021128"; tss_id "TSS614";
NW_004801615.1	Cufflinks	exon	1140599	1143973	.	-	.	gene_id "XLOC_000539"; transcript_id "TCONS_00000722"; exon_number "1"; oId "TCONS_00021129"; tss_id "TSS615";
NW_004801615.1	Cufflinks	exon	1145018	1145120	.	-	.	gene_id "XLOC_000539"; transcript_id "TCONS_00000722"; exon_number "2"; oId "TCONS_00021129"; tss_id "TSS615";
NW_004801615.1	Cufflinks	exon	1164649	1164718	.	-	.	gene_id "XLOC_000539"; transcript_id "TCONS_00000722"; exon_number "3"; oId "TCONS_00021129"; tss_id "TSS615";
NW_004801615.1	Cufflinks	exon	1165319	1165344	.	-	.	gene_id "XLOC_000539"; transcript_id "TCONS_00000722"; exon_number "4"; oId "TCONS_00021129"; tss_id "TSS615";
NW_004801615.1	Cufflinks	exon	1140988	1141512	.	-	.	gene_id "XLOC_000539"; transcript_id "TCONS_00000723"; exon_number "1"; oId "TCONS_00020730"; tss_id "TSS616";
NW_004801615.1	Cufflinks	exon	1141564	1141628	.	-	.	gene_id "XLOC_000539"; transcript_id "TCONS_00000723"; exon_number "2"; oId "TCONS_00020730"; tss_id "TSS616";
NW_004801615.1	Cufflinks	exon	1163138	1163315	.	-	.	gene_id "XLOC_000539"; transcript_id "TCONS_00000724"; exon_number "1"; oId "TCONS_00020732"; tss_id "TSS615";
NW_004801615.1	Cufflinks	exon	1164649	1164718	.	-	.	gene_id "XLOC_000539"; transcript_id "TCONS_00000724"; exon_number "2"; oId "TCONS_00020732"; tss_id "TSS615";
NW_004801615.1	Cufflinks	exon	1165319	1165423	.	-	.	gene_id "XLOC_000539"; transcript_id "TCONS_00000724"; exon_number "3"; oId "TCONS_00020732"; tss_id "TSS615";
NW_004801615.1	Cufflinks	exon	1163138	1163315	.	-	.	gene_id "XLOC_000539"; transcript_id "TCONS_00000725"; exon_number "1"; oId "TCONS_00020733"; tss_id "TSS617";
NW_004801615.1	Cufflinks	exon	1164649	1164718	.	-	.	gene_id "XLOC_000539"; transcript_id "TCONS_00000725"; exon_number "2"; oId "TCONS_00020733"; tss_id "TSS617";
NW_004801615.1	Cufflinks	exon	1167284	1167537	.	-	.	gene_id "XLOC_000539"; transcript_id "TCONS_00000725"; exon_number "3"; oId "TCONS_00020733"; tss_id "TSS617";
NW_004801615.1	Cufflinks	exon	1221118	1221147	.	-	.	gene_id "XLOC_000539"; transcript_id "TCONS_00000725"; exon_number "4"; oId "TCONS_00020733"; tss_id "TSS617";
NW_004801615.1	Cufflinks	exon	1163138	1163315	.	-	.	gene_id "XLOC_000539"; transcript_id "TCONS_00000726"; exon_number "1"; oId "TCONS_00021130"; tss_id "TSS617";
NW_004801615.1	Cufflinks	exon	1164649	1164718	.	-	.	gene_id "XLOC_000539"; transcript_id "TCONS_00000726"; exon_number "2"; oId "TCONS_00021130"; tss_id "TSS617";
NW_004801615.1	Cufflinks	exon	1165319	1165402	.	-	.	gene_id "XLOC_000539"; transcript_id "TCONS_00000726"; exon_number "3"; oId "TCONS_00021130"; tss_id "TSS617";
NW_004801615.1	Cufflinks	exon	1167284	1167537	.	-	.	gene_id "XLOC_000539"; transcript_id "TCONS_00000726"; exon_number "4"; oId "TCONS_00021130"; tss_id "TSS617";
NW_004801615.1	Cufflinks	exon	1221118	1221185	.	-	.	gene_id "XLOC_000539"; transcript_id "TCONS_00000726"; exon_number "5"; oId "TCONS_00021130"; tss_id "TSS617";
NW_004801615.1	Cufflinks	exon	1166630	1166639	.	-	.	gene_id "XLOC_000539"; transcript_id "TCONS_00000727"; exon_number "1"; oId "TCONS_00021131"; tss_id "TSS617";
NW_004801615.1	Cufflinks	exon	1167284	1167537	.	-	.	gene_id "XLOC_000539"; transcript_id "TCONS_00000727"; exon_number "2"; oId "TCONS_00021131"; tss_id "TSS617";
NW_004801615.1	Cufflinks	exon	1221118	1221185	.	-	.	gene_id "XLOC_000539"; transcript_id "TCONS_00000727"; exon_number "3"; oId "TCONS_00021131"; tss_id "TSS617";
NW_004801615.1	Cufflinks	exon	1346445	1346616	.	-	.	gene_id "XLOC_000540"; transcript_id "TCONS_00000728"; exon_number "1"; oId "TCONS_00020742"; tss_id "TSS618";
NW_004801615.1	Cufflinks	exon	1348881	1348961	.	-	.	gene_id "XLOC_000540"; transcript_id "TCONS_00000728"; exon_number "2"; oId "TCONS_00020742"; tss_id "TSS618";
NW_004801615.1	Cufflinks	exon	1352834	1352912	.	-	.	gene_id "XLOC_000540"; transcript_id "TCONS_00000728"; exon_number "3"; oId "TCONS_00020742"; tss_id "TSS618";
NW_004801615.1	Cufflinks	exon	2930733	2933571	.	-	.	gene_id "XLOC_000541"; transcript_id "TCONS_00000729"; exon_number "1"; oId "TCONS_00020762"; tss_id "TSS619";
NW_004801615.1	Cufflinks	exon	2933577	2935082	.	-	.	gene_id "XLOC_000541"; transcript_id "TCONS_00000729"; exon_number "2"; oId "TCONS_00020762"; tss_id "TSS619";
NW_004801615.1	Cufflinks	exon	2935210	2937130	.	-	.	gene_id "XLOC_000542"; transcript_id "TCONS_00000730"; exon_number "1"; oId "TCONS_00020763"; tss_id "TSS620";
NW_004801615.1	Cufflinks	exon	2937143	2938497	.	-	.	gene_id "XLOC_000542"; transcript_id "TCONS_00000730"; exon_number "2"; oId "TCONS_00020763"; tss_id "TSS620";
NW_004801615.1	Cufflinks	exon	4569399	4569458	.	-	.	gene_id "XLOC_000543"; transcript_id "TCONS_00000731"; exon_number "1"; oId "TCONS_00021147"; tss_id "TSS621";
NW_004801615.1	Cufflinks	exon	4571536	4571624	.	-	.	gene_id "XLOC_000543"; transcript_id "TCONS_00000731"; exon_number "2"; oId "TCONS_00021147"; tss_id "TSS621";
NW_004801615.1	Cufflinks	exon	4572382	4572492	.	-	.	gene_id "XLOC_000543"; transcript_id "TCONS_00000731"; exon_number "3"; oId "TCONS_00021147"; tss_id "TSS621";
NW_004801615.1	Cufflinks	exon	4572885	4574520	.	-	.	gene_id "XLOC_000543"; transcript_id "TCONS_00000731"; exon_number "4"; oId "TCONS_00021147"; tss_id "TSS621";
NW_004801615.1	Cufflinks	exon	4569399	4569458	.	-	.	gene_id "XLOC_000543"; transcript_id "TCONS_00000732"; exon_number "1"; oId "TCONS_00021148"; tss_id "TSS622";
NW_004801615.1	Cufflinks	exon	4571536	4571624	.	-	.	gene_id "XLOC_000543"; transcript_id "TCONS_00000732"; exon_number "2"; oId "TCONS_00021148"; tss_id "TSS622";
NW_004801615.1	Cufflinks	exon	4572382	4579692	.	-	.	gene_id "XLOC_000543"; transcript_id "TCONS_00000732"; exon_number "3"; oId "TCONS_00021148"; tss_id "TSS622";
NW_004801615.1	Cufflinks	exon	4576260	4576288	.	-	.	gene_id "XLOC_000543"; transcript_id "TCONS_00000733"; exon_number "1"; oId "TCONS_00020801"; tss_id "TSS623";
NW_004801615.1	Cufflinks	exon	4576304	4576842	.	-	.	gene_id "XLOC_000543"; transcript_id "TCONS_00000733"; exon_number "2"; oId "TCONS_00020801"; tss_id "TSS623";
NW_004801615.1	Cufflinks	exon	6977596	6977604	.	-	.	gene_id "XLOC_000544"; transcript_id "TCONS_00000734"; exon_number "1"; oId "TCONS_00020821"; tss_id "TSS624";
NW_004801615.1	Cufflinks	exon	6977614	6978226	.	-	.	gene_id "XLOC_000544"; transcript_id "TCONS_00000734"; exon_number "2"; oId "TCONS_00020821"; tss_id "TSS624";
NW_004801615.1	Cufflinks	exon	9073306	9073761	.	-	.	gene_id "XLOC_000545"; transcript_id "TCONS_00000735"; exon_number "1"; oId "TCONS_00020868"; tss_id "TSS625";
NW_004801615.1	Cufflinks	exon	9073786	9073806	.	-	.	gene_id "XLOC_000545"; transcript_id "TCONS_00000735"; exon_number "2"; oId "TCONS_00020868"; tss_id "TSS625";
NW_004801615.1	Cufflinks	exon	9271800	9271830	.	-	.	gene_id "XLOC_000546"; transcript_id "TCONS_00000736"; exon_number "1"; oId "TCONS_00020877"; tss_id "TSS626";
NW_004801615.1	Cufflinks	exon	9272576	9272819	.	-	.	gene_id "XLOC_000546"; transcript_id "TCONS_00000736"; exon_number "2"; oId "TCONS_00020877"; tss_id "TSS626";
NW_004801615.1	Cufflinks	exon	9346715	9347391	.	-	.	gene_id "XLOC_000547"; transcript_id "TCONS_00000737"; exon_number "1"; oId "TCONS_00021174"; tss_id "TSS627";
NW_004801615.1	Cufflinks	exon	9349478	9349687	.	-	.	gene_id "XLOC_000547"; transcript_id "TCONS_00000737"; exon_number "2"; oId "TCONS_00021174"; tss_id "TSS627";
NW_004801615.1	Cufflinks	exon	9601122	9602486	.	-	.	gene_id "XLOC_000548"; transcript_id "TCONS_00000738"; exon_number "1"; oId "TCONS_00021175"; tss_id "TSS628";
NW_004801615.1	Cufflinks	exon	9603009	9603178	.	-	.	gene_id "XLOC_000548"; transcript_id "TCONS_00000738"; exon_number "2"; oId "TCONS_00021175"; tss_id "TSS628";
NW_004801615.1	Cufflinks	exon	9626637	9626738	.	-	.	gene_id "XLOC_000548"; transcript_id "TCONS_00000738"; exon_number "3"; oId "TCONS_00021175"; tss_id "TSS628";
NW_004801615.1	Cufflinks	exon	20629950	20629973	.	-	.	gene_id "XLOC_000549"; transcript_id "TCONS_00000739"; exon_number "1"; oId "TCONS_00020933"; tss_id "TSS629";
NW_004801615.1	Cufflinks	exon	20629986	20630344	.	-	.	gene_id "XLOC_000549"; transcript_id "TCONS_00000739"; exon_number "2"; oId "TCONS_00020933"; tss_id "TSS629";
NW_004801615.1	Cufflinks	exon	23280002	23280243	.	-	.	gene_id "XLOC_000550"; transcript_id "TCONS_00000740"; exon_number "1"; oId "TCONS_00020950"; tss_id "TSS630";
NW_004801615.1	Cufflinks	exon	23280422	23280530	.	-	.	gene_id "XLOC_000550"; transcript_id "TCONS_00000740"; exon_number "2"; oId "TCONS_00020950"; tss_id "TSS630";
NW_004801616.1	Cufflinks	exon	208409	208693	.	+	.	gene_id "XLOC_000551"; transcript_id "TCONS_00000741"; exon_number "1"; oId "TCONS_00021284"; tss_id "TSS631";
NW_004801616.1	Cufflinks	exon	209526	210720	.	+	.	gene_id "XLOC_000551"; transcript_id "TCONS_00000741"; exon_number "2"; oId "TCONS_00021284"; tss_id "TSS631";
NW_004801616.1	Cufflinks	exon	3118513	3118976	.	+	.	gene_id "XLOC_000552"; transcript_id "TCONS_00000742"; exon_number "1"; oId "TCONS_00021295"; tss_id "TSS632";
NW_004801616.1	Cufflinks	exon	3124856	3125105	.	+	.	gene_id "XLOC_000552"; transcript_id "TCONS_00000742"; exon_number "2"; oId "TCONS_00021295"; tss_id "TSS632";
NW_004801616.1	Cufflinks	exon	4762767	4762867	.	+	.	gene_id "XLOC_000553"; transcript_id "TCONS_00000743"; exon_number "1"; oId "TCONS_00021307"; tss_id "TSS633";
NW_004801616.1	Cufflinks	exon	4769872	4769987	.	+	.	gene_id "XLOC_000553"; transcript_id "TCONS_00000743"; exon_number "2"; oId "TCONS_00021307"; tss_id "TSS633";
NW_004801616.1	Cufflinks	exon	4770285	4770433	.	+	.	gene_id "XLOC_000553"; transcript_id "TCONS_00000743"; exon_number "3"; oId "TCONS_00021307"; tss_id "TSS633";
NW_004801616.1	Cufflinks	exon	4791677	4791784	.	+	.	gene_id "XLOC_000553"; transcript_id "TCONS_00000743"; exon_number "4"; oId "TCONS_00021307"; tss_id "TSS633";
NW_004801616.1	Cufflinks	exon	4792046	4792208	.	+	.	gene_id "XLOC_000553"; transcript_id "TCONS_00000743"; exon_number "5"; oId "TCONS_00021307"; tss_id "TSS633";
NW_004801616.1	Cufflinks	exon	5418118	5418205	.	+	.	gene_id "XLOC_000554"; transcript_id "TCONS_00000744"; exon_number "1"; oId "TCONS_00021873"; tss_id "TSS634";
NW_004801616.1	Cufflinks	exon	5426939	5429285	.	+	.	gene_id "XLOC_000554"; transcript_id "TCONS_00000744"; exon_number "2"; oId "TCONS_00021873"; tss_id "TSS634";
NW_004801616.1	Cufflinks	exon	5654856	5655027	.	+	.	gene_id "XLOC_000555"; transcript_id "TCONS_00000745"; exon_number "1"; oId "TCONS_00021880"; tss_id "TSS635";
NW_004801616.1	Cufflinks	exon	5678331	5679303	.	+	.	gene_id "XLOC_000555"; transcript_id "TCONS_00000745"; exon_number "2"; oId "TCONS_00021880"; tss_id "TSS635";
NW_004801616.1	Cufflinks	exon	5678404	5678429	.	+	.	gene_id "XLOC_000555"; transcript_id "TCONS_00000746"; exon_number "1"; oId "TCONS_00021881"; tss_id "TSS636";
NW_004801616.1	Cufflinks	exon	5680931	5681474	.	+	.	gene_id "XLOC_000555"; transcript_id "TCONS_00000746"; exon_number "2"; oId "TCONS_00021881"; tss_id "TSS636";
NW_004801616.1	Cufflinks	exon	5829831	5829835	.	+	.	gene_id "XLOC_000556"; transcript_id "TCONS_00000747"; exon_number "1"; oId "TCONS_00021340"; tss_id "TSS637";
NW_004801616.1	Cufflinks	exon	5829925	5830358	.	+	.	gene_id "XLOC_000556"; transcript_id "TCONS_00000747"; exon_number "2"; oId "TCONS_00021340"; tss_id "TSS637";
NW_004801616.1	Cufflinks	exon	7184577	7187030	.	+	.	gene_id "XLOC_000557"; transcript_id "TCONS_00000748"; exon_number "1"; oId "TCONS_00021353"; tss_id "TSS638";
NW_004801616.1	Cufflinks	exon	7187124	7187476	.	+	.	gene_id "XLOC_000557"; transcript_id "TCONS_00000748"; exon_number "2"; oId "TCONS_00021353"; tss_id "TSS638";
NW_004801616.1	Cufflinks	exon	7227686	7227704	.	+	.	gene_id "XLOC_000558"; transcript_id "TCONS_00000749"; exon_number "1"; oId "TCONS_00021374"; tss_id "TSS639";
NW_004801616.1	Cufflinks	exon	7227825	7228681	.	+	.	gene_id "XLOC_000558"; transcript_id "TCONS_00000749"; exon_number "2"; oId "TCONS_00021374"; tss_id "TSS639";
NW_004801616.1	Cufflinks	exon	7585206	7585213	.	+	.	gene_id "XLOC_000559"; transcript_id "TCONS_00000750"; exon_number "1"; oId "TCONS_00021394"; tss_id "TSS640";
NW_004801616.1	Cufflinks	exon	7585334	7585558	.	+	.	gene_id "XLOC_000559"; transcript_id "TCONS_00000750"; exon_number "2"; oId "TCONS_00021394"; tss_id "TSS640";
NW_004801616.1	Cufflinks	exon	9077547	9077946	.	+	.	gene_id "XLOC_000560"; transcript_id "TCONS_00000751"; exon_number "1"; oId "TCONS_00021415"; tss_id "TSS641";
NW_004801616.1	Cufflinks	exon	9080954	9081389	.	+	.	gene_id "XLOC_000560"; transcript_id "TCONS_00000751"; exon_number "2"; oId "TCONS_00021415"; tss_id "TSS641";
NW_004801616.1	Cufflinks	exon	9083250	9083278	.	+	.	gene_id "XLOC_000560"; transcript_id "TCONS_00000751"; exon_number "3"; oId "TCONS_00021415"; tss_id "TSS641";
NW_004801616.1	Cufflinks	exon	9084786	9085933	.	+	.	gene_id "XLOC_000560"; transcript_id "TCONS_00000751"; exon_number "4"; oId "TCONS_00021415"; tss_id "TSS641";
NW_004801616.1	Cufflinks	exon	9080376	9080404	.	+	.	gene_id "XLOC_000560"; transcript_id "TCONS_00000752"; exon_number "1"; oId "TCONS_00021417"; tss_id "TSS642";
NW_004801616.1	Cufflinks	exon	9083251	9083522	.	+	.	gene_id "XLOC_000560"; transcript_id "TCONS_00000752"; exon_number "2"; oId "TCONS_00021417"; tss_id "TSS642";
NW_004801616.1	Cufflinks	exon	10064822	10064834	.	+	.	gene_id "XLOC_000561"; transcript_id "TCONS_00000753"; exon_number "1"; oId "TCONS_00021436"; tss_id "TSS643";
NW_004801616.1	Cufflinks	exon	10064863	10065079	.	+	.	gene_id "XLOC_000561"; transcript_id "TCONS_00000753"; exon_number "2"; oId "TCONS_00021436"; tss_id "TSS643";
NW_004801616.1	Cufflinks	exon	10069371	10069430	.	+	.	gene_id "XLOC_000562"; transcript_id "TCONS_00000754"; exon_number "1"; oId "TCONS_00021437"; tss_id "TSS644";
NW_004801616.1	Cufflinks	exon	10069438	10070610	.	+	.	gene_id "XLOC_000562"; transcript_id "TCONS_00000754"; exon_number "2"; oId "TCONS_00021437"; tss_id "TSS644";
NW_004801616.1	Cufflinks	exon	10076071	10076814	.	+	.	gene_id "XLOC_000563"; transcript_id "TCONS_00000756"; exon_number "1"; oId "TCONS_00021921"; tss_id "TSS645";
NW_004801616.1	Cufflinks	exon	10078307	10078441	.	+	.	gene_id "XLOC_000563"; transcript_id "TCONS_00000756"; exon_number "2"; oId "TCONS_00021921"; tss_id "TSS645";
NW_004801616.1	Cufflinks	exon	10082384	10082508	.	+	.	gene_id "XLOC_000563"; transcript_id "TCONS_00000756"; exon_number "3"; oId "TCONS_00021921"; tss_id "TSS645";
NW_004801616.1	Cufflinks	exon	10083226	10083539	.	+	.	gene_id "XLOC_000563"; transcript_id "TCONS_00000756"; exon_number "4"; oId "TCONS_00021921"; tss_id "TSS645";
NW_004801616.1	Cufflinks	exon	10076071	10076249	.	+	.	gene_id "XLOC_000563"; transcript_id "TCONS_00000755"; exon_number "1"; oId "TCONS_00021920"; tss_id "TSS645";
NW_004801616.1	Cufflinks	exon	10076548	10076814	.	+	.	gene_id "XLOC_000563"; transcript_id "TCONS_00000755"; exon_number "2"; oId "TCONS_00021920"; tss_id "TSS645";
NW_004801616.1	Cufflinks	exon	10078307	10078441	.	+	.	gene_id "XLOC_000563"; transcript_id "TCONS_00000755"; exon_number "3"; oId "TCONS_00021920"; tss_id "TSS645";
NW_004801616.1	Cufflinks	exon	10082384	10082508	.	+	.	gene_id "XLOC_000563"; transcript_id "TCONS_00000755"; exon_number "4"; oId "TCONS_00021920"; tss_id "TSS645";
NW_004801616.1	Cufflinks	exon	10083226	10083539	.	+	.	gene_id "XLOC_000563"; transcript_id "TCONS_00000755"; exon_number "5"; oId "TCONS_00021920"; tss_id "TSS645";
NW_004801616.1	Cufflinks	exon	10076089	10076814	.	+	.	gene_id "XLOC_000563"; transcript_id "TCONS_00000757"; exon_number "1"; oId "TCONS_00021922"; tss_id "TSS645";
NW_004801616.1	Cufflinks	exon	10078231	10078441	.	+	.	gene_id "XLOC_000563"; transcript_id "TCONS_00000757"; exon_number "2"; oId "TCONS_00021922"; tss_id "TSS645";
NW_004801616.1	Cufflinks	exon	10082384	10082508	.	+	.	gene_id "XLOC_000563"; transcript_id "TCONS_00000757"; exon_number "3"; oId "TCONS_00021922"; tss_id "TSS645";
[truncated: 9,832 more rows]

## Sheet: Table S4
Table S4 Differentially expressed coding genes and lncRNAs
1， Differentially expressed coding genes
gene		locus	sample_1	sample_2	status	value_1	value_2	log2(fold_change)	test_stat	p_value
Pdk4	Pdk4	NW_004801743.1:2038119-2047884	CON	HFD	OK	0.868764	9.45101	3.44343	-5.54823	2.88581e-08
LOC101827556	Cyp2g1	NW_004801832.1:995527-1007800	CON	HFD	OK	1.98212	12.2927	2.63268	-5.60897	2.03538e-08
Acot2	Acot2	NW_004801639.1:861-3313	CON	HFD	OK	5.1125	30.7255	2.58734	-6.03921	1.54875e-09
Clca4	Clca4	NW_004801722.1:2946750-2971661	CON	HFD	OK	0.483757	2.43474	2.33141	-3.78509	0.000153655
Lcn2	Lcn2	NW_004801898.1:443423-447544	CON	HFD	OK	12.1467	59.8324	2.30036	-6.00824	1.87549e-09
Grid2ip	Grid2ip	NW_004801699.1:2300470-2333589	CON	HFD	NOTEST	0.0953491	0.455792	2.25709	-2.40266	0.0162764
Dmbt1	Dmbt1	NW_004801604.1:67642219-67681239	CON	HFD	OK	1.25809	6.00493	2.25491	-3.93463	8.33263e-05
Pir	Pir	NW_004801648.1:6300178-6415330	CON	HFD	OK	2.45301	11.5662	2.23729	-3.51613	0.000437888
LOC101843938	Gstt2b	NW_004801628.1:4174944-4182310	CON	HFD	OK	66.1606	255.706	1.95044	-5.8815	4.06566e-09
Slc13a2	Slc13a2	NW_004801671.1:9003590-9027704	CON	HFD	OK	0.955825	3.46746	1.85906	-3.49086	0.000481467
Slc5a10	Slc5a10	NW_004801614.1:15292136-15341023	CON	HFD	OK	0.516517	1.80458	1.80477	-2.88665	0.00389372
Plin2	Plin2	NW_004803842.1:55-7119	CON	HFD	OK	207.969	724.099	1.79982	-5.45446	4.91221e-08
LOC101844652	Cyp4a10	NW_004801635.1:6338341-6441000	CON	HFD	OK	108.488	353.173	1.70284	-4.63745	3.52727e-06
Gnai1	Gnai1	NW_004801709.1:5587374-5666657	CON	HFD	OK	0.563906	1.80402	1.67769	-2.57736	0.00995585
Lrrc3	Lrrc3	NW_004801628.1:2350730-2352651	CON	HFD	OK	2.64391	7.75978	1.55334	-3.37761	0.000731188
Ctgf	Ctgf	NW_004801608.1:8418904-8422058	CON	HFD	OK	0.939015	2.74426	1.5472	-3.13092	0.00174261
Prom1	Prom1	NW_004801619.1:10580960-10669860	CON	HFD	OK	0.807888	2.29582	1.50679	-2.87319	0.00406356
LOC101828984	null	NW_004801631.1:6369695-6420225	CON	HFD	OK	1.86168	5.20739	1.48396	-2.91639	0.00354103
Lrrc2	Lrrc2	NW_004801654.1:6376243-6393857	CON	HFD	OK	1.20022	3.28187	1.45121	-2.03504	0.0418465
Dbp	Dbp	NW_004801779.1:1113907-1118793	CON	HFD	OK	5.35418	14.4141	1.42875	-2.99446	0.00274934
Scgb3a1	Scgb3a1	NW_004801634.1:2254562-2255912	CON	HFD	OK	6.13315	16.0701	1.38968	-2.19731	0.0279983
Cidec	Cidec	NW_004801609.1:10051941-10063014	CON	HFD	OK	28.3856	70.8529	1.31967	-4.09431	4.23427e-05
Cntnap1	Cntnap1	NW_004801624.1:20354171-20369892	CON	HFD	OK	0.48926	1.21918	1.31724	-2.81188	0.00492526
Steap4	Steap4	NW_004801762.1:946185-965741	CON	HFD	OK	2.10948	5.09438	1.27202	-2.75012	0.00595728
LOC101842832	Sult1a1	NW_004801604.1:72031138-72033546	CON	HFD	OK	35.3899	85.05	1.26497	-3.8562	0.000115162
Plin1	Plin1	NW_004801680.1:5139964-5151686	CON	HFD	OK	1.39128	3.28899	1.24123	-2.56954	0.0101835
LOC101823194	Cyp4a12	NW_004801635.1:6633578-6647167	CON	HFD	OK	6.75934	15.9238	1.23623	-3.27966	0.0010393
Gramd1b	Gramd1b	NW_004801622.1:2738733-2901656	CON	HFD	OK	2.91836	6.69625	1.1982	-3.28158	0.00103228
Mmd	Mmd	NW_004801661.1:2671346-2755324	CON	HFD	OK	3.02125	6.8635	1.1838	-3.27016	0.00107488
LOC101843868	Gsta4	NW_004801645.1:9842783-9859084	CON	HFD	OK	109.513	243.022	1.14998	-3.71672	0.000201822
Fabp5	Fabp5	NW_004801612.1:19060987-19064562	CON	HFD	OK	158.644	349.392	1.13905	-3.54364	0.000394647
LOC101831418	Aim1l	NW_004801696.1:7243428-7263038	CON	HFD	OK	0.467507	1.02884	1.13796	-2.25705	0.0240048
LOC101822933	Cyp4b1	NW_004801635.1:6319724-6334661	CON	HFD	OK	84.7156	182.424	1.1066	-3.57348	0.000352263
Gck	Gck	NW_004801842.1:389815-402664	CON	HFD	OK	4.36431	9.265	1.08604	-2.70927	0.00674307
LOC101840643	Cyp26b1	NW_004801630.1:1655205-1675633	CON	HFD	OK	0.862042	1.82225	1.07989	-2.03552	0.0417986
LOC101829268	Gst	NW_004801668.1:8569885-8575402	CON	HFD	OK	158.96	329.047	1.04962	-3.09507	0.00196769
LOC101839568	Cyp1b1	NW_004801644.1:15031321-15035753	CON	HFD	OK	1.88934	3.88099	1.03854	-2.19614	0.0280819
Alas1	Alas1	NW_004801654.1:2332087-2343251	CON	HFD	OK	45.854	94.1705	1.03823	-3.08863	0.00201084
Pi4k2b	Pi4k2b	NW_004801619.1:1814239-1841774	CON	HFD	OK	8.27662	16.9605	1.03507	-2.76012	0.0057781
Map3k5	Map3k5	NW_004801608.1:12251014-12439906	CON	HFD	OK	0.85316	1.74188	1.02976	-2.58084	0.0098561
Gls2	Gls2	NW_004801697.1:3398840-3471702	CON	HFD	OK	84.7332	168.307	0.990099	-3.108	0.00188356
Fhl1	Fhl1	NW_004801775.1:514185-577185	CON	HFD	OK	1.16787	2.31427	0.986669	-2.08122	0.0374141
Per1	Per1	NW_004801614.1:8017669-8027251	CON	HFD	OK	2.4798	4.83276	0.962623	-2.37144	0.0177191
LOC101839253	Acot5	NW_004801822.1:1802976-1809693	CON	HFD	OK	9.44876	18.2432	0.949164	-2.6878	0.00719241
Mfsd2a	Mfsd2a	NW_004801770.1:174413-189035	CON	HFD	OK	5.81307	11.1804	0.943602	-2.66128	0.00778434
LOC101843633	Obp2a	NW_004801758.1:1644313-1648872	CON	HFD	OK	227.709	432.451	0.925343	-2.97279	0.00295104
Fads2	Fads2	NW_004801604.1:48335213-48372578	CON	HFD	OK	32.1989	61.097	0.924093	-2.83746	0.00454734
Abcd3	Abcd3	NW_004801672.1:6452006-6507824	CON	HFD	OK	100.344	189.116	0.914319	-2.84048	0.00450461
Slc19a1	Slc19a1	NW_004801628.1:3114431-3124431	CON	HFD	OK	29.386	55.3596	0.913704	-3.05483	0.00225189
Dlec1	Dlec1	NW_004801729.1:4775977-4826435	CON	HFD	OK	3.83668	7.17336	0.902792	-2.63362	0.00844796
Ehhadh	Ehhadh	NW_004801632.1:18303131-18332389	CON	HFD	OK	330.869	606.269	0.873697	-2.60517	0.00918277
Sulf2	Sulf2	NW_004801784.1:33119-113224	CON	HFD	OK	3.75134	6.83555	0.86565	-2.48653	0.0128996
LOC101824832	null	NW_004801604.1:52625973-52627326	CON	HFD	OK	43.8833	78.183	0.833184	-2.2896	0.0220448
Cenpf	Cenpf	NW_004801731.1:5800773-5842408	CON	HFD	OK	0.855211	1.52335	0.832894	-2.22465	0.0261045
Scd	Scd	NW_004801604.1:15055298-15071643	CON	HFD	OK	648.295	1154.22	0.832192	-2.37721	0.0174441
Ankub1	Ankub1	NW_004801681.1:2083569-2117126	CON	HFD	OK	8.45244	14.9584	0.823517	-2.43984	0.0146936
LOC101834849	null	NW_004801604.1:14899102-14909160	CON	HFD	OK	1919.35	3395.91	0.823182	-2.31337	0.0207021
Tnfrsf21	Tnfrsf21	NW_004801636.1:7063344-7130751	CON	HFD	OK	2.11927	3.74614	0.821841	-2.04532	0.0408237
Wwc1	Wwc1	NW_004801634.1:15865588-16021235	CON	HFD	OK	2.36151	4.14635	0.812135	-2.22709	0.0259414
Angptl4	Angptl4	NW_004801717.1:4326536-4333144	CON	HFD	OK	36.7353	64.1997	0.805399	-2.65234	0.00799368
LOC101835362	null	NW_004801604.1:14993304-15001584	CON	HFD	OK	227.826	394.496	0.792075	-2.42671	0.0152365
LOC101841420	null	NW_004801610.1:18211698-18219259	CON	HFD	OK	39.641	68.3231	0.785382	-2.49483	0.0126017
LOC101825889	Cyp2a8	NW_004801832.1:924353-932573	CON	HFD	OK	196.719	338.65	0.783658	-2.39613	0.0165693
Trpv4	Trpv4	NW_004801691.1:3115677-3155502	CON	HFD	OK	4.18054	7.14335	0.772911	-2.32251	0.0202052
Lgals3	Lgals3	NW_004801802.1:15638-19453	CON	HFD	OK	42.4365	72.3404	0.769494	-2.46353	0.0137578
LOC101840166	Dusp6	NW_004803430.1:7918-12150	CON	HFD	OK	9.95178	16.9595	0.769064	-2.47464	0.013337
LOC101843012	Acot4	NW_004801822.1:1827112-1832762	CON	HFD	OK	56.2794	95.6433	0.765056	-2.54811	0.0108308
LOC101836914	Cyp3a31	NW_004801699.1:459507-500043	CON	HFD	OK	1560.4	2641.09	0.75922	-2.18391	0.0289686
LOC101829921	Ahnak	NW_004801604.1:48890326-48900560	CON	HFD	OK	10.2721	17.3558	0.756685	-2.16477	0.0304055
Rab30	Rab30	NW_004801647.1:3289155-3373748	CON	HFD	OK	15.2775	25.5894	0.744138	-2.43322	0.014965
Hacl1	Hacl1	NW_004801678.1:5780133-5816448	CON	HFD	OK	78.571	130.617	0.733271	-2.43421	0.0149242
Bbox1	Bbox1	NW_004801605.1:13539206-13581909	CON	HFD	OK	5.18099	8.55292	0.723189	-1.99327	0.0462315
LOC101832451	Cyp4a14	NW_004801635.1:6485716-6502951	CON	HFD	OK	400.022	659.316	0.72089	-2.16916	0.0300703
Upp2	Upp2	NW_004801620.1:19042546-19077934	CON	HFD	OK	55.9265	92.0321	0.718604	-2.17681	0.0294948
Cd14	Cd14	NW_004801621.1:22823991-22831749	CON	HFD	OK	15.6072	25.5142	0.709085	-2.1673	0.0302118
Slc22a5	Slc22a5	NW_004801614.1:23057740-23084860	CON	HFD	OK	19.7076	32.0362	0.700948	-2.25997	0.0238233
Acot11	Acot11	NW_004801635.1:12805272-12853576	CON	HFD	OK	28.3015	45.8716	0.696723	-2.26727	0.0233735
Abcb4	Abcb4	NW_004801762.1:127194-176929	CON	HFD	OK	33.2199	53.821	0.69612	-2.25459	0.0241589
Rapgef4	Rapgef4	NW_004801605.1:51611295-51779693	CON	HFD	OK	5.76486	9.33282	0.695028	-2.22751	0.0259133
Fgl1	Fgl1	NW_004801611.1:16961536-16984857	CON	HFD	OK	93.1747	150.266	0.689511	-2.18949	0.0285612
Abhd5	Abhd5	NW_004801729.1:1669653-1695581	CON	HFD	OK	43.7308	69.449	0.667305	-2.16959	0.0300383
Acbd4	Acbd4	NW_004801624.1:19549270-19553821	CON	HFD	OK	20.6986	32.8063	0.664439	-2.16338	0.030512
Sdc4	Sdc4	NW_004801784.1:1781689-1798657	CON	HFD	OK	58.8825	92.8868	0.657635	-2.18425	0.0289442
Ddi2	Ddi2	NW_004801713.1:5798919-5835179	CON	HFD	OK	19.9977	31.3238	0.647427	-2.07256	0.0382135
Herpud1	Herpud1	NW_004801688.1:264342-274138	CON	HFD	OK	105.169	163.87	0.639849	-1.98524	0.0471173
Mbnl2	Mbnl2	NW_004801695.1:5478897-5547339	CON	HFD	OK	11.0655	17.1735	0.634117	-2.1094	0.03491
Gskip	Gskip	NW_004801617.1:10177620-10180499	CON	HFD	OK	40.9118	26.7345	-0.613812	2.03948	0.041402
Clcn2	Clcn2	NW_004801632.1:19093828-19107480	CON	HFD	OK	22.3938	14.3647	-0.640573	2.10783	0.0350454
Psmb9	Psmb9	NW_004801844.1:1011759-1016909	CON	HFD	OK	46.8745	29.969	-0.64533	2.00541	0.0449196
Slc26a6	Slc26a6	NW_004801654.1:4911714-4932285	CON	HFD	OK	53.6312	34.1843	-0.649739	2.09623	0.0360622
Entpd8	Entpd8	NW_004801758.1:2245620-2248980	CON	HFD	OK	54.834	34.4954	-0.668668	2.19348	0.0282731
Nr0b2	Nr0b2	NW_004801696.1:6753253-6756158	CON	HFD	OK	157.567	98.7435	-0.674203	1.98976	0.0466175
LOC101828258	Cyp51	NW_004807683.1:88-4961	CON	HFD	OK	42.0862	26.3577	-0.675125	2.06353	0.0390619
Dbn1	Dbn1	NW_004801686.1:1656695-1671453	CON	HFD	OK	16.9167	10.546	-0.681756	2.2156	0.026719
Psmb8	Psmb8	NW_004801844.1:982629-996134	CON	HFD	OK	74.4766	46.4109	-0.682326	2.23033	0.0257254
LOC101844676	Msmb	NW_004801678.1:5487888-5507816	CON	HFD	OK	63.0049	38.2766	-0.719002	2.27958	0.0226324
Rab38	Rab38	NW_004801793.1:1030632-1091200	CON	HFD	OK	16.8274	10.1716	-0.726261	2.07914	0.0376041
Nlrc5	Nlrc5	NW_004801688.1:341384-393619	CON	HFD	OK	3.38934	2.04581	-0.728337	2.12541	0.0335523
LOC101826982	null	NW_004801687.1:8337416-8391655	CON	HFD	OK	360.062	216.12	-0.736408	2.00714	0.0447345
LOC101826047	null	NW_004801755.1:3896841-3914793	CON	HFD	OK	53.5538	32.1426	-0.736502	2.42019	0.0155124
Slc39a4	Slc39a4	NW_004801815.1:1223387-1228352	CON	HFD	OK	10.6027	6.35094	-0.739389	2.2171	0.0266161
LOC101824665	null	NW_004801612.1:1653818-1661429	CON	HFD	OK	12.0625	7.1763	-0.749214	2.06007	0.0393914
Uba7	Uba7	NW_004801654.1:4031786-4040638	CON	HFD	OK	3.57338	2.10586	-0.762879	2.03886	0.041464
Hmox1	Hmox1	NW_004801679.1:8609415-8616103	CON	HFD	OK	27.393	16.1105	-0.765806	2.17119	0.029917
Msmo1	Msmo1	NW_004801656.1:8392688-8402278	CON	HFD	OK	42.2611	24.8136	-0.768199	2.43315	0.0149679
Orm1	Orm1	NW_004801655.1:12424154-12425992	CON	HFD	OK	60.0209	35.1486	-0.771995	2.28458	0.0223376
Tmem67	Tmem67	NW_004801609.1:19159406-19204284	CON	HFD	OK	2.4896	1.4521	-0.777771	1.96922	0.0489273
Ddx60	Ddx60	NW_004801656.1:5823161-5941303	CON	HFD	OK	2.29252	1.31939	-0.797066	2.20421	0.0275094
Bhlhe40	Bhlhe40	NW_004801609.1:14841833-14846443	CON	HFD	OK	80.4536	46.2062	-0.800071	2.48137	0.013088
Rgs3	Rgs3	NW_004801655.1:13099349-13226549	CON	HFD	OK	2.13975	1.22506	-0.804586	2.06538	0.0388866
Fpgs	Fpgs	NW_004801881.1:612961-623526	CON	HFD	OK	8.28629	4.72615	-0.81006	2.2587	0.0239018
Rhbg	Rhbg	NW_004801701.1:4815598-4826469	CON	HFD	OK	8.76749	4.99061	-0.812949	2.18841	0.0286397
Hmgcr	Hmgcr	NW_004801607.1:16767663-16783880	CON	HFD	OK	11.5557	6.53	-0.823454	2.62821	0.00858354
Phgdh	Phgdh	NW_004801769.1:140552-157155	CON	HFD	OK	5.07749	2.8079	-0.854623	2.02573	0.0427925
Bhmt	Bhmt	NW_004801607.1:19936163-19952924	CON	HFD	OK	1318.25	721.029	-0.870499	2.49457	0.0126108
LOC101825362	Saa5	NW_004801787.1:384537-385903	CON	HFD	OK	2023.38	1098.78	-0.880861	2.47863	0.0131889
LOC101842014	Robo2	NW_004801725.1:244399-412979	CON	HFD	OK	1.05629	0.569167	-0.892078	2.21218	0.0269541
Idi1	Idi1	NW_004801633.1:9825451-9833533	CON	HFD	OK	12.6859	6.73053	-0.914429	2.34669	0.0189411
Gsn	Gsn	NW_004801726.1:6371432-6416650	CON	HFD	OK	58.1175	30.3619	-0.936713	2.72897	0.0063532
LOC101834191	null	NW_004801652.1:13490160-13491531	CON	HFD	OK	7.64768	3.98193	-0.941553	2.44195	0.014608
Hmgcs1	Hmgcs1	NW_004801740.1:5584867-5598709	CON	HFD	OK	22.8843	11.6293	-0.976593	3.15844	0.00158618
Ryr3	Ryr3	NW_004801605.1:10779281-11369134	CON	HFD	OK	1.1405	0.577544	-0.981665	2.87735	0.00401025
LOC101842686	Cyp27a1	NW_004801627.1:4173422-4204057	CON	HFD	OK	161.24	81.5803	-0.982916	2.98131	0.00287016
Znf385a	Znf385a	NW_004801613.1:25201871-25221791	CON	HFD	OK	3.24375	1.63697	-0.986634	2.39807	0.0164815
Usp18	Usp18	NW_004801609.1:2379846-2390643	CON	HFD	OK	10.5769	5.28247	-1.00163	2.65126	0.00801912
LOC101824903	null	NW_004801730.1:2085130-2116450	CON	HFD	OK	4.20898	2.02678	-1.05428	2.02512	0.0428555
Coro6	Coro6	NW_004801671.1:9973725-9979516	CON	HFD	OK	2.97728	1.39742	-1.09123	2.26618	0.0234403
Hyal1	Hyal1	NW_004801654.1:3615000-3618341	CON	HFD	OK	8.66683	4.06534	-1.09213	2.58382	0.00977115
LOC101836999	Cldn10	NW_004801695.1:3960714-3978944	CON	HFD	OK	4.52854	2.09665	-1.11096	2.16902	0.0300811
Sqle	Sqle	NW_004801739.1:4648430-4666473	CON	HFD	OK	12.843	5.79078	-1.14915	3.44114	0.000579265
Pcolce	Pcolce	NW_004801702.1:7659751-7665702	CON	HFD	OK	77.9021	35.0163	-1.15363	3.65083	0.000261389
LOC101832001	Tspan8	NW_004803219.1:2031-8984	CON	HFD	OK	14.1482	6.11834	-1.2094	2.14942	0.0316008
LOC101833678	null	NW_004801647.1:14405153-14408271	CON	HFD	OK	515.753	215.023	-1.26219	3.26471	0.00109578
LOC101824467	Cuta	NW_004801726.1:1467599-1493771	CON	HFD	OK	10.4821	4.34731	-1.26973	2.33023	0.0197937
Fam169b	Fam169b	NW_004801761.1:2609200-2789597	CON	HFD	OK	7.31497	3.00803	-1.28203	3.3321	0.000861923
Trpm4	Trpm4	NW_004801779.1:1462341-1491580	CON	HFD	OK	1.92055	0.763299	-1.3312	3.07434	0.00210972
Dner	Dner	NW_004801733.1:4790326-5097023	CON	HFD	OK	2.26679	0.851566	-1.41246	2.85849	0.00425669
Adh6	Adh6	NW_004801723.1:959174-1004341	CON	HFD	OK	25.0749	9.02122	-1.47485	4.09484	4.22455e-05
Alas2	Alas2	NW_004801835.1:414756-437786	CON	HFD	OK	9.23891	3.3176	-1.47758	3.55848	0.00037301
Egr1	Egr1	NW_004801606.1:1726288-1730060	CON	HFD	OK	1.78589	0.616441	-1.53461	3.11184	0.00185924
Fbp2	Fbp2	NW_004801686.1:7733777-7749296	CON	HFD	OK	1.4067	0.469346	-1.58359	2.18126	0.0291646
Dyrk3	Dyrk3	NW_004801698.1:619022-627971	CON	HFD	NOTEST	0.516989	0.130483	-1.98628	2.11102	0.0347704
LOC101832046	null	NW_004801694.1:7883212-7909899	CON	HFD	OK	1.05115	0.254337	-2.04715	2.32637	0.019999
LOC101836237	Cyp26a1	NW_004801604.1:21248884-21252415	CON	HFD	OK	6.86993	1.2718	-2.43342	4.90711	9.24287e-07
Rsad2	Rsad2	NW_004801724.1:2241591-2253167	CON	HFD	OK	1.67533	0.116831	-3.84195	2.93883	0.00329449
Slc4a1	Slc4a1	NW_004801624.1:18830153-18840613	CON	HFD	OK	1.32132	0.009327	-7.14635	3.04033	0.00236319
2，Differentially expressed lncRNAs
test_id	gene_id	locus	sample_1	sample_2	status	value_1	value_2	log2(fold_change)	test_stat	p_value
XLOC_000051	XLOC_000051	NW_004801604.1:53798349-53799267	CON	HFD	OK	4.58231	23.4399	2.35482	-2.9385	0.00329808
XLOC_000128	XLOC_000128	NW_004801604.1:53799995-53801113	CON	HFD	OK	1.40639	6.17502	2.13444	-3.11942	0.00181207
XLOC_000200	XLOC_000200	NW_004801605.1:54710935-54713920	CON	HFD	OK	7.05599	1.92572	-1.87345	3.61944	0.000295237
XLOC_000452	XLOC_000452	NW_004801613.1:6207153-6217501	CON	HFD	OK	32.0097	61.1497	0.933834	-2.12518	0.0335718
XLOC_000705	XLOC_000705	NW_004801622.1:2734101-2737509	CON	HFD	OK	1.97822	4.9948	1.33622	-2.73184	0.00629819
XLOC_000820	XLOC_000820	NW_004801627.1:6743834-6746618	CON	HFD	OK	16.8879	8.54415	-0.982985	2.7652	0.00568886
XLOC_000956	XLOC_000956	NW_004801632.1:18325372-18327672	CON	HFD	OK	2.5072	7.64378	1.60821	-2.96078	0.00306863
XLOC_001032	XLOC_001032	NW_004801635.1:6491643-6492193	CON	HFD	OK	9.80222	25.3005	1.36798	-2.16792	0.0301649
XLOC_001048	XLOC_001048	NW_004801635.1:6346111-6349201	CON	HFD	OK	45.7115	196.07	2.10074	-6.41927	1.36932e-10
XLOC_001049	XLOC_001049	NW_004801635.1:6396913-6398463	CON	HFD	OK	64.2313	146.087	1.18548	-3.03362	0.00241641
XLOC_001331	XLOC_001331	NW_004801647.1:14392758-14393617	CON	HFD	OK	1959.57	846.43	-1.21107	4.00497	6.20264e-05
XLOC_001339	XLOC_001339	NW_004801649.1:3912573-3928082	CON	HFD	OK	0.960782	3.19657	1.73424	-2.37804	0.0174051
XLOC_001385	XLOC_001385	NW_004801652.1:13500577-13521748	CON	HFD	OK	7.7303	3.54122	-1.12628	1.9731	0.0484836
XLOC_001431	XLOC_001431	NW_004801654.1:6392107-6392972	CON	HFD	OK	1.03142	3.18528	1.62679	-2.022	0.0431766
XLOC_001531	XLOC_001531	NW_004801662.1:10034395-10040807	CON	HFD	OK	0.872194	2.62959	1.59212	-2.09238	0.0364047
XLOC_001630	XLOC_001630	NW_004801671.1:3307469-3309819	CON	HFD	OK	10.8199	5.40529	-1.00124	2.40741	0.0160662
XLOC_001721	XLOC_001721	NW_004801679.1:3197561-3201941	CON	HFD	OK	1.06997	0.0246223	-5.44147	2.30393	0.0212267
XLOC_001868	XLOC_001868	NW_004801688.1:829311-838273	CON	HFD	OK	10.2754	4.6299	-1.15014	2.93656	0.00331871
XLOC_001960	XLOC_001960	NW_004801694.1:7879160-7881609	CON	HFD	OK	1.16987	0.377359	-1.63233	2.1942	0.0282214
XLOC_002324	XLOC_002324	NW_004801729.1:4781353-4783280	CON	HFD	OK	96.7034	169.474	0.809426	-2.58883	0.00963027
XLOC_002374	XLOC_002374	NW_004801739.1:1404744-1450625	CON	HFD	OK	27.1874	0.179795	-7.24044	4.02412	5.719e-05
XLOC_002376	XLOC_002376	NW_004801739.1:1499548-1503881	CON	HFD	OK	1.66718	0.00652777	-7.9966	2.40172	0.0163181
XLOC_002387	XLOC_002387	NW_004801741.1:2304192-2304710	CON	HFD	OK	3.52348	0.799845	-2.13921	2.21448	0.0267958
XLOC_002677	XLOC_002677	NW_004801781.1:504382-507070	CON	HFD	OK	0.24682	1.24805	2.33815	-2.19264	0.0283333
XLOC_002762	XLOC_002762	NW_004801798.1:2142694-2145414	CON	HFD	OK	1.10457	3.35096	1.6011	-2.73642	0.00621115
XLOC_002980	XLOC_002980	NW_004801862.1:73772-128469	CON	HFD	OK	69.6864	32.464	-1.10204	2.60944	0.00906918
XLOC_003218	XLOC_003218	NW_004805537.1:3389-7650	CON	HFD	OK	12.4942	21.7751	0.80142	-2.19128	0.0284312
XLOC_003224	XLOC_003224	NW_004805647.1:2248-8212	CON	HFD	OK	13.8472	21.9016	0.661439	-2.07703	0.0377987
XLOC_003397	XLOC_003397	NW_004816612.1:382-718	CON	HFD	OK	0.247601	3.72294	3.91035	-2.03356	0.0419963

## Sheet: Table S5
Table S5 Gene Ontology and pathway analysis of DE coding genes
Category	Term	Count	%	PValue	Genes	List Total	Pop Hits	Pop Total	Fold Enrichment	Bonferroni	Benjamini	FDR
GOTERM_BP_FAT	GO:0051186~cofactor metabolic process	12	10.7143	2.41e-08	ALAS1, ALAS2, GCK, HMGCR, HMOX1, EHHADH, PDK4, ACOT2, GSTT1, FPGS, ACOT5, ACOT4	89	182	13588	10.0664	1.83e-05	1.83e-05	3.67e-05
UP_SEQ_FEATURE	metal ion-binding site:Iron (heme axial ligand)	9	8.03571	1.86e-07	CYP4A10, CYP51, STEAP4, CYP1B1, CYP27A1, HMOX1, CYP26A1, CYP4A14, CYP4B1	101	99	16021	14.4203	6.48e-05	6.48e-05	0.000254
SP_PIR_KEYWORDS	iron	13	11.6071	3.66e-07	CYP51, CYP2G1, STEAP4, CYP1B1, RSAD2, CYP26A1, BBOX1, CYP4B1, CYP4A10, CYP27A1, HMOX1, PIR, CYP4A14	105	321	17854	6.88628	6.85e-05	6.85e-05	0.000454
GOTERM_MF_FAT	GO:0005506~iron ion binding	14	12.5	3.77e-07	CYP51, CYP2G1, STEAP4, CYP1B1, RSAD2, CYP26A1, FADS2, BBOX1, CYP4B1, CYP4A10, CYP27A1, PIR, HMOX1, CYP4A14	89	343	13288	6.09402	0.000108	0.000108	0.0005
GOTERM_MF_FAT	GO:0020037~heme binding	10	8.92857	4.43e-07	CYP2G1, CYP4A10, CYP51, CYP1B1, CYP27A1, HMOX1, FADS2, CYP26A1, CYP4A14, CYP4B1	89	144	13288	10.3683	0.000126	6.31e-05	0.000587
GOTERM_CC_FAT	GO:0005624~membrane fraction	16	14.2857	4.77e-07	CYP51, CYP1B1, HMGCR, FADS2, CYP26A1, CYP4B1, ABCB4, DDI2, CYP4A10, SLC26A6, SQLE, HMOX1, ENTPD8, GRID2IP, RAB38, CYP4A14	79	510	12504	4.9656	7.68e-05	7.68e-05	0.000576
INTERPRO	IPR017973:Cytochrome P450, C-terminal region	8	7.14286	5.34e-07	CYP2G1, CYP4A10, CYP51, CYP1B1, CYP27A1, CYP26A1, CYP4A14, CYP4B1	107	81	17763	16.396	0.000151	0.000151	0.000707
GOTERM_CC_FAT	GO:0000267~cell fraction	17	15.1786	6.35e-07	CYP51, CYP1B1, HMGCR, FADS2, CYP26A1, CYP4B1, ABCB4, DDI2, CYP4A10, SLC26A6, GCK, SQLE, HMOX1, ENTPD8, GRID2IP, RAB38, CYP4A14	79	596	12504	4.51465	0.000102	5.11e-05	0.000768
GOTERM_MF_FAT	GO:0046906~tetrapyrrole binding	10	8.92857	6.62e-07	CYP2G1, CYP4A10, CYP51, CYP1B1, CYP27A1, HMOX1, FADS2, CYP26A1, CYP4A14, CYP4B1	89	151	13288	9.88764	0.000189	6.29e-05	0.000878
GOTERM_CC_FAT	GO:0005626~insoluble fraction	16	14.2857	7.4e-07	CYP51, CYP1B1, HMGCR, FADS2, CYP26A1, CYP4B1, ABCB4, DDI2, CYP4A10, SLC26A6, SQLE, HMOX1, ENTPD8, GRID2IP, RAB38, CYP4A14	79	528	12504	4.79632	0.000119	3.97e-05	0.000895
INTERPRO	IPR001128:Cytochrome P450	8	7.14286	8.71e-07	CYP2G1, CYP4A10, CYP51, CYP1B1, CYP27A1, CYP26A1, CYP4A14, CYP4B1	107	87	17763	15.2652	0.000247	0.000123	0.00115386
INTERPRO	IPR017972:Cytochrome P450, conserved site	8	7.14286	1.02e-06	CYP2G1, CYP4A10, CYP51, CYP1B1, CYP27A1, CYP26A1, CYP4A14, CYP4B1	107	89	17763	14.9222	0.000288	9.6e-05	0.00134738
SP_PIR_KEYWORDS	oxidoreductase	16	14.2857	1.1e-06	CYP2G1, CYP51, STEAP4, CYP1B1, HMGCR, EHHADH, CYP26A1, FADS2, BBOX1, CYP4B1, CYP4A10, CYP27A1, SQLE, HMOX1, PHGDH, CYP4A14	105	572	17854	4.75631	0.000206	0.000103	0.00136341
SP_PIR_KEYWORDS	heme	9	8.03571	1.78e-06	CYP2G1, CYP4A10, CYP51, CYP1B1, CYP27A1, HMOX1, CYP26A1, CYP4A14, CYP4B1	105	142	17854	10.7771	0.000333	0.000111	0.0022049
GOTERM_CC_FAT	GO:0042598~vesicular fraction	10	8.92857	1.85e-06	CYP4A10, CYP51, CYP1B1, HMGCR, SQLE, HMOX1, CYP26A1, RAB38, CYP4A14, CYP4B1	79	182	12504	8.69662	0.000298	7.45e-05	0.0022361
SP_PIR_KEYWORDS	microsome	8	7.14286	1.91e-06	CYP4A10, CYP51, CYP1B1, SQLE, HMOX1, CYP26A1, CYP4A14, CYP4B1	105	100	17854	13.603	0.000356	8.91e-05	0.00236227
SP_PIR_KEYWORDS	Monooxygenase	8	7.14286	3.2e-06	CYP2G1, CYP4A10, CYP51, CYP1B1, CYP27A1, CYP26A1, CYP4A14, CYP4B1	105	108	17854	12.5954	0.000597	0.00012	0.00396123
GOTERM_BP_FAT	GO:0006732~coenzyme metabolic process	9	8.03571	3.91e-06	GCK, HMGCR, EHHADH, PDK4, ACOT2, GSTT1, FPGS, ACOT5, ACOT4	89	143	13588	9.60886	0.00296647	0.00148434	0.00595978
GOTERM_MF_FAT	GO:0009055~electron carrier activity	10	8.92857	7.35e-06	CYP2G1, CYP4A10, CYP51, STEAP4, CYP1B1, CYP27A1, CYP26A1, CYP4A14, BBOX1, CYP4B1	89	202	13288	7.39126	0.00209191	0.000523	0.00974146
KEGG_PATHWAY	mmu03320:PPAR signaling pathway	8	7.14286	7.54e-06	CYP4A10, CYP27A1, PLIN1, EHHADH, FADS2, CYP4A14, FABP5, ANGPTL4	55	79	5738	10.5648	0.000558	0.000558	0.00789665
GOTERM_CC_FAT	GO:0005792~microsome	9	8.03571	1.33e-05	CYP4A10, CYP51, CYP1B1, HMGCR, SQLE, HMOX1, CYP26A1, CYP4A14, CYP4B1	79	176	12504	8.09379	0.00214118	0.000429	0.0160917
SP_PIR_KEYWORDS	peroxisome	7	6.25	2.05e-05	HACL1, HMGCR, EHHADH, ABCD3, IDI1, ACOT5, ACOT4	105	96	17854	12.3986	0.00382418	0.000638	0.0253952
GOTERM_BP_FAT	GO:0055114~oxidation reduction	16	14.2857	2.43e-05	CYP2G1, CYP51, STEAP4, CYP1B1, HMGCR, EHHADH, CYP26A1, FADS2, BBOX1, CYP4B1, CYP4A10, CYP27A1, SQLE, HMOX1, PHGDH, CYP4A14	89	672	13588	3.6351	0.0182786	0.00613038	0.0370017
COG_ONTOLOGY	Secondary metabolites biosynthesis, transport, and catabolism	8	7.14286	4.47e-05	CYP2G1, CYP4A10, CYP51, CYP1B1, CYP27A1, CYP26A1, CYP4A14, CYP4B1	21	109	2040	7.12975	0.000313	0.000313	0.0230321
GOTERM_CC_FAT	GO:0042579~microbody	7	6.25	4.53e-05	HACL1, HMGCR, EHHADH, ABCD3, IDI1, ACOT5, ACOT4	79	104	12504	10.6534	0.00726593	0.00121467	0.0547361
GOTERM_CC_FAT	GO:0005777~peroxisome	7	6.25	4.53e-05	HACL1, HMGCR, EHHADH, ABCD3, IDI1, ACOT5, ACOT4	79	104	12504	10.6534	0.00726593	0.00121467	0.0547361
INTERPRO	IPR002401:Cytochrome P450, E-class, group I	6	5.35714	6.12e-05	CYP2G1, CYP4A10, CYP1B1, CYP27A1, CYP4A14, CYP4B1	107	70	17763	14.2294	0.0171729	0.00432116	0.0810327
GOTERM_MF_FAT	GO:0048037~cofactor binding	9	8.03571	0.000124	HACL1, STEAP4, ALAS1, ALAS2, HMGCR, SQLE, EHHADH, PHGDH, ACBD4	89	226	13288	5.94571	0.0345907	0.00701591	0.163634
SP_PIR_KEYWORDS	Cholesterol biosynthesis	4	3.57143	0.000147	CYP51, HMGCR, HMGCS1, IDI1	105	18	17854	37.7862	0.0271199	0.00392008	0.18209
UP_SEQ_FEATURE	short sequence motif:Microbody targeting signal	5	4.46429	0.00016	HACL1, EHHADH, IDI1, ACOT5, ACOT4	101	44	16021	18.0254	0.0542124	0.0274839	0.218628
GOTERM_CC_FAT	GO:0005783~endoplasmic reticulum	16	14.2857	0.000178	CYP51, CYP1B1, HMGCR, FADS2, RSAD2, CYP26A1, PSMB8, CYP4B1, PSMB9, CYP4A10, SULF2, SQLE, RYR3, HMOX1, RAB38, CYP4A14	79	838	12504	3.02202	0.0282264	0.00408199	0.214738
GOTERM_BP_FAT	GO:0006631~fatty acid metabolic process	8	7.14286	0.000188	CYP4A10, HACL1, EHHADH, ABHD5, ACOT11, FADS2, ACOT5, ACOT4	89	184	13588	6.63801	0.132949	0.0350358	0.285779
GOTERM_BP_FAT	GO:0006637~acyl-CoA metabolic process	4	3.57143	0.000276	EHHADH, ACOT2, ACOT5, ACOT4	89	20	13588	30.5348	0.189429	0.0411333	0.420433
GOTERM_MF_FAT	GO:0016291~acyl-CoA thioesterase activity	4	3.57143	0.000295	ACOT11, ACOT2, ACOT5, ACOT4	89	20	13288	29.8607	0.0806248	0.0139125	0.390296
SP_PIR_KEYWORDS	sterol biosynthesis	4	3.57143	0.000356	CYP51, HMGCR, HMGCS1, IDI1	105	24	17854	28.3397	0.0643307	0.0082772	0.439802
GOTERM_BP_FAT	GO:0006695~cholesterol biosynthetic process	4	3.57143	0.000423	CYP51, HMGCR, HMGCS1, IDI1	89	23	13588	26.552	0.27511	0.0522101	0.643363
UP_SEQ_FEATURE	binding site:Heme (covalent; via 1 link)	3	2.67857	0.000569	CYP4A10, CYP4A14, CYP4B1	101	6	16021	79.3119	0.179749	0.0639143	0.775049
GOTERM_MF_FAT	GO:0016289~CoA hydrolase activity	4	3.57143	0.000581	ACOT11, ACOT2, ACOT5, ACOT4	89	25	13288	23.8885	0.152624	0.0233809	0.767474
GOTERM_MF_FAT	GO:0050662~coenzyme binding	7	6.25	0.000666	HACL1, STEAP4, HMGCR, SQLE, EHHADH, PHGDH, ACBD4	89	160	13288	6.53202	0.173044	0.0234706	0.880017
SP_PIR_KEYWORDS	serine esterase	4	3.57143	0.000767	ACOT11, ACOT2, ACOT5, ACOT4	105	31	17854	21.9404	0.133588	0.0158065	0.946037
GOTERM_BP_FAT	GO:0016126~sterol biosynthetic process	4	3.57143	0.000939	CYP51, HMGCR, HMGCS1, IDI1	89	30	13588	20.3566	0.510323	0.0969716	1.42218
INTERPRO	IPR016662:Acyl-CoA thioesterase, long chain	3	2.67857	0.0012357	ACOT2, ACOT5, ACOT4	107	9	17763	55.3364	0.295256	0.0675914	1.62426
INTERPRO	IPR014940:BAAT/Acyl-CoA thioester hydrolase C-terminal	3	2.67857	0.0012357	ACOT2, ACOT5, ACOT4	107	9	17763	55.3364	0.295256	0.0675914	1.62426
INTERPRO	IPR006862:Acyl-CoA thioester hydrolase/bile acid-CoA amino acid N-acetyltransferase	3	2.67857	0.0012357	ACOT2, ACOT5, ACOT4	107	9	17763	55.3364	0.295256	0.0675914	1.62426
SP_PIR_KEYWORDS	Steroid biosynthesis	4	3.57143	0.00162204	CYP51, HMGCR, HMGCS1, IDI1	105	40	17854	17.0038	0.26182	0.0299006	1.99219
GOTERM_BP_FAT	GO:0042440~pigment metabolic process	4	3.57143	0.00173938	ALAS1, ALAS2, HMOX1, IDI1	89	37	13588	16.5053	0.733686	0.152433	2.61935
PIR_SUPERFAMILY	PIRSF016521:acyl-CoA thioesterase (hydrolase)	3	2.67857	0.00192443	ACOT2, ACOT5, ACOT4	62	9	8136	43.7419	0.137848	0.137848	2.01183
PIR_SUPERFAMILY	PIRSF016521:Acyl-CoA_hydro	3	2.67857	0.00192443	ACOT2, ACOT5, ACOT4	62	9	8136	43.7419	0.137848	0.137848	2.01183
KEGG_PATHWAY	mmu01040:Biosynthesis of unsaturated fatty acids	4	3.57143	0.00196448	ACOT2, FADS2, ACOT5, ACOT4	55	27	5738	15.4559	0.135423	0.0701735	2.03715
SP_PIR_KEYWORDS	endoplasmic reticulum	12	10.7143	0.00197788	CYP4A10, CYP51, CYP1B1, SULF2, HMGCR, SQLE, HMOX1, FADS2, RSAD2, CYP26A1, CYP4A14, CYP4B1	105	678	17854	3.00952	0.309425	0.0330972	2.42433
SP_PIR_KEYWORDS	lipid synthesis	5	4.46429	0.00267704	CYP51, HMGCR, HMGCS1, FADS2, IDI1	105	99	17854	8.58778	0.394244	0.0409127	3.26829
GOTERM_CC_FAT	GO:0005811~lipid particle	3	2.67857	0.0028659	PLIN2, PLIN1, ABHD5	79	13	12504	36.5258	0.370023	0.0561226	3.40971
KEGG_PATHWAY	mmu00260:Glycine, serine and threonine metabolism	4	3.57143	0.00322251	ALAS1, ALAS2, BHMT, PHGDH	55	32	5738	13.0409	0.212467	0.0765299	3.32191
PIR_SUPERFAMILY	PIRSF000050:cytochrome P450 CYP4B1	3	2.67857	0.00347739	CYP4A10, CYP4A14, CYP4B1	62	12	8136	32.8065	0.235265	0.125509	3.60853
GOTERM_BP_FAT	GO:0008202~steroid metabolic process	6	5.35714	0.00390027	CYP51, CYP1B1, HMGCR, SULT1A1, HMGCS1, IDI1	89	161	13588	5.68972	0.948697	0.281076	5.78418
GOTERM_BP_FAT	GO:0006720~isoprenoid metabolic process	4	3.57143	0.00390031	HMGCR, HMGCS1, CYP26A1, IDI1	89	49	13588	12.4632	0.948698	0.256958	5.78423
GOTERM_MF_FAT	GO:0016290~palmitoyl-CoA hydrolase activity	3	2.67857	0.00430487	ACOT2, ACOT5, ACOT4	89	15	13288	29.8607	0.707572	0.127694	5.5594
SP_PIR_KEYWORDS	membrane	46	41.0714	0.00491397	CYP51, TNFRSF21, STEAP4, CYP1B1, CLCN2, HMGCR, RHBG, MMD, RSAD2, TSPAN8, MFSD2A, PI4K2B, SLC19A1, SDC4, DDI2, PLIN2, DNER, ENTPD8, GRID2IP, ABCD3, ROBO2, CNTNAP1, RAPGEF4, SLC4A1, SLC22A5, SLC39A4, TRPM4, LRRC3, CYP26A1, FADS2, CYP4B1, ABCB4, TMEM67, CYP4A10, PROM1, SLC26A6, RAB30, CYP27A1, RGS3, SQLE, SLC13A2, RAB38, CYP4A14, GRAMD1B, CD14, DMBT1	105	5507	17854	1.42033	0.60195	0.0684075	5.92364
GOTERM_MF_FAT	GO:0016790~thiolester hydrolase activity	5	4.46429	0.00570411	USP18, ACOT11, ACOT2, ACOT5, ACOT4	89	108	13288	6.91219	0.804134	0.150436	7.30394
GOTERM_MF_FAT	GO:0004091~carboxylesterase activity	5	4.46429	0.00570411	ABHD5, ACOT11, ACOT2, ACOT5, ACOT4	89	108	13288	6.91219	0.804134	0.150436	7.30394
GOTERM_BP_FAT	GO:0042168~heme metabolic process	3	2.67857	0.0066011	ALAS1, ALAS2, HMOX1	89	19	13588	24.1064	0.993484	0.367192	9.60469
SMART	SM00186:FBG	3	2.67857	0.00723806	CNTNAP1, FGL1, ANGPTL4	43	28	9131	22.7517	0.339045	0.339045	6.94747
KEGG_PATHWAY	mmu00900:Terpenoid backbone biosynthesis	3	2.67857	0.0073584	HMGCR, HMGCS1, IDI1	55	14	5738	22.3558	0.421048	0.12771	7.43905
GOTERM_BP_FAT	GO:0008299~isoprenoid biosynthetic process	3	2.67857	0.00880582	HMGCR, HMGCS1, IDI1	89	22	13588	20.8192	0.998796	0.428889	12.6156
GOTERM_BP_FAT	GO:0019748~secondary metabolic process	4	3.57143	0.0101099	CYP1B1, GCK, CYP26A1, IDI1	89	69	13588	8.85068	0.999557	0.447913	14.3522
GOTERM_BP_FAT	GO:0008610~lipid biosynthetic process	7	6.25	0.0104213	CYP51, HMGCR, ABHD5, HMGCS1, FADS2, IDI1, FABP5	89	285	13588	3.74989	0.999651	0.433738	14.762
GOTERM_BP_FAT	GO:0008203~cholesterol metabolic process	4	3.57143	0.0105139	CYP51, HMGCR, HMGCS1, IDI1	89	70	13588	8.72424	0.999675	0.414638	14.8836
GOTERM_BP_FAT	GO:0006694~steroid biosynthetic process	4	3.57143	0.0109272	CYP51, HMGCR, HMGCS1, IDI1	89	71	13588	8.60136	0.999764	0.406607	15.4239
INTERPRO	IPR010961:Tetrapyrrole biosynthesis, 5-aminolevulinic acid synthase	2	1.78571	0.0118996	ALAS1, ALAS2	107	2	17763	166.009	0.966217	0.431431	14.6616
INTERPRO	IPR002181:Fibrinogen, alpha/beta/gamma chain, C-terminal globular	3	2.67857	0.0120521	CNTNAP1, FGL1, ANGPTL4	107	28	17763	17.7867	0.967661	0.387502	14.8358
GOTERM_BP_FAT	GO:0006778~porphyrin metabolic process	3	2.67857	0.0121835	ALAS1, ALAS2, HMOX1	89	26	13588	17.6162	0.99991	0.421905	17.0471
GOTERM_BP_FAT	GO:0033013~tetrapyrrole metabolic process	3	2.67857	0.0121835	ALAS1, ALAS2, HMOX1	89	26	13588	17.6162	0.99991	0.421905	17.0471
UP_SEQ_FEATURE	domain:Fibrinogen C-terminal	3	2.67857	0.0122312	CNTNAP1, FGL1, ANGPTL4	101	27	16021	17.6249	0.986195	0.657223	15.4791
GOTERM_MF_FAT	GO:0016749~N-succinyltransferase activity	2	1.78571	0.0132017	ALAS1, ALAS2	89	2	13288	149.303	0.977349	0.291299	16.1549
GOTERM_MF_FAT	GO:0003870~5-aminolevulinate synthase activity	2	1.78571	0.0132017	ALAS1, ALAS2	89	2	13288	149.303	0.977349	0.291299	16.1549
GOTERM_MF_FAT	GO:0018685~alkane 1-monooxygenase activity	2	1.78571	0.0132017	CYP4A10, CYP4A14	89	2	13288	149.303	0.977349	0.291299	16.1549
GOTERM_BP_FAT	GO:0006575~cellular amino acid derivative metabolic process	5	4.46429	0.0132326	PHGDH, GSTT1, SLC22A5, FABP5, BBOX1	89	141	13588	5.41398	0.99996	0.430182	18.3802
GOTERM_BP_FAT	GO:0016125~sterol metabolic process	4	3.57143	0.0136033	CYP51, HMGCR, HMGCS1, IDI1	89	77	13588	7.93113	0.99997	0.421819	18.8465
PIR_SUPERFAMILY	PIRSF000444:5-aminolevulinate synthase	2	1.78571	0.0149398	ALAS1, ALAS2	62	2	8136	131.226	0.686214	0.320466	14.6844
GOTERM_BP_FAT	GO:0046148~pigment biosynthetic process	3	2.67857	0.0160369	ALAS1, ALAS2, IDI1	89	30	13588	15.2674	0.999995	0.459003	21.8461
UP_SEQ_FEATURE	site:Cleavage; by autocatalysis	2	1.78571	0.0186099	PSMB8, PSMB9	101	3	16021	105.749	0.998552	0.729493	22.6402
GOTERM_BP_FAT	GO:0051004~regulation of lipoprotein lipase activity	2	1.78571	0.0193048	ABHD5, ANGPTL4	89	3	13588	101.783	1	0.506129	25.7112
SP_PIR_KEYWORDS	transport	17	15.1786	0.0193541	TRPM4, STEAP4, CLCN2, RHBG, FADS2, MFSD2A, SLC19A1, ABCB4, RYR3, SLC13A2, ABCD3, RAB38, SLC22A5, SLC4A1, SLC39A4, FABP5, DMBT1	105	1571	17854	1.84	0.974131	0.229758	21.5151
GOTERM_MF_FAT	GO:0016748~succinyltransferase activity	2	1.78571	0.0197377	ALAS1, ALAS2	89	3	13288	99.5356	0.996592	0.377156	23.2264
GOTERM_CC_FAT	GO:0005903~brush border	3	2.67857	0.0200107	PROM1, DDI2, SLC22A5	79	35	12504	13.5667	0.961396	0.303439	21.6777
GOTERM_BP_FAT	GO:0051188~cofactor biosynthetic process	4	3.57143	0.0211828	ALAS1, ALAS2, PDK4, FPGS	89	91	13588	6.71095	1	0.522709	27.8508
SP_PIR_KEYWORDS	chromoprotein	3	2.67857	0.0227013	CYP4A10, CYP1B1, CYP4B1	105	40	17854	12.7529	0.986351	0.248942	24.7721
GOTERM_BP_FAT	GO:0006790~sulfur metabolic process	4	3.57143	0.0230531	SULF2, BHMT, PHGDH, GSTT1	89	94	13588	6.49677	1	0.537298	29.9244
GOTERM_MF_FAT	GO:0000166~nucleotide binding	23	20.5357	0.0253953	TRPM4, STEAP4, GNAI1, HMGCR, PDK4, UBA7, PI4K2B, PSMB8, ABCB4, PSMB9, MAP3K5, RAB30, GCK, SQLE, SULT1A1, ENTPD8, PHGDH, ABCD3, DYRK3, RAPGEF4, RAB38, SLC22A5, FPGS	89	2183	13288	1.57305	0.999345	0.431033	28.8977
GOTERM_BP_FAT	GO:0032020~ISG15-protein conjugation	2	1.78571	0.0256574	USP18, UBA7	89	4	13588	76.3371	1	0.560927	32.7191
GOTERM_MF_FAT	GO:0015108~chloride transmembrane transporter activity	2	1.78571	0.026231	SLC26A6, SLC4A1	89	4	13288	74.6517	0.999487	0.417902	29.7019
GOTERM_BP_FAT	GO:0046942~carboxylic acid transport	4	3.57143	0.026364	SLC26A6, PLIN2, SLC22A5, SLC19A1	89	99	13588	6.16865	1	0.556128	33.4591
GOTERM_CC_FAT	GO:0042995~cell projection	9	8.03571	0.0265089	PROM1, DDI2, TNFRSF21, GSN, DNER, GRID2IP, ROBO2, CNTNAP1, SLC22A5	79	575	12504	2.4774	0.986773	0.35115	27.7297
GOTERM_BP_FAT	GO:0015849~organic acid transport	4	3.57143	0.0270552	SLC26A6, PLIN2, SLC22A5, SLC19A1	89	100	13588	6.10697	1	0.551452	34.1757
INTERPRO	IPR004279:Perilipin	2	1.78571	0.0294866	PLIN2, PLIN1	107	5	17763	66.4037	0.99979	0.65312	32.726
INTERPRO	IPR014715:Fibrinogen, alpha/beta/gamma chain, C-terminal globular, subdomain 2	2	1.78571	0.0294866	FGL1, ANGPTL4	107	5	17763	66.4037	0.99979	0.65312	32.726
PIR_SUPERFAMILY	PIRSF000045:cytochrome P450 CYP2D6	3	2.67857	0.0295867	CYP2G1, CYP1B1, CYP26A1	62	36	8136	10.9355	0.900993	0.439059	27.1573
PIR_SUPERFAMILY	PIRSF036881:lipid droplet-associated protein, perilipin type	2	1.78571	0.02966	PLIN2, PLIN1	62	4	8136	65.6129	0.901566	0.371032	27.2153
KEGG_PATHWAY	mmu00860:Porphyrin and chlorophyll metabolism	3	2.67857	0.0319623	ALAS1, ALAS2, HMOX1	55	30	5738	10.4327	0.909629	0.381691	28.8231
GOTERM_MF_FAT	GO:0016713~oxidoreductase activity, acting on paired donors, with incorporation or reduction of molecular oxygen, reduced iron-sulfur protein as one donor, and incorporation of one atom of oxygen	2	1.78571	0.0326818	CYP4A10, CYP4A14	89	5	13288	59.7213	0.999923	0.468114	35.6317
GOTERM_MF_FAT	GO:0016712~oxidoreductase activity, acting on paired donors, with incorporation or reduction of molecular oxygen, reduced flavin or flavoprotein as one donor, and incorporation of one atom of oxygen	3	2.67857	0.0342707	CYP2G1, CYP1B1, CYP4B1	89	44	13288	10.1798	0.999952	0.462675	37.0195
INTERPRO	IPR000566:Lipocalin-related protein and Bos/Can/Equ allergen	3	2.67857	0.0345855	LCN2, ORM1, FABP5	107	49	17763	10.1638	0.999953	0.669376	37.2594
GOTERM_MF_FAT	GO:0017076~purine nucleotide binding	20	17.8571	0.0354819	TRPM4, STEAP4, GNAI1, PDK4, UBA7, PI4K2B, PSMB8, ABCB4, PSMB9, MAP3K5, RAB30, GCK, SQLE, ENTPD8, ABCD3, RAPGEF4, DYRK3, RAB38, SLC22A5, FPGS	89	1871	13288	1.59597	0.999966	0.454282	38.0588
GOTERM_CC_FAT	GO:0012511~monolayer-surrounded lipid storage body	2	1.78571	0.0368564	PLIN1, ABHD5	79	6	12504	52.7595	0.997633	0.42284	36.4871
PIR_SUPERFAMILY	PIRSF036881:PAT	2	1.78571	0.0369387	PLIN2, PLIN1	62	5	8136	52.4903	0.944875	0.383085	32.7737
GOTERM_BP_FAT	GO:0009437~carnitine metabolic process	2	1.78571	0.038241	SLC22A5, BBOX1	89	6	13588	50.8914	1	0.666307	44.8153
INTERPRO	IPR012674:Calycin	3	2.67857	0.038552	LCN2, ORM1, FABP5	107	52	17763	9.57746	0.999985	0.671299	40.5889
SP_PIR_KEYWORDS	ion transport	8	7.14286	0.0393717	TRPM4, STEAP4, CLCN2, RYR3, SLC13A2, SLC22A5, SLC4A1, SLC39A4	105	543	17854	2.50517	0.999453	0.374661	39.2204
GOTERM_BP_FAT	GO:0006811~ion transport	10	8.92857	0.0405667	TRPM4, STEAP4, SLC26A6, CLCN2, RYR3, RHBG, SLC13A2, SLC22A5, SLC4A1, SLC39A4	89	712	13588	2.1443	1	0.67504	46.8153
SP_PIR_KEYWORDS	metalloprotein	3	2.67857	0.042218	CYP4A10, CYP1B1, CYP4B1	105	56	17854	9.10918	0.999686	0.377795	41.4155
BIOCARTA	m_nuclearRsPathway:Nuclear Receptors in Lipid Metabolism and Toxicity	3	2.67857	0.0426167	ABCD3, CYP26A1, CYP4B1	13	33	1171	8.18881	0.616391	0.616391	28.8834
GOTERM_CC_FAT	GO:0042825~TAP complex	2	1.78571	0.0428674	PSMB8, PSMB9	79	7	12504	45.2224	0.999136	0.444468	41.1162
GOTERM_MF_FAT	GO:0030554~adenyl nucleotide binding	17	15.1786	0.0433722	TRPM4, STEAP4, PDK4, UBA7, PI4K2B, PSMB8, ABCB4, PSMB9, MAP3K5, GCK, SQLE, ENTPD8, ABCD3, RAPGEF4, DYRK3, SLC22A5, FPGS	89	1535	13288	1.65352	0.999997	0.504439	44.4503
PIR_SUPERFAMILY	PIRSF800003:alpha-oxoamine synthase	2	1.78571	0.0441638	ALAS1, ALAS2	62	6	8136	43.7419	0.969131	0.391559	37.9082
GOTERM_BP_FAT	GO:0002718~regulation of cytokine production during immune response	2	1.78571	0.0444724	HMOX1, CENPF	89	7	13588	43.6212	1	0.696446	50.0222
GOTERM_BP_FAT	GO:0006577~betaine metabolic process	2	1.78571	0.0444724	SLC22A5, BBOX1	89	7	13588	43.6212	1	0.696446	50.0222
SP_PIR_KEYWORDS	lipid metabolism	4	3.57143	0.04515	PLIN1, SULT1A1, EHHADH, ABHD5	105	136	17854	5.00112	0.999823	0.381203	43.6002
GOTERM_BP_FAT	GO:0044271~nitrogen compound biosynthetic process	6	5.35714	0.0462132	ALAS1, ALAS2, BHMT, ENTPD8, PHGDH, BBOX1	89	302	13588	3.03326	1	0.698399	51.3926
GOTERM_MF_FAT	GO:0019842~vitamin binding	4	3.57143	0.0462485	HACL1, ALAS1, ALAS2, SLC19A1	89	121	13288	4.93565	0.999999	0.508494	46.6244
GOTERM_MF_FAT	GO:0001883~purine nucleoside binding	17	15.1786	0.046286	TRPM4, STEAP4, PDK4, UBA7, PI4K2B, PSMB8, ABCB4, PSMB9, MAP3K5, GCK, SQLE, ENTPD8, ABCD3, RAPGEF4, DYRK3, SLC22A5, FPGS	89	1548	13288	1.63964	0.999999	0.49101	46.6522
INTERPRO	IPR000243:Peptidase T1A, proteasome beta-subunit	2	1.78571	0.0467634	PSMB8, PSMB9	107	8	17763	41.5023	0.999999	0.708331	46.9687
INTERPRO	IPR002403:Cytochrome P450, E-class, group IV	2	1.78571	0.0467634	CYP51, CYP26A1	107	8	17763	41.5023	0.999999	0.708331	46.9687
GOTERM_MF_FAT	GO:0001882~nucleoside binding	17	15.1786	0.0486217	TRPM4, STEAP4, PDK4, UBA7, PI4K2B, PSMB8, ABCB4, PSMB9, MAP3K5, GCK, SQLE, ENTPD8, ABCD3, RAPGEF4, DYRK3, SLC22A5, FPGS	89	1558	13288	1.62911	0.999999	0.49158	48.3587
UP_SEQ_FEATURE	propeptide:Removed in mature form	5	4.46429	0.0489647	RAB30, CYP4A14, CD14, PSMB8, PSMB9	101	220	16021	3.60509	1	0.945624	49.6436
SP_PIR_KEYWORDS	transit peptide	7	6.25	0.050854	GLS2, ALAS1, ALAS2, CYP27A1, PDK4, ACOT2, FPGS	105	457	17854	2.60452	0.999942	0.401714	47.6374
GOTERM_CC_FAT	GO:0042824~MHC class I peptide loading complex	2	1.78571	0.0547785	PSMB8, PSMB9	79	9	12504	35.173	0.999885	0.502271	49.3876
GOTERM_CC_FAT	GO:0005829~cytosol	8	7.14286	0.054857	GSN, HMOX1, ABHD5, RAPGEF4, RAB38, ACOT5, CIDEC, PSMB9	79	549	12504	2.30643	0.999886	0.477338	49.4384
GOTERM_CC_FAT	GO:0044432~endoplasmic reticulum part	5	4.46429	0.0561614	CYP51, HMGCR, RYR3, PSMB8, PSMB9	79	231	12504	3.42594	0.999909	0.462264	50.2755
SP_PIR_KEYWORDS	lipid droplet	2	1.78571	0.0567608	PLIN1, ABHD5	105	10	17854	34.0076	0.999982	0.420952	51.5366
GOTERM_MF_FAT	GO:0042288~MHC class I protein binding	2	1.78571	0.0580649	PSMB8, PSMB9	89	9	13288	33.1785	1	0.539263	54.7563
INTERPRO	IPR001917:Aminotransferase, class-II, pyridoxal-phosphate binding site	2	1.78571	0.0581117	ALAS1, ALAS2	107	10	17763	33.2019	1	0.75632	54.7472
SP_PIR_KEYWORDS	transferase	14	12.5	0.0587518	GSTA4, ABHD5, PDK4, HMGCS1, GSTT1, UPP2, PI4K2B, ALAS1, MAP3K5, ALAS2, GCK, SULT1A1, BHMT, DYRK3	105	1385	17854	1.7188	0.999988	0.416767	52.7895
GOTERM_BP_FAT	GO:0006821~chloride transport	3	2.67857	0.0593393	SLC26A6, CLCN2, SLC4A1	89	61	13588	7.50857	1	0.776807	60.6501
INTERPRO	IPR016040:NAD(P)-binding domain	4	3.57143	0.0617164	STEAP4, EHHADH, UBA7, PHGDH	107	151	17763	4.3976	1	0.750118	56.9879
UP_SEQ_FEATURE	transit peptide:Mitochondrion	7	6.25	0.062009	GLS2, ALAS1, ALAS2, CYP27A1, PDK4, ACOT2, FPGS	101	449	16021	2.47298	1	0.958516	58.3043
GOTERM_BP_FAT	GO:0006006~glucose metabolic process	4	3.57143	0.0624268	GCK, PDK4, FBP2, FABP5	89	140	13588	4.36212	1	0.783667	62.5739
SMART	SM00294:4.1m	2	1.78571	0.0625489	CNTNAP1, SDC4	43	14	9131	30.3355	0.974819	0.841315	47.2832
GOTERM_BP_FAT	GO:0046394~carboxylic acid biosynthetic process	4	3.57143	0.0634962	ABHD5, BHMT, PHGDH, FADS2	89	141	13588	4.33118	1	0.779273	63.2195
GOTERM_BP_FAT	GO:0016053~organic acid biosynthetic process	4	3.57143	0.0634962	ABHD5, BHMT, PHGDH, FADS2	89	141	13588	4.33118	1	0.779273	63.2195
SP_PIR_KEYWORDS	transmembrane protein	6	5.35714	0.0651712	CYP4A10, SLC4A1, SLC19A1, SDC4, CYP4B1, ABCB4	105	370	17854	2.75737	0.999997	0.436073	56.6292
KEGG_PATHWAY	mmu00071:Fatty acid metabolism	3	2.67857	0.0665577	CYP4A10, EHHADH, CYP4A14	55	45	5738	6.95515	0.993884	0.572359	51.3688
GOTERM_CC_FAT	GO:0043005~neuron projection	5	4.46429	0.0667653	TNFRSF21, DNER, GRID2IP, ROBO2, CNTNAP1	79	245	12504	3.23017	0.999985	0.501077	56.6232
GOTERM_BP_FAT	GO:0051181~cofactor transport	2	1.78571	0.0690013	SLC22A5, SLC19A1	89	11	13588	27.7589	1	0.797735	66.3814
GOTERM_MF_FAT	GO:0015101~organic cation transmembrane transporter activity	2	1.78571	0.0705085	RHBG, SLC22A5	89	11	13288	27.1461	1	0.595871	62.0699
SP_PIR_KEYWORDS	heme biosynthesis	2	1.78571	0.0731582	ALAS1, ALAS2	105	13	17854	26.1597	0.999999	0.460811	61.0054
GOTERM_BP_FAT	GO:0006766~vitamin metabolic process	3	2.67857	0.0736172	CYP26A1, SLC22A5, BBOX1	89	69	13588	6.63801	1	0.809945	68.8349
GOTERM_CC_FAT	GO:0019898~extrinsic to membrane	7	6.25	0.0739386	CYP4A10, CYP1B1, PLIN2, CYP26A1, RAPGEF4, CYP4A14, CYP4B1	79	472	12504	2.34735	0.999996	0.516875	60.486
INTERPRO	IPR016050:Proteasome, beta-type subunit, conserved site	2	1.78571	0.0748836	PSMB8, PSMB9	107	13	17763	25.5399	1	0.79266	64.3301
GOTERM_MF_FAT	GO:0046983~protein dimerization activity	6	5.35714	0.0749832	CUTA, MAP3K5, HMGCR, DBP, CENPF, ROBO2	89	340	13288	2.63477	1	0.603697	64.4208
UP_SEQ_FEATURE	sequence variant	6	5.35714	0.0762105	GSTA4, NR0B2, SLC22A5, RAB38, PSMB8, PSMB9	101	362	16021	2.62912	1	0.9682	66.1506
GOTERM_BP_FAT	GO:0055085~transmembrane transport	7	6.25	0.0777031	CLCN2, RHBG, SLC13A2, SLC22A5, SLC19A1, SLC39A4, ABCB4	89	460	13588	2.3233	1	0.818707	70.8661
GOTERM_MF_FAT	GO:0032553~ribonucleotide binding	18	16.0714	0.0794346	TRPM4, GNAI1, PDK4, UBA7, PI4K2B, PSMB8, ABCB4, PSMB9, MAP3K5, RAB30, GCK, ENTPD8, ABCD3, RAPGEF4, DYRK3, RAB38, SLC22A5, FPGS	89	1796	13288	1.49636	1	0.610755	66.6251
GOTERM_MF_FAT	GO:0032555~purine ribonucleotide binding	18	16.0714	0.0794346	TRPM4, GNAI1, PDK4, UBA7, PI4K2B, PSMB8, ABCB4, PSMB9, MAP3K5, RAB30, GCK, ENTPD8, ABCD3, RAPGEF4, DYRK3, RAB38, SLC22A5, FPGS	89	1796	13288	1.49636	1	0.610755	66.6251
INTERPRO	IPR003585:Neurexin/syndecan/glycophorin C	2	1.78571	0.0804083	CNTNAP1, SDC4	107	14	17763	23.7156	1	0.794335	67.0505
GOTERM_BP_FAT	GO:0015695~organic cation transport	2	1.78571	0.0810313	RHBG, SLC22A5	89	13	13588	23.4883	1	0.82373	72.4284
GOTERM_BP_FAT	GO:0006783~heme biosynthetic process	2	1.78571	0.0810313	ALAS1, ALAS2	89	13	13588	23.4883	1	0.82373	72.4284
GOTERM_BP_FAT	GO:0009309~amine biosynthetic process	3	2.67857	0.0811296	BHMT, PHGDH, BBOX1	89	73	13588	6.27428	1	0.815887	72.4734
GOTERM_CC_FAT	GO:0005759~mitochondrial matrix	4	3.57143	0.0816226	ALAS1, ALAS2, PDK4, ACOT2	79	163	12504	3.88413	0.999999	0.533077	64.2719
GOTERM_CC_FAT	GO:0031980~mitochondrial lumen	4	3.57143	0.0816226	ALAS1, ALAS2, PDK4, ACOT2	79	163	12504	3.88413	0.999999	0.533077	64.2719
SP_PIR_KEYWORDS	disease mutation	3	2.67857	0.0826889	ABHD5, SLC22A5, RAB38	105	82	17854	6.22091	1	0.489563	65.6949
SP_PIR_KEYWORDS	coenzyme A	2	1.78571	0.0839326	ALAS2, HMGCR	105	15	17854	22.6717	1	0.48094	66.267
GOTERM_BP_FAT	GO:0060341~regulation of cellular localization	4	3.57143	0.086617	GCK, HMOX1, CENPF, RAPGEF4	89	161	13588	3.79315	1	0.828905	74.8758
GOTERM_MF_FAT	GO:0015238~drug transporter activity	2	1.78571	0.0888696	SLC19A1, ABCB4	89	14	13288	21.3291	1	0.639471	70.8861
GOTERM_MF_FAT	GO:0016863~intramolecular oxidoreductase activity, transposing C=C bonds	2	1.78571	0.0888696	EHHADH, IDI1	89	14	13288	21.3291	1	0.639471	70.8861
GOTERM_CC_FAT	GO:0044463~cell projection part	4	3.57143	0.0899127	GRID2IP, ROBO2, CNTNAP1, SLC22A5	79	170	12504	3.7242	1	0.549927	67.9811
SP_PIR_KEYWORDS	nucleotide-binding	15	13.3929	0.0909229	TRPM4, GNAI1, PDK4, PI4K2B, ABCB4, MAP3K5, RAB30, GCK, ENTPD8, ABCD3, RAPGEF4, DYRK3, RAB38, SLC22A5, FPGS	105	1631	17854	1.56381	1	0.496217	69.3227
INTERPRO	IPR001353:Proteasome, alpha and beta subunits	2	1.78571	0.0913597	PSMB8, PSMB9	107	16	17763	20.7512	1	0.816321	71.8849
SP_PIR_KEYWORDS	immune response	4	3.57143	0.0924832	TRPM4, CD14, PSMB8, PSMB9	105	184	17854	3.69648	1	0.489372	69.969
GOTERM_BP_FAT	GO:0006576~biogenic amine metabolic process	3	2.67857	0.0948106	SLC22A5, FABP5, BBOX1	89	80	13588	5.72528	1	0.849322	78.101
SP_PIR_KEYWORDS	hydrolase	14	12.5	0.0958186	HYAL1, ACOT2, FBP2, ACOT5, ACOT4, PSMB8, PSMB9, ABCB4, GLS2, USP18, SULF2, ACOT11, ENTPD8, DUSP6	105	1500	17854	1.58702	1	0.489672	71.3089
GOTERM_BP_FAT	GO:0055082~cellular chemical homeostasis	5	4.46429	0.0960102	TRPM4, ALAS2, GCK, RYR3, SLC39A4	89	268	13588	2.8484	1	0.846035	78.5393
GOTERM_BP_FAT	GO:0019318~hexose metabolic process	4	3.57143	0.0967377	GCK, PDK4, FBP2, FABP5	89	169	13588	3.61359	1	0.841349	78.8011
INTERPRO	IPR004839:Aminotransferase, class I and II	2	1.78571	0.0967869	ALAS1, ALAS2	107	17	17763	19.5305	1	0.81633	74.0294
GOTERM_MF_FAT	GO:0032559~adenyl ribonucleotide binding	15	13.3929	0.0991154	TRPM4, PDK4, UBA7, PI4K2B, PSMB8, ABCB4, PSMB9, MAP3K5, GCK, ENTPD8, ABCD3, RAPGEF4, DYRK3, SLC22A5, FPGS	89	1460	13288	1.53394	1	0.667717	74.9399
