# Supplementary material for: Comprehensive Transcriptome Analyses of the Fructose-Fed Syrian Golden Hamster Liver Provides Novel Insights into Lipid Metabolism
Source: PLoS One. 2016 Sep 2;11(9):e0162402. doi: 10.1371/journal.pone.0162402 (PMC5010245; doi:10.1371/journal.pone.0162402)
Supplement: S2 Table — 1, Genome-guide transcriptome assembly statistics. 2, De novo assembly statistics. (XLSX) [file pone.0162402.s008.xlsx]

## Sheet: Table S2
Table S2 Transcriptome reconstruction statistics
1.Genome-guide transcriptome assembly statistics.
Sample	junctions	transcripts	multi exon	multi_exon /transcripts
lane8_4901	80329	44285	21651	0.4889
lane8_4934	74827	45155	20717	0.4588
lane8_4935	77189	40237	20130	0.5003
lane8_4936	80428	42471	21051	0.4957
lane8_4937	79077	42319	20882	0.4934
lane8_4938	69687	38262	18513	0.4838
lane8_4939	80733	41448	20860	0.5033
lane8_4940	78985	40845	20494	0.5018
lane8_4941	77593	43606	20911	0.4795
lane8_4950	67346	35036	17284	0.4933
Merged		44522	29040	0.6523
2.De novo assembly statistics.
Gene numbers		55841
Transcripts numbers		73800
N50 transcripts length (bp)		1769
Average transcripts length (bp)		858
Minimum transcripts length(bp)		164
Maximum transcripts length(bp)		17002
