# Supplementary material for: Comprehensive Transcriptome Analyses of the Fructose-Fed Syrian Golden Hamster Liver Provides Novel Insights into Lipid Metabolism
Source: PLoS One. 2016 Sep 2;11(9):e0162402. doi: 10.1371/journal.pone.0162402 (PMC5010245; doi:10.1371/journal.pone.0162402)
Supplement: S3 Table — (XLSX) [file pone.0162402.s009.xlsx]

## Sheet: Table S3
Table S3 Identified hamster novel lncRNAs
scaffold	source	feature	start	end	score	strand	frame	attribute
NC_013276.1	Cufflinks	exon	3409	3470	.	-	.	gene_id "XLOC_000001"; transcript_id "TCONS_00000001"; exon_number "1"; oId "TCONS_00000009"; tss_id "TSS1";
NC_013276.1	Cufflinks	exon	3478	3622	.	-	.	gene_id "XLOC_000001"; transcript_id "TCONS_00000001"; exon_number "2"; oId "TCONS_00000009"; tss_id "TSS1";
NC_013276.1	Cufflinks	exon	4908	5610	.	-	.	gene_id "XLOC_000002"; transcript_id "TCONS_00000002"; exon_number "1"; oId "TCONS_00000010"; tss_id "TSS2";
NC_013276.1	Cufflinks	exon	5619	5718	.	-	.	gene_id "XLOC_000002"; transcript_id "TCONS_00000002"; exon_number "2"; oId "TCONS_00000010"; tss_id "TSS2";
NW_004801604.1	Cufflinks	exon	1496291	1496316	.	+	.	gene_id "XLOC_000003"; transcript_id "TCONS_00000003"; exon_number "1"; oId "TCONS_00003859"; tss_id "TSS3";
NW_004801604.1	Cufflinks	exon	1528215	1528302	.	+	.	gene_id "XLOC_000003"; transcript_id "TCONS_00000003"; exon_number "2"; oId "TCONS_00003859"; tss_id "TSS3";
NW_004801604.1	Cufflinks	exon	1532042	1532199	.	+	.	gene_id "XLOC_000003"; transcript_id "TCONS_00000003"; exon_number "3"; oId "TCONS_00003859"; tss_id "TSS3";
NW_004801604.1	Cufflinks	exon	3460663	3460791	.	+	.	gene_id "XLOC_000004"; transcript_id "TCONS_00000006"; exon_number "1"; oId "TCONS_00003880"; tss_id "TSS4";
NW_004801604.1	Cufflinks	exon	3479264	3479533	.	+	.	gene_id "XLOC_000004"; transcript_id "TCONS_00000006"; exon_number "2"; oId "TCONS_00003880"; tss_id "TSS4";
NW_004801604.1	Cufflinks	exon	3481257	3481408	.	+	.	gene_id "XLOC_000004"; transcript_id "TCONS_00000006"; exon_number "3"; oId "TCONS_00003880"; tss_id "TSS4";
NW_004801604.1	Cufflinks	exon	3481918	3481975	.	+	.	gene_id "XLOC_000004"; transcript_id "TCONS_00000006"; exon_number "4"; oId "TCONS_00003880"; tss_id "TSS4";
NW_004801604.1	Cufflinks	exon	3482104	3487682	.	+	.	gene_id "XLOC_000004"; transcript_id "TCONS_00000006"; exon_number "5"; oId "TCONS_00003880"; tss_id "TSS4";
NW_004801604.1	Cufflinks	exon	3488050	3488213	.	+	.	gene_id "XLOC_000004"; transcript_id "TCONS_00000006"; exon_number "6"; oId "TCONS_00003880"; tss_id "TSS4";
NW_004801604.1	Cufflinks	exon	3489420	3495884	.	+	.	gene_id "XLOC_000004"; transcript_id "TCONS_00000006"; exon_number "7"; oId "TCONS_00003880"; tss_id "TSS4";
NW_004801604.1	Cufflinks	exon	3460663	3460791	.	+	.	gene_id "XLOC_000004"; transcript_id "TCONS_00000008"; exon_number "1"; oId "TCONS_00003882"; tss_id "TSS4";
NW_004801604.1	Cufflinks	exon	3479264	3479533	.	+	.	gene_id "XLOC_000004"; transcript_id "TCONS_00000008"; exon_number "2"; oId "TCONS_00003882"; tss_id "TSS4";
NW_004801604.1	Cufflinks	exon	3481257	3481408	.	+	.	gene_id "XLOC_000004"; transcript_id "TCONS_00000008"; exon_number "3"; oId "TCONS_00003882"; tss_id "TSS4";
NW_004801604.1	Cufflinks	exon	3481918	3481975	.	+	.	gene_id "XLOC_000004"; transcript_id "TCONS_00000008"; exon_number "4"; oId "TCONS_00003882"; tss_id "TSS4";
NW_004801604.1	Cufflinks	exon	3482104	3487682	.	+	.	gene_id "XLOC_000004"; transcript_id "TCONS_00000008"; exon_number "5"; oId "TCONS_00003882"; tss_id "TSS4";
NW_004801604.1	Cufflinks	exon	3488050	3488213	.	+	.	gene_id "XLOC_000004"; transcript_id "TCONS_00000008"; exon_number "6"; oId "TCONS_00003882"; tss_id "TSS4";
NW_004801604.1	Cufflinks	exon	3489652	3492674	.	+	.	gene_id "XLOC_000004"; transcript_id "TCONS_00000008"; exon_number "7"; oId "TCONS_00003882"; tss_id "TSS4";
NW_004801604.1	Cufflinks	exon	3495130	3495884	.	+	.	gene_id "XLOC_000004"; transcript_id "TCONS_00000008"; exon_number "8"; oId "TCONS_00003882"; tss_id "TSS4";
NW_004801604.1	Cufflinks	exon	3460663	3460791	.	+	.	gene_id "XLOC_000004"; transcript_id "TCONS_00000009"; exon_number "1"; oId "TCONS_00003883"; tss_id "TSS4";
NW_004801604.1	Cufflinks	exon	3479264	3479533	.	+	.	gene_id "XLOC_000004"; transcript_id "TCONS_00000009"; exon_number "2"; oId "TCONS_00003883"; tss_id "TSS4";
NW_004801604.1	Cufflinks	exon	3481257	3481408	.	+	.	gene_id "XLOC_000004"; transcript_id "TCONS_00000009"; exon_number "3"; oId "TCONS_00003883"; tss_id "TSS4";
NW_004801604.1	Cufflinks	exon	3481918	3481975	.	+	.	gene_id "XLOC_000004"; transcript_id "TCONS_00000009"; exon_number "4"; oId "TCONS_00003883"; tss_id "TSS4";
NW_004801604.1	Cufflinks	exon	3482104	3487682	.	+	.	gene_id "XLOC_000004"; transcript_id "TCONS_00000009"; exon_number "5"; oId "TCONS_00003883"; tss_id "TSS4";
NW_004801604.1	Cufflinks	exon	3488050	3495884	.	+	.	gene_id "XLOC_000004"; transcript_id "TCONS_00000009"; exon_number "6"; oId "TCONS_00003883"; tss_id "TSS4";
NW_004801604.1	Cufflinks	exon	3460663	3460791	.	+	.	gene_id "XLOC_000004"; transcript_id "TCONS_00000007"; exon_number "1"; oId "TCONS_00003881"; tss_id "TSS4";
NW_004801604.1	Cufflinks	exon	3479264	3479533	.	+	.	gene_id "XLOC_000004"; transcript_id "TCONS_00000007"; exon_number "2"; oId "TCONS_00003881"; tss_id "TSS4";
NW_004801604.1	Cufflinks	exon	3481257	3481408	.	+	.	gene_id "XLOC_000004"; transcript_id "TCONS_00000007"; exon_number "3"; oId "TCONS_00003881"; tss_id "TSS4";
NW_004801604.1	Cufflinks	exon	3481582	3481975	.	+	.	gene_id "XLOC_000004"; transcript_id "TCONS_00000007"; exon_number "4"; oId "TCONS_00003881"; tss_id "TSS4";
NW_004801604.1	Cufflinks	exon	3482104	3483523	.	+	.	gene_id "XLOC_000004"; transcript_id "TCONS_00000007"; exon_number "5"; oId "TCONS_00003881"; tss_id "TSS4";
NW_004801604.1	Cufflinks	exon	3483710	3487682	.	+	.	gene_id "XLOC_000004"; transcript_id "TCONS_00000007"; exon_number "6"; oId "TCONS_00003881"; tss_id "TSS4";
NW_004801604.1	Cufflinks	exon	3488050	3488213	.	+	.	gene_id "XLOC_000004"; transcript_id "TCONS_00000007"; exon_number "7"; oId "TCONS_00003881"; tss_id "TSS4";
NW_004801604.1	Cufflinks	exon	3488664	3495884	.	+	.	gene_id "XLOC_000004"; transcript_id "TCONS_00000007"; exon_number "8"; oId "TCONS_00003881"; tss_id "TSS4";
NW_004801604.1	Cufflinks	exon	3460663	3460791	.	+	.	gene_id "XLOC_000004"; transcript_id "TCONS_00000005"; exon_number "1"; oId "TCONS_00003879"; tss_id "TSS4";
NW_004801604.1	Cufflinks	exon	3479264	3479533	.	+	.	gene_id "XLOC_000004"; transcript_id "TCONS_00000005"; exon_number "2"; oId "TCONS_00003879"; tss_id "TSS4";
NW_004801604.1	Cufflinks	exon	3481257	3481408	.	+	.	gene_id "XLOC_000004"; transcript_id "TCONS_00000005"; exon_number "3"; oId "TCONS_00003879"; tss_id "TSS4";
NW_004801604.1	Cufflinks	exon	3481918	3481975	.	+	.	gene_id "XLOC_000004"; transcript_id "TCONS_00000005"; exon_number "4"; oId "TCONS_00003879"; tss_id "TSS4";
NW_004801604.1	Cufflinks	exon	3482104	3487682	.	+	.	gene_id "XLOC_000004"; transcript_id "TCONS_00000005"; exon_number "5"; oId "TCONS_00003879"; tss_id "TSS4";
NW_004801604.1	Cufflinks	exon	3491608	3495884	.	+	.	gene_id "XLOC_000004"; transcript_id "TCONS_00000005"; exon_number "6"; oId "TCONS_00003879"; tss_id "TSS4";
NW_004801604.1	Cufflinks	exon	3460663	3460791	.	+	.	gene_id "XLOC_000004"; transcript_id "TCONS_00000004"; exon_number "1"; oId "TCONS_00003878"; tss_id "TSS4";
NW_004801604.1	Cufflinks	exon	3479264	3479533	.	+	.	gene_id "XLOC_000004"; transcript_id "TCONS_00000004"; exon_number "2"; oId "TCONS_00003878"; tss_id "TSS4";
NW_004801604.1	Cufflinks	exon	3481257	3481408	.	+	.	gene_id "XLOC_000004"; transcript_id "TCONS_00000004"; exon_number "3"; oId "TCONS_00003878"; tss_id "TSS4";
NW_004801604.1	Cufflinks	exon	3481582	3481975	.	+	.	gene_id "XLOC_000004"; transcript_id "TCONS_00000004"; exon_number "4"; oId "TCONS_00003878"; tss_id "TSS4";
NW_004801604.1	Cufflinks	exon	3482104	3482399	.	+	.	gene_id "XLOC_000004"; transcript_id "TCONS_00000004"; exon_number "5"; oId "TCONS_00003878"; tss_id "TSS4";
NW_004801604.1	Cufflinks	exon	3483465	3483523	.	+	.	gene_id "XLOC_000004"; transcript_id "TCONS_00000004"; exon_number "6"; oId "TCONS_00003878"; tss_id "TSS4";
NW_004801604.1	Cufflinks	exon	3483710	3487682	.	+	.	gene_id "XLOC_000004"; transcript_id "TCONS_00000004"; exon_number "7"; oId "TCONS_00003878"; tss_id "TSS4";
NW_004801604.1	Cufflinks	exon	3488050	3488213	.	+	.	gene_id "XLOC_000004"; transcript_id "TCONS_00000004"; exon_number "8"; oId "TCONS_00003878"; tss_id "TSS4";
NW_004801604.1	Cufflinks	exon	3491608	3495884	.	+	.	gene_id "XLOC_000004"; transcript_id "TCONS_00000004"; exon_number "9"; oId "TCONS_00003878"; tss_id "TSS4";
NW_004801604.1	Cufflinks	exon	3478929	3479533	.	+	.	gene_id "XLOC_000004"; transcript_id "TCONS_00000010"; exon_number "1"; oId "TCONS_00003886"; tss_id "TSS5";
NW_004801604.1	Cufflinks	exon	3481257	3481408	.	+	.	gene_id "XLOC_000004"; transcript_id "TCONS_00000010"; exon_number "2"; oId "TCONS_00003886"; tss_id "TSS5";
NW_004801604.1	Cufflinks	exon	3481582	3481975	.	+	.	gene_id "XLOC_000004"; transcript_id "TCONS_00000010"; exon_number "3"; oId "TCONS_00003886"; tss_id "TSS5";
NW_004801604.1	Cufflinks	exon	3482104	3495884	.	+	.	gene_id "XLOC_000004"; transcript_id "TCONS_00000010"; exon_number "4"; oId "TCONS_00003886"; tss_id "TSS5";
NW_004801604.1	Cufflinks	exon	11916453	11919465	.	+	.	gene_id "XLOC_000005"; transcript_id "TCONS_00000011"; exon_number "1"; oId "TCONS_00000129"; tss_id "TSS6";
NW_004801604.1	Cufflinks	exon	11922085	11922372	.	+	.	gene_id "XLOC_000005"; transcript_id "TCONS_00000011"; exon_number "2"; oId "TCONS_00000129"; tss_id "TSS6";
NW_004801604.1	Cufflinks	exon	12339590	12339926	.	+	.	gene_id "XLOC_000006"; transcript_id "TCONS_00000012"; exon_number "1"; oId "TCONS_00000144"; tss_id "TSS7";
NW_004801604.1	Cufflinks	exon	12339937	12339945	.	+	.	gene_id "XLOC_000006"; transcript_id "TCONS_00000012"; exon_number "2"; oId "TCONS_00000144"; tss_id "TSS7";
NW_004801604.1	Cufflinks	exon	12548062	12548206	.	+	.	gene_id "XLOC_000007"; transcript_id "TCONS_00000013"; exon_number "1"; oId "TCONS_00000149"; tss_id "TSS8";
NW_004801604.1	Cufflinks	exon	12548218	12548479	.	+	.	gene_id "XLOC_000007"; transcript_id "TCONS_00000013"; exon_number "2"; oId "TCONS_00000149"; tss_id "TSS8";
NW_004801604.1	Cufflinks	exon	12561151	12561742	.	+	.	gene_id "XLOC_000008"; transcript_id "TCONS_00000014"; exon_number "1"; oId "TCONS_00000152"; tss_id "TSS9";
NW_004801604.1	Cufflinks	exon	12561763	12561777	.	+	.	gene_id "XLOC_000008"; transcript_id "TCONS_00000014"; exon_number "2"; oId "TCONS_00000152"; tss_id "TSS9";
NW_004801604.1	Cufflinks	exon	14275658	14275666	.	+	.	gene_id "XLOC_000009"; transcript_id "TCONS_00000015"; exon_number "1"; oId "TCONS_00000205"; tss_id "TSS10";
NW_004801604.1	Cufflinks	exon	14275677	14275870	.	+	.	gene_id "XLOC_000009"; transcript_id "TCONS_00000015"; exon_number "2"; oId "TCONS_00000205"; tss_id "TSS10";
NW_004801604.1	Cufflinks	exon	17278068	17278074	.	+	.	gene_id "XLOC_000010"; transcript_id "TCONS_00000016"; exon_number "1"; oId "TCONS_00000330"; tss_id "TSS11";
NW_004801604.1	Cufflinks	exon	17278081	17278558	.	+	.	gene_id "XLOC_000010"; transcript_id "TCONS_00000016"; exon_number "2"; oId "TCONS_00000330"; tss_id "TSS11";
NW_004801604.1	Cufflinks	exon	18078407	18078714	.	+	.	gene_id "XLOC_000011"; transcript_id "TCONS_00000017"; exon_number "1"; oId "TCONS_00000364"; tss_id "TSS12";
NW_004801604.1	Cufflinks	exon	18079109	18079114	.	+	.	gene_id "XLOC_000011"; transcript_id "TCONS_00000017"; exon_number "2"; oId "TCONS_00000364"; tss_id "TSS12";
NW_004801604.1	Cufflinks	exon	18628773	18628779	.	+	.	gene_id "XLOC_000012"; transcript_id "TCONS_00000018"; exon_number "1"; oId "TCONS_00000369"; tss_id "TSS13";
NW_004801604.1	Cufflinks	exon	18629118	18630348	.	+	.	gene_id "XLOC_000012"; transcript_id "TCONS_00000018"; exon_number "2"; oId "TCONS_00000369"; tss_id "TSS13";
NW_004801604.1	Cufflinks	exon	18631385	18631604	.	+	.	gene_id "XLOC_000013"; transcript_id "TCONS_00000019"; exon_number "1"; oId "TCONS_00000371"; tss_id "TSS14";
NW_004801604.1	Cufflinks	exon	18632088	18632092	.	+	.	gene_id "XLOC_000013"; transcript_id "TCONS_00000019"; exon_number "2"; oId "TCONS_00000371"; tss_id "TSS14";
NW_004801604.1	Cufflinks	exon	19359420	19359884	.	+	.	gene_id "XLOC_000014"; transcript_id "TCONS_00000020"; exon_number "1"; oId "TCONS_00000402"; tss_id "TSS15";
NW_004801604.1	Cufflinks	exon	19360332	19360338	.	+	.	gene_id "XLOC_000014"; transcript_id "TCONS_00000020"; exon_number "2"; oId "TCONS_00000402"; tss_id "TSS15";
NW_004801604.1	Cufflinks	exon	19360190	19360294	.	+	.	gene_id "XLOC_000014"; transcript_id "TCONS_00000021"; exon_number "1"; oId "TCONS_00000404"; tss_id "TSS16";
NW_004801604.1	Cufflinks	exon	19360304	19360577	.	+	.	gene_id "XLOC_000014"; transcript_id "TCONS_00000021"; exon_number "2"; oId "TCONS_00000404"; tss_id "TSS16";
NW_004801604.1	Cufflinks	exon	19400072	19400101	.	+	.	gene_id "XLOC_000015"; transcript_id "TCONS_00000022"; exon_number "1"; oId "TCONS_00000412"; tss_id "TSS17";
NW_004801604.1	Cufflinks	exon	19402056	19403547	.	+	.	gene_id "XLOC_000015"; transcript_id "TCONS_00000022"; exon_number "2"; oId "TCONS_00000412"; tss_id "TSS17";
NW_004801604.1	Cufflinks	exon	19400749	19400857	.	+	.	gene_id "XLOC_000016"; transcript_id "TCONS_00000023"; exon_number "1"; oId "TCONS_00000414"; tss_id "TSS18";
NW_004801604.1	Cufflinks	exon	19400897	19400925	.	+	.	gene_id "XLOC_000016"; transcript_id "TCONS_00000023"; exon_number "2"; oId "TCONS_00000414"; tss_id "TSS18";
NW_004801604.1	Cufflinks	exon	19400933	19400966	.	+	.	gene_id "XLOC_000016"; transcript_id "TCONS_00000023"; exon_number "3"; oId "TCONS_00000414"; tss_id "TSS18";
NW_004801604.1	Cufflinks	exon	19400983	19401017	.	+	.	gene_id "XLOC_000016"; transcript_id "TCONS_00000023"; exon_number "4"; oId "TCONS_00000414"; tss_id "TSS18";
NW_004801604.1	Cufflinks	exon	19401025	19401443	.	+	.	gene_id "XLOC_000016"; transcript_id "TCONS_00000023"; exon_number "5"; oId "TCONS_00000414"; tss_id "TSS18";
NW_004801604.1	Cufflinks	exon	19609545	19609612	.	+	.	gene_id "XLOC_000017"; transcript_id "TCONS_00000024"; exon_number "1"; oId "TCONS_00000441"; tss_id "TSS19";
NW_004801604.1	Cufflinks	exon	19609620	19611556	.	+	.	gene_id "XLOC_000017"; transcript_id "TCONS_00000024"; exon_number "2"; oId "TCONS_00000441"; tss_id "TSS19";
NW_004801604.1	Cufflinks	exon	19623981	19624240	.	+	.	gene_id "XLOC_000018"; transcript_id "TCONS_00000025"; exon_number "1"; oId "TCONS_00000444"; tss_id "TSS20";
NW_004801604.1	Cufflinks	exon	19624251	19624469	.	+	.	gene_id "XLOC_000018"; transcript_id "TCONS_00000025"; exon_number "2"; oId "TCONS_00000444"; tss_id "TSS20";
NW_004801604.1	Cufflinks	exon	19835226	19836894	.	+	.	gene_id "XLOC_000019"; transcript_id "TCONS_00000026"; exon_number "1"; oId "TCONS_00000464"; tss_id "TSS21";
NW_004801604.1	Cufflinks	exon	19866868	19867028	.	+	.	gene_id "XLOC_000019"; transcript_id "TCONS_00000026"; exon_number "2"; oId "TCONS_00000464"; tss_id "TSS21";
NW_004801604.1	Cufflinks	exon	19867043	19867097	.	+	.	gene_id "XLOC_000019"; transcript_id "TCONS_00000026"; exon_number "3"; oId "TCONS_00000464"; tss_id "TSS21";
NW_004801604.1	Cufflinks	exon	19835470	19835679	.	+	.	gene_id "XLOC_000019"; transcript_id "TCONS_00000027"; exon_number "1"; oId "TCONS_00000465"; tss_id "TSS22";
NW_004801604.1	Cufflinks	exon	19835687	19836206	.	+	.	gene_id "XLOC_000019"; transcript_id "TCONS_00000027"; exon_number "2"; oId "TCONS_00000465"; tss_id "TSS22";
NW_004801604.1	Cufflinks	exon	19884763	19885189	.	+	.	gene_id "XLOC_000020"; transcript_id "TCONS_00000028"; exon_number "1"; oId "TCONS_00000482"; tss_id "TSS23";
NW_004801604.1	Cufflinks	exon	19885206	19885267	.	+	.	gene_id "XLOC_000020"; transcript_id "TCONS_00000028"; exon_number "2"; oId "TCONS_00000482"; tss_id "TSS23";
NW_004801604.1	Cufflinks	exon	19885274	19885379	.	+	.	gene_id "XLOC_000020"; transcript_id "TCONS_00000028"; exon_number "3"; oId "TCONS_00000482"; tss_id "TSS23";
NW_004801604.1	Cufflinks	exon	21431134	21431559	.	+	.	gene_id "XLOC_000021"; transcript_id "TCONS_00000029"; exon_number "1"; oId "TCONS_00000500"; tss_id "TSS24";
NW_004801604.1	Cufflinks	exon	21431579	21431624	.	+	.	gene_id "XLOC_000021"; transcript_id "TCONS_00000029"; exon_number "2"; oId "TCONS_00000500"; tss_id "TSS24";
NW_004801604.1	Cufflinks	exon	22344631	22345427	.	+	.	gene_id "XLOC_000022"; transcript_id "TCONS_00000030"; exon_number "1"; oId "TCONS_00000537"; tss_id "TSS25";
NW_004801604.1	Cufflinks	exon	22345464	22345469	.	+	.	gene_id "XLOC_000022"; transcript_id "TCONS_00000030"; exon_number "2"; oId "TCONS_00000537"; tss_id "TSS25";
NW_004801604.1	Cufflinks	exon	25803587	25803713	.	+	.	gene_id "XLOC_000023"; transcript_id "TCONS_00000031"; exon_number "1"; oId "TCONS_00000572"; tss_id "TSS26";
NW_004801604.1	Cufflinks	exon	25803800	25803896	.	+	.	gene_id "XLOC_000023"; transcript_id "TCONS_00000031"; exon_number "2"; oId "TCONS_00000572"; tss_id "TSS26";
NW_004801604.1	Cufflinks	exon	25804761	25804808	.	+	.	gene_id "XLOC_000023"; transcript_id "TCONS_00000031"; exon_number "3"; oId "TCONS_00000572"; tss_id "TSS26";
NW_004801604.1	Cufflinks	exon	25804839	25804950	.	+	.	gene_id "XLOC_000023"; transcript_id "TCONS_00000031"; exon_number "4"; oId "TCONS_00000572"; tss_id "TSS26";
NW_004801604.1	Cufflinks	exon	26077903	26078206	.	+	.	gene_id "XLOC_000024"; transcript_id "TCONS_00000032"; exon_number "1"; oId "TCONS_00004075"; tss_id "TSS27";
NW_004801604.1	Cufflinks	exon	26078815	26078826	.	+	.	gene_id "XLOC_000024"; transcript_id "TCONS_00000032"; exon_number "2"; oId "TCONS_00004075"; tss_id "TSS27";
NW_004801604.1	Cufflinks	exon	26250995	26251607	.	+	.	gene_id "XLOC_000025"; transcript_id "TCONS_00000033"; exon_number "1"; oId "TCONS_00000582"; tss_id "TSS28";
NW_004801604.1	Cufflinks	exon	26251637	26251660	.	+	.	gene_id "XLOC_000025"; transcript_id "TCONS_00000033"; exon_number "2"; oId "TCONS_00000582"; tss_id "TSS28";
NW_004801604.1	Cufflinks	exon	29650065	29651424	.	+	.	gene_id "XLOC_000026"; transcript_id "TCONS_00000034"; exon_number "1"; oId "TCONS_00000640"; tss_id "TSS29";
NW_004801604.1	Cufflinks	exon	29651436	29651446	.	+	.	gene_id "XLOC_000026"; transcript_id "TCONS_00000034"; exon_number "2"; oId "TCONS_00000640"; tss_id "TSS29";
NW_004801604.1	Cufflinks	exon	29651455	29651526	.	+	.	gene_id "XLOC_000026"; transcript_id "TCONS_00000034"; exon_number "3"; oId "TCONS_00000640"; tss_id "TSS29";
NW_004801604.1	Cufflinks	exon	29662134	29662738	.	+	.	gene_id "XLOC_000027"; transcript_id "TCONS_00000035"; exon_number "1"; oId "TCONS_00000648"; tss_id "TSS30";
NW_004801604.1	Cufflinks	exon	29663037	29663323	.	+	.	gene_id "XLOC_000027"; transcript_id "TCONS_00000035"; exon_number "2"; oId "TCONS_00000648"; tss_id "TSS30";
NW_004801604.1	Cufflinks	exon	29662154	29662738	.	+	.	gene_id "XLOC_000027"; transcript_id "TCONS_00000036"; exon_number "1"; oId "TCONS_00000650"; tss_id "TSS30";
NW_004801604.1	Cufflinks	exon	29662936	29663323	.	+	.	gene_id "XLOC_000027"; transcript_id "TCONS_00000036"; exon_number "2"; oId "TCONS_00000650"; tss_id "TSS30";
NW_004801604.1	Cufflinks	exon	29794643	29795033	.	+	.	gene_id "XLOC_000028"; transcript_id "TCONS_00000037"; exon_number "1"; oId "TCONS_00000657"; tss_id "TSS31";
NW_004801604.1	Cufflinks	exon	29795042	29795066	.	+	.	gene_id "XLOC_000028"; transcript_id "TCONS_00000037"; exon_number "2"; oId "TCONS_00000657"; tss_id "TSS31";
NW_004801604.1	Cufflinks	exon	33375085	33375106	.	+	.	gene_id "XLOC_000029"; transcript_id "TCONS_00000038"; exon_number "1"; oId "TCONS_00000687"; tss_id "TSS32";
NW_004801604.1	Cufflinks	exon	33375125	33375310	.	+	.	gene_id "XLOC_000029"; transcript_id "TCONS_00000038"; exon_number "2"; oId "TCONS_00000687"; tss_id "TSS32";
NW_004801604.1	Cufflinks	exon	35707020	35707771	.	+	.	gene_id "XLOC_000030"; transcript_id "TCONS_00000039"; exon_number "1"; oId "TCONS_00000708"; tss_id "TSS33";
NW_004801604.1	Cufflinks	exon	35707883	35708149	.	+	.	gene_id "XLOC_000030"; transcript_id "TCONS_00000039"; exon_number "2"; oId "TCONS_00000708"; tss_id "TSS33";
NW_004801604.1	Cufflinks	exon	35757305	35757474	.	+	.	gene_id "XLOC_000031"; transcript_id "TCONS_00000040"; exon_number "1"; oId "TCONS_00000722"; tss_id "TSS34";
NW_004801604.1	Cufflinks	exon	35758546	35758760	.	+	.	gene_id "XLOC_000031"; transcript_id "TCONS_00000040"; exon_number "2"; oId "TCONS_00000722"; tss_id "TSS34";
NW_004801604.1	Cufflinks	exon	43115580	43115648	.	+	.	gene_id "XLOC_000032"; transcript_id "TCONS_00000041"; exon_number "1"; oId "TCONS_00000771"; tss_id "TSS35";
NW_004801604.1	Cufflinks	exon	43142231	43142250	.	+	.	gene_id "XLOC_000032"; transcript_id "TCONS_00000041"; exon_number "2"; oId "TCONS_00000771"; tss_id "TSS35";
NW_004801604.1	Cufflinks	exon	43364827	43364948	.	+	.	gene_id "XLOC_000032"; transcript_id "TCONS_00000041"; exon_number "3"; oId "TCONS_00000771"; tss_id "TSS35";
NW_004801604.1	Cufflinks	exon	43364974	43365036	.	+	.	gene_id "XLOC_000032"; transcript_id "TCONS_00000041"; exon_number "4"; oId "TCONS_00000771"; tss_id "TSS35";
NW_004801604.1	Cufflinks	exon	45690512	45691388	.	+	.	gene_id "XLOC_000033"; transcript_id "TCONS_00000042"; exon_number "1"; oId "TCONS_00000782"; tss_id "TSS36";
NW_004801604.1	Cufflinks	exon	45691426	45693015	.	+	.	gene_id "XLOC_000033"; transcript_id "TCONS_00000042"; exon_number "2"; oId "TCONS_00000782"; tss_id "TSS36";
NW_004801604.1	Cufflinks	exon	45710740	45711035	.	+	.	gene_id "XLOC_000034"; transcript_id "TCONS_00000043"; exon_number "1"; oId "TCONS_00000789"; tss_id "TSS37";
NW_004801604.1	Cufflinks	exon	45711042	45711050	.	+	.	gene_id "XLOC_000034"; transcript_id "TCONS_00000043"; exon_number "2"; oId "TCONS_00000789"; tss_id "TSS37";
NW_004801604.1	Cufflinks	exon	45711074	45711269	.	+	.	gene_id "XLOC_000034"; transcript_id "TCONS_00000043"; exon_number "3"; oId "TCONS_00000789"; tss_id "TSS37";
NW_004801604.1	Cufflinks	exon	46532973	46533103	.	+	.	gene_id "XLOC_000035"; transcript_id "TCONS_00000044"; exon_number "1"; oId "TCONS_00004177"; tss_id "TSS38";
NW_004801604.1	Cufflinks	exon	46533177	46533603	.	+	.	gene_id "XLOC_000035"; transcript_id "TCONS_00000044"; exon_number "2"; oId "TCONS_00004177"; tss_id "TSS38";
NW_004801604.1	Cufflinks	exon	49085921	49086107	.	+	.	gene_id "XLOC_000036"; transcript_id "TCONS_00000045"; exon_number "1"; oId "TCONS_00000928"; tss_id "TSS39";
NW_004801604.1	Cufflinks	exon	49086323	49086344	.	+	.	gene_id "XLOC_000036"; transcript_id "TCONS_00000045"; exon_number "2"; oId "TCONS_00000928"; tss_id "TSS39";
NW_004801604.1	Cufflinks	exon	49220614	49220741	.	+	.	gene_id "XLOC_000037"; transcript_id "TCONS_00000046"; exon_number "1"; oId "TCONS_00000944"; tss_id "TSS40";
NW_004801604.1	Cufflinks	exon	49221231	49221468	.	+	.	gene_id "XLOC_000037"; transcript_id "TCONS_00000046"; exon_number "2"; oId "TCONS_00000944"; tss_id "TSS40";
NW_004801604.1	Cufflinks	exon	49220946	49221557	.	+	.	gene_id "XLOC_000037"; transcript_id "TCONS_00000047"; exon_number "1"; oId "TCONS_00000945"; tss_id "TSS41";
NW_004801604.1	Cufflinks	exon	49221741	49221790	.	+	.	gene_id "XLOC_000037"; transcript_id "TCONS_00000047"; exon_number "2"; oId "TCONS_00000945"; tss_id "TSS41";
NW_004801604.1	Cufflinks	exon	49222001	49222035	.	+	.	gene_id "XLOC_000037"; transcript_id "TCONS_00000047"; exon_number "3"; oId "TCONS_00000945"; tss_id "TSS41";
NW_004801604.1	Cufflinks	exon	49222223	49222265	.	+	.	gene_id "XLOC_000037"; transcript_id "TCONS_00000047"; exon_number "4"; oId "TCONS_00000945"; tss_id "TSS41";
NW_004801604.1	Cufflinks	exon	49222626	49222653	.	+	.	gene_id "XLOC_000037"; transcript_id "TCONS_00000047"; exon_number "5"; oId "TCONS_00000945"; tss_id "TSS41";
NW_004801604.1	Cufflinks	exon	49221147	49221557	.	+	.	gene_id "XLOC_000037"; transcript_id "TCONS_00000048"; exon_number "1"; oId "TCONS_00000946"; tss_id "TSS42";
NW_004801604.1	Cufflinks	exon	49221741	49222030	.	+	.	gene_id "XLOC_000037"; transcript_id "TCONS_00000048"; exon_number "2"; oId "TCONS_00000946"; tss_id "TSS42";
NW_004801604.1	Cufflinks	exon	49617504	49617519	.	+	.	gene_id "XLOC_000038"; transcript_id "TCONS_00000049"; exon_number "1"; oId "TCONS_00000951"; tss_id "TSS43";
NW_004801604.1	Cufflinks	exon	49617651	49617975	.	+	.	gene_id "XLOC_000038"; transcript_id "TCONS_00000049"; exon_number "2"; oId "TCONS_00000951"; tss_id "TSS43";
NW_004801604.1	Cufflinks	exon	49656541	49656723	.	+	.	gene_id "XLOC_000039"; transcript_id "TCONS_00000050"; exon_number "1"; oId "TCONS_00000956"; tss_id "TSS44";
NW_004801604.1	Cufflinks	exon	49656740	49656785	.	+	.	gene_id "XLOC_000039"; transcript_id "TCONS_00000050"; exon_number "2"; oId "TCONS_00000956"; tss_id "TSS44";
NW_004801604.1	Cufflinks	exon	50234051	50234204	.	+	.	gene_id "XLOC_000040"; transcript_id "TCONS_00000051"; exon_number "1"; oId "TCONS_00004241"; tss_id "TSS45";
NW_004801604.1	Cufflinks	exon	50234435	50234714	.	+	.	gene_id "XLOC_000040"; transcript_id "TCONS_00000051"; exon_number "2"; oId "TCONS_00004241"; tss_id "TSS45";
NW_004801604.1	Cufflinks	exon	50308197	50308204	.	+	.	gene_id "XLOC_000041"; transcript_id "TCONS_00000052"; exon_number "1"; oId "TCONS_00000994"; tss_id "TSS46";
NW_004801604.1	Cufflinks	exon	50308220	50308434	.	+	.	gene_id "XLOC_000041"; transcript_id "TCONS_00000052"; exon_number "2"; oId "TCONS_00000994"; tss_id "TSS46";
NW_004801604.1	Cufflinks	exon	50991873	50992172	.	+	.	gene_id "XLOC_000042"; transcript_id "TCONS_00000053"; exon_number "1"; oId "TCONS_00001029"; tss_id "TSS47";
NW_004801604.1	Cufflinks	exon	50992230	50992390	.	+	.	gene_id "XLOC_000042"; transcript_id "TCONS_00000053"; exon_number "2"; oId "TCONS_00001029"; tss_id "TSS47";
NW_004801604.1	Cufflinks	exon	51311872	51312813	.	+	.	gene_id "XLOC_000043"; transcript_id "TCONS_00000054"; exon_number "1"; oId "TCONS_00004288"; tss_id "TSS48";
NW_004801604.1	Cufflinks	exon	51312947	51314070	.	+	.	gene_id "XLOC_000043"; transcript_id "TCONS_00000054"; exon_number "2"; oId "TCONS_00004288"; tss_id "TSS48";
NW_004801604.1	Cufflinks	exon	51355094	51357942	.	+	.	gene_id "XLOC_000044"; transcript_id "TCONS_00000055"; exon_number "1"; oId "TCONS_00004294"; tss_id "TSS49";
NW_004801604.1	Cufflinks	exon	51358616	51361524	.	+	.	gene_id "XLOC_000044"; transcript_id "TCONS_00000055"; exon_number "2"; oId "TCONS_00004294"; tss_id "TSS49";
NW_004801604.1	Cufflinks	exon	52626626	52626640	.	+	.	gene_id "XLOC_000045"; transcript_id "TCONS_00000056"; exon_number "1"; oId "TCONS_00001182"; tss_id "TSS50";
NW_004801604.1	Cufflinks	exon	52626801	52627001	.	+	.	gene_id "XLOC_000045"; transcript_id "TCONS_00000056"; exon_number "2"; oId "TCONS_00001182"; tss_id "TSS50";
NW_004801604.1	Cufflinks	exon	53235205	53235789	.	+	.	gene_id "XLOC_000046"; transcript_id "TCONS_00000057"; exon_number "1"; oId "TCONS_00001261"; tss_id "TSS51";
NW_004801604.1	Cufflinks	exon	53235795	53235801	.	+	.	gene_id "XLOC_000046"; transcript_id "TCONS_00000057"; exon_number "2"; oId "TCONS_00001261"; tss_id "TSS51";
NW_004801604.1	Cufflinks	exon	53237214	53237224	.	+	.	gene_id "XLOC_000047"; transcript_id "TCONS_00000058"; exon_number "1"; oId "TCONS_00001262"; tss_id "TSS52";
NW_004801604.1	Cufflinks	exon	53237237	53237573	.	+	.	gene_id "XLOC_000047"; transcript_id "TCONS_00000058"; exon_number "2"; oId "TCONS_00001262"; tss_id "TSS52";
NW_004801604.1	Cufflinks	exon	53237579	53237607	.	+	.	gene_id "XLOC_000047"; transcript_id "TCONS_00000058"; exon_number "3"; oId "TCONS_00001262"; tss_id "TSS52";
NW_004801604.1	Cufflinks	exon	53237617	53237629	.	+	.	gene_id "XLOC_000047"; transcript_id "TCONS_00000058"; exon_number "4"; oId "TCONS_00001262"; tss_id "TSS52";
NW_004801604.1	Cufflinks	exon	53752538	53752570	.	+	.	gene_id "XLOC_000048"; transcript_id "TCONS_00000059"; exon_number "1"; oId "TCONS_00001305"; tss_id "TSS53";
NW_004801604.1	Cufflinks	exon	53752578	53753146	.	+	.	gene_id "XLOC_000048"; transcript_id "TCONS_00000059"; exon_number "2"; oId "TCONS_00001305"; tss_id "TSS53";
NW_004801604.1	Cufflinks	exon	53753710	53754649	.	+	.	gene_id "XLOC_000049"; transcript_id "TCONS_00000060"; exon_number "1"; oId "TCONS_00001307"; tss_id "TSS54";
NW_004801604.1	Cufflinks	exon	53754676	53754760	.	+	.	gene_id "XLOC_000049"; transcript_id "TCONS_00000060"; exon_number "2"; oId "TCONS_00001307"; tss_id "TSS54";
NW_004801604.1	Cufflinks	exon	53785563	53785713	.	+	.	gene_id "XLOC_000050"; transcript_id "TCONS_00000061"; exon_number "1"; oId "TCONS_00001315"; tss_id "TSS55";
NW_004801604.1	Cufflinks	exon	53785870	53785940	.	+	.	gene_id "XLOC_000050"; transcript_id "TCONS_00000061"; exon_number "2"; oId "TCONS_00001315"; tss_id "TSS55";
NW_004801604.1	Cufflinks	exon	53798350	53798439	.	+	.	gene_id "XLOC_000051"; transcript_id "TCONS_00000062"; exon_number "1"; oId "TCONS_00001318"; tss_id "TSS56";
NW_004801604.1	Cufflinks	exon	53799036	53799267	.	+	.	gene_id "XLOC_000051"; transcript_id "TCONS_00000062"; exon_number "2"; oId "TCONS_00001318"; tss_id "TSS56";
NW_004801604.1	Cufflinks	exon	55638816	55638953	.	+	.	gene_id "XLOC_000052"; transcript_id "TCONS_00000063"; exon_number "1"; oId "TCONS_00004448"; tss_id "TSS57";
NW_004801604.1	Cufflinks	exon	55639373	55639456	.	+	.	gene_id "XLOC_000052"; transcript_id "TCONS_00000063"; exon_number "2"; oId "TCONS_00004448"; tss_id "TSS57";
NW_004801604.1	Cufflinks	exon	55640297	55640844	.	+	.	gene_id "XLOC_000052"; transcript_id "TCONS_00000063"; exon_number "3"; oId "TCONS_00004448"; tss_id "TSS57";
NW_004801604.1	Cufflinks	exon	56485071	56485150	.	+	.	gene_id "XLOC_000053"; transcript_id "TCONS_00000064"; exon_number "1"; oId "TCONS_00001370"; tss_id "TSS58";
NW_004801604.1	Cufflinks	exon	56485231	56485360	.	+	.	gene_id "XLOC_000053"; transcript_id "TCONS_00000064"; exon_number "2"; oId "TCONS_00001370"; tss_id "TSS58";
NW_004801604.1	Cufflinks	exon	56485439	56485570	.	+	.	gene_id "XLOC_000053"; transcript_id "TCONS_00000064"; exon_number "3"; oId "TCONS_00001370"; tss_id "TSS58";
NW_004801604.1	Cufflinks	exon	56485238	56485360	.	+	.	gene_id "XLOC_000053"; transcript_id "TCONS_00000065"; exon_number "1"; oId "TCONS_00004450"; tss_id "TSS59";
NW_004801604.1	Cufflinks	exon	56485439	56485566	.	+	.	gene_id "XLOC_000053"; transcript_id "TCONS_00000065"; exon_number "2"; oId "TCONS_00004450"; tss_id "TSS59";
NW_004801604.1	Cufflinks	exon	56485649	56486236	.	+	.	gene_id "XLOC_000053"; transcript_id "TCONS_00000065"; exon_number "3"; oId "TCONS_00004450"; tss_id "TSS59";
NW_004801604.1	Cufflinks	exon	57538274	57538381	.	+	.	gene_id "XLOC_000054"; transcript_id "TCONS_00000066"; exon_number "1"; oId "TCONS_00004464"; tss_id "TSS60";
NW_004801604.1	Cufflinks	exon	57540756	57541316	.	+	.	gene_id "XLOC_000054"; transcript_id "TCONS_00000066"; exon_number "2"; oId "TCONS_00004464"; tss_id "TSS60";
NW_004801604.1	Cufflinks	exon	57618492	57618702	.	+	.	gene_id "XLOC_000055"; transcript_id "TCONS_00000067"; exon_number "1"; oId "TCONS_00001424"; tss_id "TSS61";
NW_004801604.1	Cufflinks	exon	57623463	57623518	.	+	.	gene_id "XLOC_000055"; transcript_id "TCONS_00000067"; exon_number "2"; oId "TCONS_00001424"; tss_id "TSS61";
NW_004801604.1	Cufflinks	exon	57924288	57924424	.	+	.	gene_id "XLOC_000056"; transcript_id "TCONS_00000068"; exon_number "1"; oId "TCONS_00004480"; tss_id "TSS62";
NW_004801604.1	Cufflinks	exon	57927639	57927639	.	+	.	gene_id "XLOC_000056"; transcript_id "TCONS_00000068"; exon_number "2"; oId "TCONS_00004480"; tss_id "TSS62";
NW_004801604.1	Cufflinks	exon	57924292	57924426	.	+	.	gene_id "XLOC_000056"; transcript_id "TCONS_00000069"; exon_number "1"; oId "TCONS_00004481"; tss_id "TSS62";
NW_004801604.1	Cufflinks	exon	57927641	57927710	.	+	.	gene_id "XLOC_000056"; transcript_id "TCONS_00000069"; exon_number "2"; oId "TCONS_00004481"; tss_id "TSS62";
NW_004801604.1	Cufflinks	exon	57928434	57928520	.	+	.	gene_id "XLOC_000056"; transcript_id "TCONS_00000069"; exon_number "3"; oId "TCONS_00004481"; tss_id "TSS62";
NW_004801604.1	Cufflinks	exon	57928677	57930824	.	+	.	gene_id "XLOC_000056"; transcript_id "TCONS_00000069"; exon_number "4"; oId "TCONS_00004481"; tss_id "TSS62";
NW_004801604.1	Cufflinks	exon	57924309	57924426	.	+	.	gene_id "XLOC_000056"; transcript_id "TCONS_00000070"; exon_number "1"; oId "TCONS_00004482"; tss_id "TSS62";
NW_004801604.1	Cufflinks	exon	57927231	57927295	.	+	.	gene_id "XLOC_000056"; transcript_id "TCONS_00000070"; exon_number "2"; oId "TCONS_00004482"; tss_id "TSS62";
NW_004801604.1	Cufflinks	exon	57927641	57927710	.	+	.	gene_id "XLOC_000056"; transcript_id "TCONS_00000070"; exon_number "3"; oId "TCONS_00004482"; tss_id "TSS62";
NW_004801604.1	Cufflinks	exon	57928434	57928520	.	+	.	gene_id "XLOC_000056"; transcript_id "TCONS_00000070"; exon_number "4"; oId "TCONS_00004482"; tss_id "TSS62";
NW_004801604.1	Cufflinks	exon	57928677	57930824	.	+	.	gene_id "XLOC_000056"; transcript_id "TCONS_00000070"; exon_number "5"; oId "TCONS_00004482"; tss_id "TSS62";
NW_004801604.1	Cufflinks	exon	57924315	57924426	.	+	.	gene_id "XLOC_000056"; transcript_id "TCONS_00000071"; exon_number "1"; oId "TCONS_00004484"; tss_id "TSS62";
NW_004801604.1	Cufflinks	exon	57927231	57927295	.	+	.	gene_id "XLOC_000056"; transcript_id "TCONS_00000071"; exon_number "2"; oId "TCONS_00004484"; tss_id "TSS62";
NW_004801604.1	Cufflinks	exon	57927641	57927710	.	+	.	gene_id "XLOC_000056"; transcript_id "TCONS_00000071"; exon_number "3"; oId "TCONS_00004484"; tss_id "TSS62";
NW_004801604.1	Cufflinks	exon	57928434	57928520	.	+	.	gene_id "XLOC_000056"; transcript_id "TCONS_00000071"; exon_number "4"; oId "TCONS_00004484"; tss_id "TSS62";
NW_004801604.1	Cufflinks	exon	57928677	57930286	.	+	.	gene_id "XLOC_000056"; transcript_id "TCONS_00000071"; exon_number "5"; oId "TCONS_00004484"; tss_id "TSS62";
NW_004801604.1	Cufflinks	exon	57932740	57932926	.	+	.	gene_id "XLOC_000056"; transcript_id "TCONS_00000071"; exon_number "6"; oId "TCONS_00004484"; tss_id "TSS62";
NW_004801604.1	Cufflinks	exon	57927060	57927710	.	+	.	gene_id "XLOC_000056"; transcript_id "TCONS_00000073"; exon_number "1"; oId "TCONS_00004485"; tss_id "TSS63";
NW_004801604.1	Cufflinks	exon	57928434	57928520	.	+	.	gene_id "XLOC_000056"; transcript_id "TCONS_00000073"; exon_number "2"; oId "TCONS_00004485"; tss_id "TSS63";
NW_004801604.1	Cufflinks	exon	57928677	57930824	.	+	.	gene_id "XLOC_000056"; transcript_id "TCONS_00000073"; exon_number "3"; oId "TCONS_00004485"; tss_id "TSS63";
NW_004801604.1	Cufflinks	exon	57925430	57925441	.	+	.	gene_id "XLOC_000057"; transcript_id "TCONS_00000072"; exon_number "1"; oId "TCONS_00001446"; tss_id "TSS64";
NW_004801604.1	Cufflinks	exon	57925453	57925472	.	+	.	gene_id "XLOC_000057"; transcript_id "TCONS_00000072"; exon_number "2"; oId "TCONS_00001446"; tss_id "TSS64";
NW_004801604.1	Cufflinks	exon	57925506	57925746	.	+	.	gene_id "XLOC_000057"; transcript_id "TCONS_00000072"; exon_number "3"; oId "TCONS_00001446"; tss_id "TSS64";
NW_004801604.1	Cufflinks	exon	61354603	61354866	.	+	.	gene_id "XLOC_000058"; transcript_id "TCONS_00000074"; exon_number "1"; oId "TCONS_00004503"; tss_id "TSS65";
NW_004801604.1	Cufflinks	exon	61374106	61374267	.	+	.	gene_id "XLOC_000058"; transcript_id "TCONS_00000074"; exon_number "2"; oId "TCONS_00004503"; tss_id "TSS65";
NW_004801604.1	Cufflinks	exon	61374377	61374439	.	+	.	gene_id "XLOC_000058"; transcript_id "TCONS_00000074"; exon_number "3"; oId "TCONS_00004503"; tss_id "TSS65";
NW_004801604.1	Cufflinks	exon	61380785	61381370	.	+	.	gene_id "XLOC_000058"; transcript_id "TCONS_00000074"; exon_number "4"; oId "TCONS_00004503"; tss_id "TSS65";
NW_004801604.1	Cufflinks	exon	65864424	65864521	.	+	.	gene_id "XLOC_000059"; transcript_id "TCONS_00000075"; exon_number "1"; oId "TCONS_00001515"; tss_id "TSS66";
NW_004801604.1	Cufflinks	exon	65866922	65867113	.	+	.	gene_id "XLOC_000059"; transcript_id "TCONS_00000075"; exon_number "2"; oId "TCONS_00001515"; tss_id "TSS66";
NW_004801604.1	Cufflinks	exon	65882888	65883444	.	+	.	gene_id "XLOC_000060"; transcript_id "TCONS_00000076"; exon_number "1"; oId "TCONS_00001516"; tss_id "TSS67";
NW_004801604.1	Cufflinks	exon	65883545	65883561	.	+	.	gene_id "XLOC_000060"; transcript_id "TCONS_00000076"; exon_number "2"; oId "TCONS_00001516"; tss_id "TSS67";
NW_004801604.1	Cufflinks	exon	65883593	65883599	.	+	.	gene_id "XLOC_000060"; transcript_id "TCONS_00000076"; exon_number "3"; oId "TCONS_00001516"; tss_id "TSS67";
NW_004801604.1	Cufflinks	exon	70019986	70020089	.	+	.	gene_id "XLOC_000061"; transcript_id "TCONS_00000077"; exon_number "1"; oId "TCONS_00004538"; tss_id "TSS68";
NW_004801604.1	Cufflinks	exon	70024930	70025090	.	+	.	gene_id "XLOC_000061"; transcript_id "TCONS_00000077"; exon_number "2"; oId "TCONS_00004538"; tss_id "TSS68";
NW_004801604.1	Cufflinks	exon	70337577	70338094	.	+	.	gene_id "XLOC_000062"; transcript_id "TCONS_00000078"; exon_number "1"; oId "TCONS_00004544"; tss_id "TSS69";
NW_004801604.1	Cufflinks	exon	70344310	70344516	.	+	.	gene_id "XLOC_000062"; transcript_id "TCONS_00000078"; exon_number "2"; oId "TCONS_00004544"; tss_id "TSS69";
NW_004801604.1	Cufflinks	exon	70556531	70560027	.	+	.	gene_id "XLOC_000063"; transcript_id "TCONS_00000079"; exon_number "1"; oId "TCONS_00001599"; tss_id "TSS70";
NW_004801604.1	Cufflinks	exon	70560660	70561119	.	+	.	gene_id "XLOC_000063"; transcript_id "TCONS_00000079"; exon_number "2"; oId "TCONS_00001599"; tss_id "TSS70";
NW_004801604.1	Cufflinks	exon	70569772	70569790	.	+	.	gene_id "XLOC_000064"; transcript_id "TCONS_00000080"; exon_number "1"; oId "TCONS_00001602"; tss_id "TSS71";
NW_004801604.1	Cufflinks	exon	70569803	70570029	.	+	.	gene_id "XLOC_000064"; transcript_id "TCONS_00000080"; exon_number "2"; oId "TCONS_00001602"; tss_id "TSS71";
NW_004801604.1	Cufflinks	exon	70571966	70572005	.	+	.	gene_id "XLOC_000065"; transcript_id "TCONS_00000081"; exon_number "1"; oId "TCONS_00001604"; tss_id "TSS72";
NW_004801604.1	Cufflinks	exon	70572039	70572327	.	+	.	gene_id "XLOC_000065"; transcript_id "TCONS_00000081"; exon_number "2"; oId "TCONS_00001604"; tss_id "TSS72";
NW_004801604.1	Cufflinks	exon	70666459	70666856	.	+	.	gene_id "XLOC_000066"; transcript_id "TCONS_00000082"; exon_number "1"; oId "TCONS_00001609"; tss_id "TSS73";
NW_004801604.1	Cufflinks	exon	70666873	70666915	.	+	.	gene_id "XLOC_000066"; transcript_id "TCONS_00000082"; exon_number "2"; oId "TCONS_00001609"; tss_id "TSS73";
NW_004801604.1	Cufflinks	exon	70912227	70912342	.	+	.	gene_id "XLOC_000067"; transcript_id "TCONS_00000083"; exon_number "1"; oId "TCONS_00001626"; tss_id "TSS74";
NW_004801604.1	Cufflinks	exon	70912385	70912589	.	+	.	gene_id "XLOC_000067"; transcript_id "TCONS_00000083"; exon_number "2"; oId "TCONS_00001626"; tss_id "TSS74";
NW_004801604.1	Cufflinks	exon	71025731	71026005	.	+	.	gene_id "XLOC_000068"; transcript_id "TCONS_00000084"; exon_number "1"; oId "TCONS_00001647"; tss_id "TSS75";
NW_004801604.1	Cufflinks	exon	71026356	71026498	.	+	.	gene_id "XLOC_000068"; transcript_id "TCONS_00000084"; exon_number "2"; oId "TCONS_00001647"; tss_id "TSS75";
NW_004801604.1	Cufflinks	exon	71026626	71026676	.	+	.	gene_id "XLOC_000068"; transcript_id "TCONS_00000084"; exon_number "3"; oId "TCONS_00001647"; tss_id "TSS75";
NW_004801604.1	Cufflinks	exon	71407364	71407452	.	+	.	gene_id "XLOC_000069"; transcript_id "TCONS_00000085"; exon_number "1"; oId "TCONS_00001683"; tss_id "TSS76";
NW_004801604.1	Cufflinks	exon	71407549	71407708	.	+	.	gene_id "XLOC_000069"; transcript_id "TCONS_00000085"; exon_number "2"; oId "TCONS_00001683"; tss_id "TSS76";
NW_004801604.1	Cufflinks	exon	71867410	71867560	.	+	.	gene_id "XLOC_000070"; transcript_id "TCONS_00000086"; exon_number "1"; oId "TCONS_00004617"; tss_id "TSS77";
NW_004801604.1	Cufflinks	exon	71870108	71870432	.	+	.	gene_id "XLOC_000070"; transcript_id "TCONS_00000086"; exon_number "2"; oId "TCONS_00004617"; tss_id "TSS77";
NW_004801604.1	Cufflinks	exon	71867421	71867560	.	+	.	gene_id "XLOC_000070"; transcript_id "TCONS_00000087"; exon_number "1"; oId "TCONS_00004618"; tss_id "TSS77";
NW_004801604.1	Cufflinks	exon	71870105	71870432	.	+	.	gene_id "XLOC_000070"; transcript_id "TCONS_00000087"; exon_number "2"; oId "TCONS_00004618"; tss_id "TSS77";
NW_004801604.1	Cufflinks	exon	78269927	78270049	.	+	.	gene_id "XLOC_000071"; transcript_id "TCONS_00000088"; exon_number "1"; oId "TCONS_00001870"; tss_id "TSS78";
NW_004801604.1	Cufflinks	exon	78270523	78270598	.	+	.	gene_id "XLOC_000071"; transcript_id "TCONS_00000088"; exon_number "2"; oId "TCONS_00001870"; tss_id "TSS78";
NW_004801604.1	Cufflinks	exon	78270616	78270625	.	+	.	gene_id "XLOC_000071"; transcript_id "TCONS_00000088"; exon_number "3"; oId "TCONS_00001870"; tss_id "TSS78";
NW_004801604.1	Cufflinks	exon	79228475	79228851	.	+	.	gene_id "XLOC_000072"; transcript_id "TCONS_00000089"; exon_number "1"; oId "TCONS_00001917"; tss_id "TSS79";
NW_004801604.1	Cufflinks	exon	79229304	79229386	.	+	.	gene_id "XLOC_000072"; transcript_id "TCONS_00000089"; exon_number "2"; oId "TCONS_00001917"; tss_id "TSS79";
NW_004801604.1	Cufflinks	exon	79248878	79248935	.	+	.	gene_id "XLOC_000073"; transcript_id "TCONS_00000090"; exon_number "1"; oId "TCONS_00001933"; tss_id "TSS80";
NW_004801604.1	Cufflinks	exon	79248943	79249166	.	+	.	gene_id "XLOC_000073"; transcript_id "TCONS_00000090"; exon_number "2"; oId "TCONS_00001933"; tss_id "TSS80";
NW_004801604.1	Cufflinks	exon	1100972	1101169	.	-	.	gene_id "XLOC_000074"; transcript_id "TCONS_00000091"; exon_number "1"; oId "TCONS_00001943"; tss_id "TSS81";
NW_004801604.1	Cufflinks	exon	1101424	1101429	.	-	.	gene_id "XLOC_000074"; transcript_id "TCONS_00000091"; exon_number "2"; oId "TCONS_00001943"; tss_id "TSS81";
NW_004801604.1	Cufflinks	exon	2165359	2165972	.	-	.	gene_id "XLOC_000075"; transcript_id "TCONS_00000092"; exon_number "1"; oId "TCONS_00001966"; tss_id "TSS82";
NW_004801604.1	Cufflinks	exon	2166014	2166378	.	-	.	gene_id "XLOC_000075"; transcript_id "TCONS_00000092"; exon_number "2"; oId "TCONS_00001966"; tss_id "TSS82";
NW_004801604.1	Cufflinks	exon	2678287	2678828	.	-	.	gene_id "XLOC_000076"; transcript_id "TCONS_00000093"; exon_number "1"; oId "TCONS_00001985"; tss_id "TSS83";
NW_004801604.1	Cufflinks	exon	2678835	2678843	.	-	.	gene_id "XLOC_000076"; transcript_id "TCONS_00000093"; exon_number "2"; oId "TCONS_00001985"; tss_id "TSS83";
NW_004801604.1	Cufflinks	exon	2679203	2679502	.	-	.	gene_id "XLOC_000077"; transcript_id "TCONS_00000094"; exon_number "1"; oId "TCONS_00001986"; tss_id "TSS84";
NW_004801604.1	Cufflinks	exon	2679529	2679533	.	-	.	gene_id "XLOC_000077"; transcript_id "TCONS_00000094"; exon_number "2"; oId "TCONS_00001986"; tss_id "TSS84";
NW_004801604.1	Cufflinks	exon	2685490	2685684	.	-	.	gene_id "XLOC_000078"; transcript_id "TCONS_00000095"; exon_number "1"; oId "TCONS_00001991"; tss_id "TSS85";
NW_004801604.1	Cufflinks	exon	2685699	2685707	.	-	.	gene_id "XLOC_000078"; transcript_id "TCONS_00000095"; exon_number "2"; oId "TCONS_00001991"; tss_id "TSS85";
NW_004801604.1	Cufflinks	exon	3460645	3460791	.	-	.	gene_id "XLOC_000079"; transcript_id "TCONS_00000096"; exon_number "1"; oId "TCONS_00002014"; tss_id "TSS86";
NW_004801604.1	Cufflinks	exon	3479264	3479533	.	-	.	gene_id "XLOC_000079"; transcript_id "TCONS_00000096"; exon_number "2"; oId "TCONS_00002014"; tss_id "TSS86";
NW_004801604.1	Cufflinks	exon	3481257	3481408	.	-	.	gene_id "XLOC_000079"; transcript_id "TCONS_00000096"; exon_number "3"; oId "TCONS_00002014"; tss_id "TSS86";
NW_004801604.1	Cufflinks	exon	3481918	3482455	.	-	.	gene_id "XLOC_000079"; transcript_id "TCONS_00000096"; exon_number "4"; oId "TCONS_00002014"; tss_id "TSS86";
NW_004801604.1	Cufflinks	exon	3479396	3479533	.	-	.	gene_id "XLOC_000079"; transcript_id "TCONS_00000097"; exon_number "1"; oId "TCONS_00002018"; tss_id "TSS87";
NW_004801604.1	Cufflinks	exon	3481257	3481640	.	-	.	gene_id "XLOC_000079"; transcript_id "TCONS_00000097"; exon_number "2"; oId "TCONS_00002018"; tss_id "TSS87";
NW_004801604.1	Cufflinks	exon	12508450	12508675	.	-	.	gene_id "XLOC_000080"; transcript_id "TCONS_00000098"; exon_number "1"; oId "TCONS_00004780"; tss_id "TSS88";
NW_004801604.1	Cufflinks	exon	12514840	12515141	.	-	.	gene_id "XLOC_000080"; transcript_id "TCONS_00000098"; exon_number "2"; oId "TCONS_00004780"; tss_id "TSS88";
NW_004801604.1	Cufflinks	exon	12650924	12651059	.	-	.	gene_id "XLOC_000081"; transcript_id "TCONS_00000099"; exon_number "1"; oId "TCONS_00002096"; tss_id "TSS89";
NW_004801604.1	Cufflinks	exon	12657214	12657378	.	-	.	gene_id "XLOC_000081"; transcript_id "TCONS_00000099"; exon_number "2"; oId "TCONS_00002096"; tss_id "TSS89";
NW_004801604.1	Cufflinks	exon	13189845	13189980	.	-	.	gene_id "XLOC_000082"; transcript_id "TCONS_00000100"; exon_number "1"; oId "TCONS_00002125"; tss_id "TSS90";
NW_004801604.1	Cufflinks	exon	13190042	13190416	.	-	.	gene_id "XLOC_000082"; transcript_id "TCONS_00000100"; exon_number "2"; oId "TCONS_00002125"; tss_id "TSS90";
NW_004801604.1	Cufflinks	exon	14292733	14293490	.	-	.	gene_id "XLOC_000083"; transcript_id "TCONS_00000101"; exon_number "1"; oId "TCONS_00002164"; tss_id "TSS91";
NW_004801604.1	Cufflinks	exon	14293496	14293522	.	-	.	gene_id "XLOC_000083"; transcript_id "TCONS_00000101"; exon_number "2"; oId "TCONS_00002164"; tss_id "TSS91";
NW_004801604.1	Cufflinks	exon	14883376	14883827	.	-	.	gene_id "XLOC_000084"; transcript_id "TCONS_00000102"; exon_number "1"; oId "TCONS_00002186"; tss_id "TSS92";
NW_004801604.1	Cufflinks	exon	14886268	14886426	.	-	.	gene_id "XLOC_000084"; transcript_id "TCONS_00000102"; exon_number "2"; oId "TCONS_00002186"; tss_id "TSS92";
NW_004801604.1	Cufflinks	exon	15659877	15659998	.	-	.	gene_id "XLOC_000085"; transcript_id "TCONS_00000103"; exon_number "1"; oId "TCONS_00002238"; tss_id "TSS93";
NW_004801604.1	Cufflinks	exon	15686290	15686412	.	-	.	gene_id "XLOC_000085"; transcript_id "TCONS_00000103"; exon_number "2"; oId "TCONS_00002238"; tss_id "TSS93";
NW_004801604.1	Cufflinks	exon	16843581	16844041	.	-	.	gene_id "XLOC_000086"; transcript_id "TCONS_00000104"; exon_number "1"; oId "TCONS_00002251"; tss_id "TSS94";
NW_004801604.1	Cufflinks	exon	16844178	16844280	.	-	.	gene_id "XLOC_000086"; transcript_id "TCONS_00000104"; exon_number "2"; oId "TCONS_00002251"; tss_id "TSS94";
NW_004801604.1	Cufflinks	exon	16844764	16844826	.	-	.	gene_id "XLOC_000086"; transcript_id "TCONS_00000104"; exon_number "3"; oId "TCONS_00002251"; tss_id "TSS94";
NW_004801604.1	Cufflinks	exon	19214920	19215055	.	-	.	gene_id "XLOC_000087"; transcript_id "TCONS_00000105"; exon_number "1"; oId "TCONS_00002321"; tss_id "TSS95";
NW_004801604.1	Cufflinks	exon	19215062	19215352	.	-	.	gene_id "XLOC_000087"; transcript_id "TCONS_00000105"; exon_number "2"; oId "TCONS_00002321"; tss_id "TSS95";
NW_004801604.1	Cufflinks	exon	19215360	19215480	.	-	.	gene_id "XLOC_000087"; transcript_id "TCONS_00000105"; exon_number "3"; oId "TCONS_00002321"; tss_id "TSS95";
NW_004801604.1	Cufflinks	exon	19215486	19215492	.	-	.	gene_id "XLOC_000087"; transcript_id "TCONS_00000105"; exon_number "4"; oId "TCONS_00002321"; tss_id "TSS95";
NW_004801604.1	Cufflinks	exon	19357839	19357867	.	-	.	gene_id "XLOC_000088"; transcript_id "TCONS_00000106"; exon_number "1"; oId "TCONS_00002329"; tss_id "TSS96";
NW_004801604.1	Cufflinks	exon	19357879	19358078	.	-	.	gene_id "XLOC_000088"; transcript_id "TCONS_00000106"; exon_number "2"; oId "TCONS_00002329"; tss_id "TSS96";
NW_004801604.1	Cufflinks	exon	19404301	19404408	.	-	.	gene_id "XLOC_000089"; transcript_id "TCONS_00000107"; exon_number "1"; oId "TCONS_00002356"; tss_id "TSS97";
NW_004801604.1	Cufflinks	exon	19404431	19404535	.	-	.	gene_id "XLOC_000089"; transcript_id "TCONS_00000107"; exon_number "2"; oId "TCONS_00002356"; tss_id "TSS97";
NW_004801604.1	Cufflinks	exon	19404545	19404762	.	-	.	gene_id "XLOC_000089"; transcript_id "TCONS_00000107"; exon_number "3"; oId "TCONS_00002356"; tss_id "TSS97";
NW_004801604.1	Cufflinks	exon	19508768	19508883	.	-	.	gene_id "XLOC_000090"; transcript_id "TCONS_00000108"; exon_number "1"; oId "TCONS_00002368"; tss_id "TSS98";
NW_004801604.1	Cufflinks	exon	19508907	19508925	.	-	.	gene_id "XLOC_000090"; transcript_id "TCONS_00000108"; exon_number "2"; oId "TCONS_00002368"; tss_id "TSS98";
NW_004801604.1	Cufflinks	exon	19508952	19508966	.	-	.	gene_id "XLOC_000090"; transcript_id "TCONS_00000108"; exon_number "3"; oId "TCONS_00002368"; tss_id "TSS98";
NW_004801604.1	Cufflinks	exon	19508972	19509451	.	-	.	gene_id "XLOC_000090"; transcript_id "TCONS_00000108"; exon_number "4"; oId "TCONS_00002368"; tss_id "TSS98";
NW_004801604.1	Cufflinks	exon	19557240	19557833	.	-	.	gene_id "XLOC_000091"; transcript_id "TCONS_00000109"; exon_number "1"; oId "TCONS_00002372"; tss_id "TSS99";
NW_004801604.1	Cufflinks	exon	19557841	19557854	.	-	.	gene_id "XLOC_000091"; transcript_id "TCONS_00000109"; exon_number "2"; oId "TCONS_00002372"; tss_id "TSS99";
NW_004801604.1	Cufflinks	exon	19596308	19596857	.	-	.	gene_id "XLOC_000092"; transcript_id "TCONS_00000110"; exon_number "1"; oId "TCONS_00002385"; tss_id "TSS100";
NW_004801604.1	Cufflinks	exon	19596870	19596932	.	-	.	gene_id "XLOC_000092"; transcript_id "TCONS_00000110"; exon_number "2"; oId "TCONS_00002385"; tss_id "TSS100";
NW_004801604.1	Cufflinks	exon	19622513	19622557	.	-	.	gene_id "XLOC_000093"; transcript_id "TCONS_00000111"; exon_number "1"; oId "TCONS_00002396"; tss_id "TSS101";
NW_004801604.1	Cufflinks	exon	19622581	19622773	.	-	.	gene_id "XLOC_000093"; transcript_id "TCONS_00000111"; exon_number "2"; oId "TCONS_00002396"; tss_id "TSS101";
NW_004801604.1	Cufflinks	exon	19838955	19839220	.	-	.	gene_id "XLOC_000094"; transcript_id "TCONS_00000112"; exon_number "1"; oId "TCONS_00002427"; tss_id "TSS102";
NW_004801604.1	Cufflinks	exon	19839226	19839369	.	-	.	gene_id "XLOC_000094"; transcript_id "TCONS_00000112"; exon_number "2"; oId "TCONS_00002427"; tss_id "TSS102";
NW_004801604.1	Cufflinks	exon	19839516	19839704	.	-	.	gene_id "XLOC_000095"; transcript_id "TCONS_00000113"; exon_number "1"; oId "TCONS_00002428"; tss_id "TSS103";
NW_004801604.1	Cufflinks	exon	19868712	19868753	.	-	.	gene_id "XLOC_000095"; transcript_id "TCONS_00000113"; exon_number "2"; oId "TCONS_00002428"; tss_id "TSS103";
NW_004801604.1	Cufflinks	exon	19852425	19852448	.	-	.	gene_id "XLOC_000096"; transcript_id "TCONS_00000114"; exon_number "1"; oId "TCONS_00002429"; tss_id "TSS104";
NW_004801604.1	Cufflinks	exon	19852454	19852807	.	-	.	gene_id "XLOC_000096"; transcript_id "TCONS_00000114"; exon_number "2"; oId "TCONS_00002429"; tss_id "TSS104";
NW_004801604.1	Cufflinks	exon	19853260	19853387	.	-	.	gene_id "XLOC_000097"; transcript_id "TCONS_00000115"; exon_number "1"; oId "TCONS_00002430"; tss_id "TSS105";
NW_004801604.1	Cufflinks	exon	19863985	19864082	.	-	.	gene_id "XLOC_000097"; transcript_id "TCONS_00000115"; exon_number "2"; oId "TCONS_00002430"; tss_id "TSS105";
NW_004801604.1	Cufflinks	exon	19869110	19869186	.	-	.	gene_id "XLOC_000098"; transcript_id "TCONS_00000116"; exon_number "1"; oId "TCONS_00002433"; tss_id "TSS106";
NW_004801604.1	Cufflinks	exon	19869198	19869341	.	-	.	gene_id "XLOC_000098"; transcript_id "TCONS_00000116"; exon_number "2"; oId "TCONS_00002433"; tss_id "TSS106";
NW_004801604.1	Cufflinks	exon	20200000	20200316	.	-	.	gene_id "XLOC_000099"; transcript_id "TCONS_00000117"; exon_number "1"; oId "TCONS_00002452"; tss_id "TSS107";
NW_004801604.1	Cufflinks	exon	20200776	20200781	.	-	.	gene_id "XLOC_000099"; transcript_id "TCONS_00000117"; exon_number "2"; oId "TCONS_00002452"; tss_id "TSS107";
NW_004801604.1	Cufflinks	exon	20864675	20864724	.	-	.	gene_id "XLOC_000100"; transcript_id "TCONS_00000118"; exon_number "1"; oId "TCONS_00002459"; tss_id "TSS108";
NW_004801604.1	Cufflinks	exon	20865090	20865297	.	-	.	gene_id "XLOC_000100"; transcript_id "TCONS_00000118"; exon_number "2"; oId "TCONS_00002459"; tss_id "TSS108";
NW_004801604.1	Cufflinks	exon	21753805	21754268	.	-	.	gene_id "XLOC_000101"; transcript_id "TCONS_00000119"; exon_number "1"; oId "TCONS_00002473"; tss_id "TSS109";
NW_004801604.1	Cufflinks	exon	21754557	21754562	.	-	.	gene_id "XLOC_000101"; transcript_id "TCONS_00000119"; exon_number "2"; oId "TCONS_00002473"; tss_id "TSS109";
NW_004801604.1	Cufflinks	exon	22214656	22214955	.	-	.	gene_id "XLOC_000102"; transcript_id "TCONS_00000120"; exon_number "1"; oId "TCONS_00002487"; tss_id "TSS110";
NW_004801604.1	Cufflinks	exon	22214967	22215086	.	-	.	gene_id "XLOC_000102"; transcript_id "TCONS_00000120"; exon_number "2"; oId "TCONS_00002487"; tss_id "TSS110";
NW_004801604.1	Cufflinks	exon	22249150	22249471	.	-	.	gene_id "XLOC_000102"; transcript_id "TCONS_00000120"; exon_number "3"; oId "TCONS_00002487"; tss_id "TSS110";
NW_004801604.1	Cufflinks	exon	22214681	22215086	.	-	.	gene_id "XLOC_000102"; transcript_id "TCONS_00000121"; exon_number "1"; oId "TCONS_00004897"; tss_id "TSS111";
NW_004801604.1	Cufflinks	exon	22218342	22218371	.	-	.	gene_id "XLOC_000102"; transcript_id "TCONS_00000121"; exon_number "2"; oId "TCONS_00004897"; tss_id "TSS111";
NW_004801604.1	Cufflinks	exon	22214681	22215086	.	-	.	gene_id "XLOC_000102"; transcript_id "TCONS_00000122"; exon_number "1"; oId "TCONS_00004898"; tss_id "TSS112";
NW_004801604.1	Cufflinks	exon	22249150	22249225	.	-	.	gene_id "XLOC_000102"; transcript_id "TCONS_00000122"; exon_number "2"; oId "TCONS_00004898"; tss_id "TSS112";
NW_004801604.1	Cufflinks	exon	22250187	22250208	.	-	.	gene_id "XLOC_000102"; transcript_id "TCONS_00000122"; exon_number "3"; oId "TCONS_00004898"; tss_id "TSS112";
NW_004801604.1	Cufflinks	exon	22247721	22247991	.	-	.	gene_id "XLOC_000102"; transcript_id "TCONS_00000123"; exon_number "1"; oId "TCONS_00004899"; tss_id "TSS112";
NW_004801604.1	Cufflinks	exon	22249140	22250167	.	-	.	gene_id "XLOC_000102"; transcript_id "TCONS_00000123"; exon_number "2"; oId "TCONS_00004899"; tss_id "TSS112";
NW_004801604.1	Cufflinks	exon	22346056	22346102	.	-	.	gene_id "XLOC_000103"; transcript_id "TCONS_00000124"; exon_number "1"; oId "TCONS_00002495"; tss_id "TSS113";
NW_004801604.1	Cufflinks	exon	22346127	22346294	.	-	.	gene_id "XLOC_000103"; transcript_id "TCONS_00000124"; exon_number "2"; oId "TCONS_00002495"; tss_id "TSS113";
NW_004801604.1	Cufflinks	exon	26504337	26504526	.	-	.	gene_id "XLOC_000104"; transcript_id "TCONS_00000125"; exon_number "1"; oId "TCONS_00002535"; tss_id "TSS114";
NW_004801604.1	Cufflinks	exon	26511580	26511700	.	-	.	gene_id "XLOC_000104"; transcript_id "TCONS_00000125"; exon_number "2"; oId "TCONS_00002535"; tss_id "TSS114";
NW_004801604.1	Cufflinks	exon	29025011	29025617	.	-	.	gene_id "XLOC_000105"; transcript_id "TCONS_00000126"; exon_number "1"; oId "TCONS_00002579"; tss_id "TSS115";
NW_004801604.1	Cufflinks	exon	29025633	29025650	.	-	.	gene_id "XLOC_000105"; transcript_id "TCONS_00000126"; exon_number "2"; oId "TCONS_00002579"; tss_id "TSS115";
NW_004801604.1	Cufflinks	exon	29654190	29654399	.	-	.	gene_id "XLOC_000106"; transcript_id "TCONS_00000127"; exon_number "1"; oId "TCONS_00002598"; tss_id "TSS116";
NW_004801604.1	Cufflinks	exon	29654769	29654775	.	-	.	gene_id "XLOC_000106"; transcript_id "TCONS_00000127"; exon_number "2"; oId "TCONS_00002598"; tss_id "TSS116";
NW_004801604.1	Cufflinks	exon	32184911	32185208	.	-	.	gene_id "XLOC_000107"; transcript_id "TCONS_00000128"; exon_number "1"; oId "TCONS_00002635"; tss_id "TSS117";
NW_004801604.1	Cufflinks	exon	32185311	32185316	.	-	.	gene_id "XLOC_000107"; transcript_id "TCONS_00000128"; exon_number "2"; oId "TCONS_00002635"; tss_id "TSS117";
NW_004801604.1	Cufflinks	exon	34089526	34090427	.	-	.	gene_id "XLOC_000108"; transcript_id "TCONS_00000129"; exon_number "1"; oId "TCONS_00002660"; tss_id "TSS118";
NW_004801604.1	Cufflinks	exon	34090702	34090707	.	-	.	gene_id "XLOC_000108"; transcript_id "TCONS_00000129"; exon_number "2"; oId "TCONS_00002660"; tss_id "TSS118";
NW_004801604.1	Cufflinks	exon	35699430	35707771	.	-	.	gene_id "XLOC_000109"; transcript_id "TCONS_00000130"; exon_number "1"; oId "TCONS_00004976"; tss_id "TSS119";
NW_004801604.1	Cufflinks	exon	35707883	35708151	.	-	.	gene_id "XLOC_000109"; transcript_id "TCONS_00000130"; exon_number "2"; oId "TCONS_00004976"; tss_id "TSS119";
NW_004801604.1	Cufflinks	exon	35699434	35701219	.	-	.	gene_id "XLOC_000109"; transcript_id "TCONS_00000131"; exon_number "1"; oId "TCONS_00002679"; tss_id "TSS120";
NW_004801604.1	Cufflinks	exon	35701230	35703919	.	-	.	gene_id "XLOC_000109"; transcript_id "TCONS_00000131"; exon_number "2"; oId "TCONS_00002679"; tss_id "TSS120";
NW_004801604.1	Cufflinks	exon	35748169	35757474	.	-	.	gene_id "XLOC_000110"; transcript_id "TCONS_00000132"; exon_number "1"; oId "TCONS_00004977"; tss_id "TSS121";
NW_004801604.1	Cufflinks	exon	35757944	35757977	.	-	.	gene_id "XLOC_000110"; transcript_id "TCONS_00000132"; exon_number "2"; oId "TCONS_00004977"; tss_id "TSS121";
NW_004801604.1	Cufflinks	exon	35758546	35758956	.	-	.	gene_id "XLOC_000110"; transcript_id "TCONS_00000132"; exon_number "3"; oId "TCONS_00004977"; tss_id "TSS121";
NW_004801604.1	Cufflinks	exon	35748169	35757474	.	-	.	gene_id "XLOC_000110"; transcript_id "TCONS_00000135"; exon_number "1"; oId "TCONS_00004980"; tss_id "TSS122";
NW_004801604.1	Cufflinks	exon	35757944	35759074	.	-	.	gene_id "XLOC_000110"; transcript_id "TCONS_00000135"; exon_number "2"; oId "TCONS_00004980"; tss_id "TSS122";
NW_004801604.1	Cufflinks	exon	35748169	35757474	.	-	.	gene_id "XLOC_000110"; transcript_id "TCONS_00000134"; exon_number "1"; oId "TCONS_00004979"; tss_id "TSS122";
NW_004801604.1	Cufflinks	exon	35758546	35759074	.	-	.	gene_id "XLOC_000110"; transcript_id "TCONS_00000134"; exon_number "2"; oId "TCONS_00004979"; tss_id "TSS122";
NW_004801604.1	Cufflinks	exon	35748169	35752376	.	-	.	gene_id "XLOC_000110"; transcript_id "TCONS_00000133"; exon_number "1"; oId "TCONS_00004978"; tss_id "TSS122";
NW_004801604.1	Cufflinks	exon	35757417	35759074	.	-	.	gene_id "XLOC_000110"; transcript_id "TCONS_00000133"; exon_number "2"; oId "TCONS_00004978"; tss_id "TSS122";
NW_004801604.1	Cufflinks	exon	35750017	35750935	.	-	.	gene_id "XLOC_000110"; transcript_id "TCONS_00000136"; exon_number "1"; oId "TCONS_00002690"; tss_id "TSS123";
NW_004801604.1	Cufflinks	exon	35750951	35751110	.	-	.	gene_id "XLOC_000110"; transcript_id "TCONS_00000136"; exon_number "2"; oId "TCONS_00002690"; tss_id "TSS123";
NW_004801604.1	Cufflinks	exon	43349389	43349543	.	-	.	gene_id "XLOC_000111"; transcript_id "TCONS_00000137"; exon_number "1"; oId "TCONS_00002739"; tss_id "TSS124";
NW_004801604.1	Cufflinks	exon	43349624	43349901	.	-	.	gene_id "XLOC_000111"; transcript_id "TCONS_00000137"; exon_number "2"; oId "TCONS_00002739"; tss_id "TSS124";
NW_004801604.1	Cufflinks	exon	45825213	45825248	.	-	.	gene_id "XLOC_000112"; transcript_id "TCONS_00000138"; exon_number "1"; oId "TCONS_00002764"; tss_id "TSS125";
NW_004801604.1	Cufflinks	exon	45825349	45825984	.	-	.	gene_id "XLOC_000112"; transcript_id "TCONS_00000138"; exon_number "2"; oId "TCONS_00002764"; tss_id "TSS125";
NW_004801604.1	Cufflinks	exon	45970287	45970402	.	-	.	gene_id "XLOC_000113"; transcript_id "TCONS_00000139"; exon_number "1"; oId "TCONS_00002772"; tss_id "TSS126";
NW_004801604.1	Cufflinks	exon	45970599	45970927	.	-	.	gene_id "XLOC_000113"; transcript_id "TCONS_00000139"; exon_number "2"; oId "TCONS_00002772"; tss_id "TSS126";
NW_004801604.1	Cufflinks	exon	46533000	46533103	.	-	.	gene_id "XLOC_000114"; transcript_id "TCONS_00000140"; exon_number "1"; oId "TCONS_00002789"; tss_id "TSS127";
NW_004801604.1	Cufflinks	exon	46533177	46533653	.	-	.	gene_id "XLOC_000114"; transcript_id "TCONS_00000140"; exon_number "2"; oId "TCONS_00002789"; tss_id "TSS127";
NW_004801604.1	Cufflinks	exon	46928925	46929875	.	-	.	gene_id "XLOC_000115"; transcript_id "TCONS_00000141"; exon_number "1"; oId "TCONS_00002795"; tss_id "TSS128";
NW_004801604.1	Cufflinks	exon	46931638	46932383	.	-	.	gene_id "XLOC_000115"; transcript_id "TCONS_00000141"; exon_number "2"; oId "TCONS_00002795"; tss_id "TSS128";
NW_004801604.1	Cufflinks	exon	46934662	46935374	.	-	.	gene_id "XLOC_000116"; transcript_id "TCONS_00000142"; exon_number "1"; oId "TCONS_00002802"; tss_id "TSS129";
NW_004801604.1	Cufflinks	exon	46938374	46938430	.	-	.	gene_id "XLOC_000116"; transcript_id "TCONS_00000142"; exon_number "2"; oId "TCONS_00002802"; tss_id "TSS129";
NW_004801604.1	Cufflinks	exon	46939081	46939209	.	-	.	gene_id "XLOC_000116"; transcript_id "TCONS_00000142"; exon_number "3"; oId "TCONS_00002802"; tss_id "TSS129";
NW_004801604.1	Cufflinks	exon	46941700	46941886	.	-	.	gene_id "XLOC_000116"; transcript_id "TCONS_00000142"; exon_number "4"; oId "TCONS_00002802"; tss_id "TSS129";
NW_004801604.1	Cufflinks	exon	46944990	46945233	.	-	.	gene_id "XLOC_000116"; transcript_id "TCONS_00000142"; exon_number "5"; oId "TCONS_00002802"; tss_id "TSS129";
NW_004801604.1	Cufflinks	exon	47842486	47842606	.	-	.	gene_id "XLOC_000117"; transcript_id "TCONS_00000143"; exon_number "1"; oId "TCONS_00005029"; tss_id "TSS130";
NW_004801604.1	Cufflinks	exon	47842744	47842968	.	-	.	gene_id "XLOC_000117"; transcript_id "TCONS_00000143"; exon_number "2"; oId "TCONS_00005029"; tss_id "TSS130";
NW_004801604.1	Cufflinks	exon	47842486	47842856	.	-	.	gene_id "XLOC_000117"; transcript_id "TCONS_00000144"; exon_number "1"; oId "TCONS_00002832"; tss_id "TSS131";
NW_004801604.1	Cufflinks	exon	47843308	47843511	.	-	.	gene_id "XLOC_000117"; transcript_id "TCONS_00000144"; exon_number "2"; oId "TCONS_00002832"; tss_id "TSS131";
NW_004801604.1	Cufflinks	exon	48366138	48366421	.	-	.	gene_id "XLOC_000118"; transcript_id "TCONS_00000145"; exon_number "1"; oId "TCONS_00002850"; tss_id "TSS132";
NW_004801604.1	Cufflinks	exon	48366777	48366783	.	-	.	gene_id "XLOC_000118"; transcript_id "TCONS_00000145"; exon_number "2"; oId "TCONS_00002850"; tss_id "TSS132";
NW_004801604.1	Cufflinks	exon	49220522	49220741	.	-	.	gene_id "XLOC_000119"; transcript_id "TCONS_00000146"; exon_number "1"; oId "TCONS_00005080"; tss_id "TSS133";
NW_004801604.1	Cufflinks	exon	49221231	49221264	.	-	.	gene_id "XLOC_000119"; transcript_id "TCONS_00000146"; exon_number "2"; oId "TCONS_00005080"; tss_id "TSS133";
NW_004801604.1	Cufflinks	exon	49221503	49221557	.	-	.	gene_id "XLOC_000119"; transcript_id "TCONS_00000146"; exon_number "3"; oId "TCONS_00005080"; tss_id "TSS133";
NW_004801604.1	Cufflinks	exon	49221741	49222035	.	-	.	gene_id "XLOC_000119"; transcript_id "TCONS_00000146"; exon_number "4"; oId "TCONS_00005080"; tss_id "TSS133";
NW_004801604.1	Cufflinks	exon	49222223	49222265	.	-	.	gene_id "XLOC_000119"; transcript_id "TCONS_00000146"; exon_number "5"; oId "TCONS_00005080"; tss_id "TSS133";
NW_004801604.1	Cufflinks	exon	49222626	49222680	.	-	.	gene_id "XLOC_000119"; transcript_id "TCONS_00000146"; exon_number "6"; oId "TCONS_00005080"; tss_id "TSS133";
NW_004801604.1	Cufflinks	exon	49220522	49221557	.	-	.	gene_id "XLOC_000119"; transcript_id "TCONS_00000148"; exon_number "1"; oId "TCONS_00005082"; tss_id "TSS133";
NW_004801604.1	Cufflinks	exon	49221741	49222035	.	-	.	gene_id "XLOC_000119"; transcript_id "TCONS_00000148"; exon_number "2"; oId "TCONS_00005082"; tss_id "TSS133";
NW_004801604.1	Cufflinks	exon	49222223	49222696	.	-	.	gene_id "XLOC_000119"; transcript_id "TCONS_00000148"; exon_number "3"; oId "TCONS_00005082"; tss_id "TSS133";
NW_004801604.1	Cufflinks	exon	49220522	49220741	.	-	.	gene_id "XLOC_000119"; transcript_id "TCONS_00000147"; exon_number "1"; oId "TCONS_00005081"; tss_id "TSS133";
NW_004801604.1	Cufflinks	exon	49221231	49221264	.	-	.	gene_id "XLOC_000119"; transcript_id "TCONS_00000147"; exon_number "2"; oId "TCONS_00005081"; tss_id "TSS133";
NW_004801604.1	Cufflinks	exon	49221503	49221557	.	-	.	gene_id "XLOC_000119"; transcript_id "TCONS_00000147"; exon_number "3"; oId "TCONS_00005081"; tss_id "TSS133";
NW_004801604.1	Cufflinks	exon	49221741	49222035	.	-	.	gene_id "XLOC_000119"; transcript_id "TCONS_00000147"; exon_number "4"; oId "TCONS_00005081"; tss_id "TSS133";
NW_004801604.1	Cufflinks	exon	49222223	49222696	.	-	.	gene_id "XLOC_000119"; transcript_id "TCONS_00000147"; exon_number "5"; oId "TCONS_00005081"; tss_id "TSS133";
NW_004801604.1	Cufflinks	exon	49220522	49221264	.	-	.	gene_id "XLOC_000119"; transcript_id "TCONS_00000149"; exon_number "1"; oId "TCONS_00005083"; tss_id "TSS133";
NW_004801604.1	Cufflinks	exon	49221503	49221557	.	-	.	gene_id "XLOC_000119"; transcript_id "TCONS_00000149"; exon_number "2"; oId "TCONS_00005083"; tss_id "TSS133";
NW_004801604.1	Cufflinks	exon	49221741	49222035	.	-	.	gene_id "XLOC_000119"; transcript_id "TCONS_00000149"; exon_number "3"; oId "TCONS_00005083"; tss_id "TSS133";
NW_004801604.1	Cufflinks	exon	49222223	49222265	.	-	.	gene_id "XLOC_000119"; transcript_id "TCONS_00000149"; exon_number "4"; oId "TCONS_00005083"; tss_id "TSS133";
NW_004801604.1	Cufflinks	exon	49222626	49222699	.	-	.	gene_id "XLOC_000119"; transcript_id "TCONS_00000149"; exon_number "5"; oId "TCONS_00005083"; tss_id "TSS133";
NW_004801604.1	Cufflinks	exon	49618707	49618715	.	-	.	gene_id "XLOC_000120"; transcript_id "TCONS_00000150"; exon_number "1"; oId "TCONS_00002903"; tss_id "TSS134";
NW_004801604.1	Cufflinks	exon	49618721	49618927	.	-	.	gene_id "XLOC_000120"; transcript_id "TCONS_00000150"; exon_number "2"; oId "TCONS_00002903"; tss_id "TSS134";
NW_004801604.1	Cufflinks	exon	50862259	50863142	.	-	.	gene_id "XLOC_000121"; transcript_id "TCONS_00000151"; exon_number "1"; oId "TCONS_00005119"; tss_id "TSS135";
NW_004801604.1	Cufflinks	exon	50866499	50866610	.	-	.	gene_id "XLOC_000121"; transcript_id "TCONS_00000151"; exon_number "2"; oId "TCONS_00005119"; tss_id "TSS135";
NW_004801604.1	Cufflinks	exon	50862259	50863142	.	-	.	gene_id "XLOC_000121"; transcript_id "TCONS_00000152"; exon_number "1"; oId "TCONS_00005120"; tss_id "TSS135";
NW_004801604.1	Cufflinks	exon	50866595	50866640	.	-	.	gene_id "XLOC_000121"; transcript_id "TCONS_00000152"; exon_number "2"; oId "TCONS_00005120"; tss_id "TSS135";
NW_004801604.1	Cufflinks	exon	51455252	51455258	.	-	.	gene_id "XLOC_000122"; transcript_id "TCONS_00000153"; exon_number "1"; oId "TCONS_00003021"; tss_id "TSS136";
NW_004801604.1	Cufflinks	exon	51455583	51455884	.	-	.	gene_id "XLOC_000122"; transcript_id "TCONS_00000153"; exon_number "2"; oId "TCONS_00003021"; tss_id "TSS136";
NW_004801604.1	Cufflinks	exon	51458008	51458204	.	-	.	gene_id "XLOC_000123"; transcript_id "TCONS_00000154"; exon_number "1"; oId "TCONS_00003023"; tss_id "TSS137";
NW_004801604.1	Cufflinks	exon	51458218	51458225	.	-	.	gene_id "XLOC_000123"; transcript_id "TCONS_00000154"; exon_number "2"; oId "TCONS_00003023"; tss_id "TSS137";
NW_004801604.1	Cufflinks	exon	51721406	51721573	.	-	.	gene_id "XLOC_000124"; transcript_id "TCONS_00000155"; exon_number "1"; oId "TCONS_00003037"; tss_id "TSS138";
NW_004801604.1	Cufflinks	exon	51724039	51724095	.	-	.	gene_id "XLOC_000124"; transcript_id "TCONS_00000155"; exon_number "2"; oId "TCONS_00003037"; tss_id "TSS138";
NW_004801604.1	Cufflinks	exon	52320594	52321865	.	-	.	gene_id "XLOC_000125"; transcript_id "TCONS_00000156"; exon_number "1"; oId "TCONS_00003082"; tss_id "TSS139";
NW_004801604.1	Cufflinks	exon	52323466	52323971	.	-	.	gene_id "XLOC_000125"; transcript_id "TCONS_00000156"; exon_number "2"; oId "TCONS_00003082"; tss_id "TSS139";
NW_004801604.1	Cufflinks	exon	52373923	52373955	.	-	.	gene_id "XLOC_000126"; transcript_id "TCONS_00000157"; exon_number "1"; oId "TCONS_00003098"; tss_id "TSS140";
NW_004801604.1	Cufflinks	exon	52373966	52374518	.	-	.	gene_id "XLOC_000126"; transcript_id "TCONS_00000157"; exon_number "2"; oId "TCONS_00003098"; tss_id "TSS140";
NW_004801604.1	Cufflinks	exon	53244045	53244423	.	-	.	gene_id "XLOC_000127"; transcript_id "TCONS_00000158"; exon_number "1"; oId "TCONS_00003195"; tss_id "TSS141";
NW_004801604.1	Cufflinks	exon	53244435	53244441	.	-	.	gene_id "XLOC_000127"; transcript_id "TCONS_00000158"; exon_number "2"; oId "TCONS_00003195"; tss_id "TSS141";
NW_004801604.1	Cufflinks	exon	53799996	53801058	.	-	.	gene_id "XLOC_000128"; transcript_id "TCONS_00000159"; exon_number "1"; oId "TCONS_00003235"; tss_id "TSS142";
NW_004801604.1	Cufflinks	exon	53801080	53801113	.	-	.	gene_id "XLOC_000128"; transcript_id "TCONS_00000159"; exon_number "2"; oId "TCONS_00003235"; tss_id "TSS142";
NW_004801604.1	Cufflinks	exon	55548168	55548358	.	-	.	gene_id "XLOC_000129"; transcript_id "TCONS_00000160"; exon_number "1"; oId "TCONS_00003286"; tss_id "TSS143";
NW_004801604.1	Cufflinks	exon	55548401	55549247	.	-	.	gene_id "XLOC_000129"; transcript_id "TCONS_00000160"; exon_number "2"; oId "TCONS_00003286"; tss_id "TSS143";
NW_004801604.1	Cufflinks	exon	57488137	57488142	.	-	.	gene_id "XLOC_000130"; transcript_id "TCONS_00000161"; exon_number "1"; oId "TCONS_00003334"; tss_id "TSS144";
NW_004801604.1	Cufflinks	exon	57488378	57488659	.	-	.	gene_id "XLOC_000130"; transcript_id "TCONS_00000161"; exon_number "2"; oId "TCONS_00003334"; tss_id "TSS144";
NW_004801604.1	Cufflinks	exon	57538296	57538381	.	-	.	gene_id "XLOC_000131"; transcript_id "TCONS_00000162"; exon_number "1"; oId "TCONS_00003350"; tss_id "TSS145";
NW_004801604.1	Cufflinks	exon	57540756	57541049	.	-	.	gene_id "XLOC_000131"; transcript_id "TCONS_00000162"; exon_number "2"; oId "TCONS_00003350"; tss_id "TSS145";
NW_004801604.1	Cufflinks	exon	57847316	57847520	.	-	.	gene_id "XLOC_000132"; transcript_id "TCONS_00000163"; exon_number "1"; oId "TCONS_00003371"; tss_id "TSS146";
NW_004801604.1	Cufflinks	exon	57847532	57847541	.	-	.	gene_id "XLOC_000132"; transcript_id "TCONS_00000163"; exon_number "2"; oId "TCONS_00003371"; tss_id "TSS146";
NW_004801604.1	Cufflinks	exon	57847574	57847581	.	-	.	gene_id "XLOC_000132"; transcript_id "TCONS_00000163"; exon_number "3"; oId "TCONS_00003371"; tss_id "TSS146";
NW_004801604.1	Cufflinks	exon	57929453	57930286	.	-	.	gene_id "XLOC_000133"; transcript_id "TCONS_00000164"; exon_number "1"; oId "TCONS_00003382"; tss_id "TSS147";
NW_004801604.1	Cufflinks	exon	57932740	57932927	.	-	.	gene_id "XLOC_000133"; transcript_id "TCONS_00000164"; exon_number "2"; oId "TCONS_00003382"; tss_id "TSS147";
NW_004801604.1	Cufflinks	exon	64849527	64849750	.	-	.	gene_id "XLOC_000134"; transcript_id "TCONS_00000165"; exon_number "1"; oId "TCONS_00003445"; tss_id "TSS148";
NW_004801604.1	Cufflinks	exon	64849893	64849898	.	-	.	gene_id "XLOC_000134"; transcript_id "TCONS_00000165"; exon_number "2"; oId "TCONS_00003445"; tss_id "TSS148";
NW_004801604.1	Cufflinks	exon	70063667	70063864	.	-	.	gene_id "XLOC_000135"; transcript_id "TCONS_00000166"; exon_number "1"; oId "TCONS_00003516"; tss_id "TSS149";
NW_004801604.1	Cufflinks	exon	70063871	70063916	.	-	.	gene_id "XLOC_000135"; transcript_id "TCONS_00000166"; exon_number "2"; oId "TCONS_00003516"; tss_id "TSS149";
NW_004801604.1	Cufflinks	exon	70063924	70063931	.	-	.	gene_id "XLOC_000135"; transcript_id "TCONS_00000166"; exon_number "3"; oId "TCONS_00003516"; tss_id "TSS149";
NW_004801604.1	Cufflinks	exon	71290761	71290964	.	-	.	gene_id "XLOC_000136"; transcript_id "TCONS_00000167"; exon_number "1"; oId "TCONS_00003599"; tss_id "TSS150";
NW_004801604.1	Cufflinks	exon	71291042	71291047	.	-	.	gene_id "XLOC_000136"; transcript_id "TCONS_00000167"; exon_number "2"; oId "TCONS_00003599"; tss_id "TSS150";
NW_004801604.1	Cufflinks	exon	71867409	71867560	.	-	.	gene_id "XLOC_000137"; transcript_id "TCONS_00000168"; exon_number "1"; oId "TCONS_00003654"; tss_id "TSS151";
NW_004801604.1	Cufflinks	exon	71870105	71870431	.	-	.	gene_id "XLOC_000137"; transcript_id "TCONS_00000168"; exon_number "2"; oId "TCONS_00003654"; tss_id "TSS151";
NW_004801604.1	Cufflinks	exon	72195401	72195607	.	-	.	gene_id "XLOC_000138"; transcript_id "TCONS_00000169"; exon_number "1"; oId "TCONS_00003683"; tss_id "TSS152";
NW_004801604.1	Cufflinks	exon	72195917	72195921	.	-	.	gene_id "XLOC_000138"; transcript_id "TCONS_00000169"; exon_number "2"; oId "TCONS_00003683"; tss_id "TSS152";
NW_004801604.1	Cufflinks	exon	75474031	75474274	.	-	.	gene_id "XLOC_000139"; transcript_id "TCONS_00000170"; exon_number "1"; oId "TCONS_00003728"; tss_id "TSS153";
NW_004801604.1	Cufflinks	exon	75482168	75482532	.	-	.	gene_id "XLOC_000139"; transcript_id "TCONS_00000170"; exon_number "2"; oId "TCONS_00003728"; tss_id "TSS153";
NW_004801604.1	Cufflinks	exon	76709415	76713278	.	-	.	gene_id "XLOC_000140"; transcript_id "TCONS_00000171"; exon_number "1"; oId "TCONS_00003769"; tss_id "TSS154";
NW_004801604.1	Cufflinks	exon	76718487	76718753	.	-	.	gene_id "XLOC_000140"; transcript_id "TCONS_00000171"; exon_number "2"; oId "TCONS_00003769"; tss_id "TSS154";
NW_004801604.1	Cufflinks	exon	78695279	78695318	.	-	.	gene_id "XLOC_000141"; transcript_id "TCONS_00000172"; exon_number "1"; oId "TCONS_00005367"; tss_id "TSS155";
NW_004801604.1	Cufflinks	exon	78696375	78696593	.	-	.	gene_id "XLOC_000141"; transcript_id "TCONS_00000172"; exon_number "2"; oId "TCONS_00005367"; tss_id "TSS155";
NW_004801604.1	Cufflinks	exon	78695662	78695669	.	-	.	gene_id "XLOC_000141"; transcript_id "TCONS_00000173"; exon_number "1"; oId "TCONS_00005368"; tss_id "TSS155";
NW_004801604.1	Cufflinks	exon	78696375	78696593	.	-	.	gene_id "XLOC_000141"; transcript_id "TCONS_00000173"; exon_number "2"; oId "TCONS_00005368"; tss_id "TSS155";
NW_004801605.1	Cufflinks	exon	26720	26902	.	+	.	gene_id "XLOC_000142"; transcript_id "TCONS_00000174"; exon_number "1"; oId "TCONS_00005679"; tss_id "TSS156";
NW_004801605.1	Cufflinks	exon	26913	26934	.	+	.	gene_id "XLOC_000142"; transcript_id "TCONS_00000174"; exon_number "2"; oId "TCONS_00005679"; tss_id "TSS156";
NW_004801605.1	Cufflinks	exon	1330434	1330626	.	+	.	gene_id "XLOC_000143"; transcript_id "TCONS_00000175"; exon_number "1"; oId "TCONS_00005717"; tss_id "TSS157";
NW_004801605.1	Cufflinks	exon	1330636	1330659	.	+	.	gene_id "XLOC_000143"; transcript_id "TCONS_00000175"; exon_number "2"; oId "TCONS_00005717"; tss_id "TSS157";
NW_004801605.1	Cufflinks	exon	1388985	1389104	.	+	.	gene_id "XLOC_000144"; transcript_id "TCONS_00000176"; exon_number "1"; oId "TCONS_00007136"; tss_id "TSS158";
NW_004801605.1	Cufflinks	exon	1407739	1408134	.	+	.	gene_id "XLOC_000144"; transcript_id "TCONS_00000176"; exon_number "2"; oId "TCONS_00007136"; tss_id "TSS158";
NW_004801605.1	Cufflinks	exon	3205085	3205253	.	+	.	gene_id "XLOC_000145"; transcript_id "TCONS_00000177"; exon_number "1"; oId "TCONS_00007145"; tss_id "TSS159";
NW_004801605.1	Cufflinks	exon	3216816	3216987	.	+	.	gene_id "XLOC_000145"; transcript_id "TCONS_00000177"; exon_number "2"; oId "TCONS_00007145"; tss_id "TSS159";
NW_004801605.1	Cufflinks	exon	3225863	3226160	.	+	.	gene_id "XLOC_000146"; transcript_id "TCONS_00000178"; exon_number "1"; oId "TCONS_00005740"; tss_id "TSS160";
NW_004801605.1	Cufflinks	exon	3226558	3226629	.	+	.	gene_id "XLOC_000146"; transcript_id "TCONS_00000178"; exon_number "2"; oId "TCONS_00005740"; tss_id "TSS160";
NW_004801605.1	Cufflinks	exon	3226732	3226927	.	+	.	gene_id "XLOC_000146"; transcript_id "TCONS_00000178"; exon_number "3"; oId "TCONS_00005740"; tss_id "TSS160";
NW_004801605.1	Cufflinks	exon	3331929	3332399	.	+	.	gene_id "XLOC_000147"; transcript_id "TCONS_00000179"; exon_number "1"; oId "TCONS_00005749"; tss_id "TSS161";
NW_004801605.1	Cufflinks	exon	3335981	3336027	.	+	.	gene_id "XLOC_000147"; transcript_id "TCONS_00000179"; exon_number "2"; oId "TCONS_00005749"; tss_id "TSS161";
NW_004801605.1	Cufflinks	exon	3350715	3351006	.	+	.	gene_id "XLOC_000148"; transcript_id "TCONS_00000180"; exon_number "1"; oId "TCONS_00005750"; tss_id "TSS162";
NW_004801605.1	Cufflinks	exon	3352777	3352887	.	+	.	gene_id "XLOC_000148"; transcript_id "TCONS_00000180"; exon_number "2"; oId "TCONS_00005750"; tss_id "TSS162";
NW_004801605.1	Cufflinks	exon	3934524	3934818	.	+	.	gene_id "XLOC_000149"; transcript_id "TCONS_00000181"; exon_number "1"; oId "TCONS_00005775"; tss_id "TSS163";
NW_004801605.1	Cufflinks	exon	3934847	3935062	.	+	.	gene_id "XLOC_000149"; transcript_id "TCONS_00000181"; exon_number "2"; oId "TCONS_00005775"; tss_id "TSS163";
NW_004801605.1	Cufflinks	exon	4340609	4342451	.	+	.	gene_id "XLOC_000150"; transcript_id "TCONS_00000182"; exon_number "1"; oId "TCONS_00005790"; tss_id "TSS164";
NW_004801605.1	Cufflinks	exon	4345441	4345524	.	+	.	gene_id "XLOC_000150"; transcript_id "TCONS_00000182"; exon_number "2"; oId "TCONS_00005790"; tss_id "TSS164";
NW_004801605.1	Cufflinks	exon	4346465	4346527	.	+	.	gene_id "XLOC_000150"; transcript_id "TCONS_00000182"; exon_number "3"; oId "TCONS_00005790"; tss_id "TSS164";
NW_004801605.1	Cufflinks	exon	4346838	4346882	.	+	.	gene_id "XLOC_000150"; transcript_id "TCONS_00000182"; exon_number "4"; oId "TCONS_00005790"; tss_id "TSS164";
NW_004801605.1	Cufflinks	exon	6540990	6541200	.	+	.	gene_id "XLOC_000151"; transcript_id "TCONS_00000183"; exon_number "1"; oId "TCONS_00005843"; tss_id "TSS165";
NW_004801605.1	Cufflinks	exon	6541210	6541273	.	+	.	gene_id "XLOC_000151"; transcript_id "TCONS_00000183"; exon_number "2"; oId "TCONS_00005843"; tss_id "TSS165";
NW_004801605.1	Cufflinks	exon	7949932	7950062	.	+	.	gene_id "XLOC_000152"; transcript_id "TCONS_00000184"; exon_number "1"; oId "TCONS_00007198"; tss_id "TSS166";
NW_004801605.1	Cufflinks	exon	7950502	7951002	.	+	.	gene_id "XLOC_000152"; transcript_id "TCONS_00000184"; exon_number "2"; oId "TCONS_00007198"; tss_id "TSS166";
NW_004801605.1	Cufflinks	exon	7949958	7949986	.	+	.	gene_id "XLOC_000152"; transcript_id "TCONS_00000185"; exon_number "1"; oId "TCONS_00007199"; tss_id "TSS166";
NW_004801605.1	Cufflinks	exon	7950502	7951002	.	+	.	gene_id "XLOC_000152"; transcript_id "TCONS_00000185"; exon_number "2"; oId "TCONS_00007199"; tss_id "TSS166";
NW_004801605.1	Cufflinks	exon	19208366	19208926	.	+	.	gene_id "XLOC_000153"; transcript_id "TCONS_00000186"; exon_number "1"; oId "TCONS_00005906"; tss_id "TSS167";
NW_004801605.1	Cufflinks	exon	19208933	19209277	.	+	.	gene_id "XLOC_000153"; transcript_id "TCONS_00000186"; exon_number "2"; oId "TCONS_00005906"; tss_id "TSS167";
NW_004801605.1	Cufflinks	exon	20381527	20381958	.	+	.	gene_id "XLOC_000154"; transcript_id "TCONS_00000187"; exon_number "1"; oId "TCONS_00005934"; tss_id "TSS168";
NW_004801605.1	Cufflinks	exon	20383739	20383876	.	+	.	gene_id "XLOC_000154"; transcript_id "TCONS_00000187"; exon_number "2"; oId "TCONS_00005934"; tss_id "TSS168";
NW_004801605.1	Cufflinks	exon	20385616	20385644	.	+	.	gene_id "XLOC_000154"; transcript_id "TCONS_00000187"; exon_number "3"; oId "TCONS_00005934"; tss_id "TSS168";
NW_004801605.1	Cufflinks	exon	22778988	22779001	.	+	.	gene_id "XLOC_000155"; transcript_id "TCONS_00000188"; exon_number "1"; oId "TCONS_00005973"; tss_id "TSS169";
NW_004801605.1	Cufflinks	exon	22779008	22779100	.	+	.	gene_id "XLOC_000155"; transcript_id "TCONS_00000188"; exon_number "2"; oId "TCONS_00005973"; tss_id "TSS169";
NW_004801605.1	Cufflinks	exon	22824325	22824328	.	+	.	gene_id "XLOC_000155"; transcript_id "TCONS_00000188"; exon_number "3"; oId "TCONS_00005973"; tss_id "TSS169";
NW_004801605.1	Cufflinks	exon	22863348	22863398	.	+	.	gene_id "XLOC_000155"; transcript_id "TCONS_00000188"; exon_number "4"; oId "TCONS_00005973"; tss_id "TSS169";
NW_004801605.1	Cufflinks	exon	23158939	23158947	.	+	.	gene_id "XLOC_000155"; transcript_id "TCONS_00000188"; exon_number "5"; oId "TCONS_00005973"; tss_id "TSS169";
NW_004801605.1	Cufflinks	exon	23166451	23166461	.	+	.	gene_id "XLOC_000155"; transcript_id "TCONS_00000188"; exon_number "6"; oId "TCONS_00005973"; tss_id "TSS169";
NW_004801605.1	Cufflinks	exon	23481358	23481428	.	+	.	gene_id "XLOC_000155"; transcript_id "TCONS_00000188"; exon_number "7"; oId "TCONS_00005973"; tss_id "TSS169";
NW_004801605.1	Cufflinks	exon	29524239	29525044	.	+	.	gene_id "XLOC_000156"; transcript_id "TCONS_00000189"; exon_number "1"; oId "TCONS_00007293"; tss_id "TSS170";
NW_004801605.1	Cufflinks	exon	29543876	29544869	.	+	.	gene_id "XLOC_000156"; transcript_id "TCONS_00000189"; exon_number "2"; oId "TCONS_00007293"; tss_id "TSS170";
NW_004801605.1	Cufflinks	exon	29524241	29524262	.	+	.	gene_id "XLOC_000156"; transcript_id "TCONS_00000190"; exon_number "1"; oId "TCONS_00007294"; tss_id "TSS170";
NW_004801605.1	Cufflinks	exon	29524936	29526401	.	+	.	gene_id "XLOC_000156"; transcript_id "TCONS_00000190"; exon_number "2"; oId "TCONS_00007294"; tss_id "TSS170";
NW_004801605.1	Cufflinks	exon	29541249	29543292	.	+	.	gene_id "XLOC_000156"; transcript_id "TCONS_00000191"; exon_number "1"; oId "TCONS_00007297"; tss_id "TSS171";
NW_004801605.1	Cufflinks	exon	29543876	29544869	.	+	.	gene_id "XLOC_000156"; transcript_id "TCONS_00000191"; exon_number "2"; oId "TCONS_00007297"; tss_id "TSS171";
NW_004801605.1	Cufflinks	exon	32265975	32266109	.	+	.	gene_id "XLOC_000157"; transcript_id "TCONS_00000192"; exon_number "1"; oId "TCONS_00006080"; tss_id "TSS172";
NW_004801605.1	Cufflinks	exon	32266275	32266493	.	+	.	gene_id "XLOC_000157"; transcript_id "TCONS_00000192"; exon_number "2"; oId "TCONS_00006080"; tss_id "TSS172";
NW_004801605.1	Cufflinks	exon	32267742	32268045	.	+	.	gene_id "XLOC_000157"; transcript_id "TCONS_00000192"; exon_number "3"; oId "TCONS_00006080"; tss_id "TSS172";
NW_004801605.1	Cufflinks	exon	32268393	32268618	.	+	.	gene_id "XLOC_000157"; transcript_id "TCONS_00000192"; exon_number "4"; oId "TCONS_00006080"; tss_id "TSS172";
NW_004801605.1	Cufflinks	exon	32268733	32268801	.	+	.	gene_id "XLOC_000157"; transcript_id "TCONS_00000192"; exon_number "5"; oId "TCONS_00006080"; tss_id "TSS172";
NW_004801605.1	Cufflinks	exon	32490515	32490545	.	+	.	gene_id "XLOC_000158"; transcript_id "TCONS_00000193"; exon_number "1"; oId "TCONS_00006088"; tss_id "TSS173";
NW_004801605.1	Cufflinks	exon	32490552	32491016	.	+	.	gene_id "XLOC_000158"; transcript_id "TCONS_00000193"; exon_number "2"; oId "TCONS_00006088"; tss_id "TSS173";
NW_004801605.1	Cufflinks	exon	38405476	38405481	.	+	.	gene_id "XLOC_000159"; transcript_id "TCONS_00000194"; exon_number "1"; oId "TCONS_00006146"; tss_id "TSS174";
NW_004801605.1	Cufflinks	exon	38405818	38406089	.	+	.	gene_id "XLOC_000159"; transcript_id "TCONS_00000194"; exon_number "2"; oId "TCONS_00006146"; tss_id "TSS174";
NW_004801605.1	Cufflinks	exon	38521678	38521694	.	+	.	gene_id "XLOC_000160"; transcript_id "TCONS_00000195"; exon_number "1"; oId "TCONS_00006154"; tss_id "TSS175";
NW_004801605.1	Cufflinks	exon	38521752	38522445	.	+	.	gene_id "XLOC_000160"; transcript_id "TCONS_00000195"; exon_number "2"; oId "TCONS_00006154"; tss_id "TSS175";
NW_004801605.1	Cufflinks	exon	38527703	38527716	.	+	.	gene_id "XLOC_000161"; transcript_id "TCONS_00000196"; exon_number "1"; oId "TCONS_00006155"; tss_id "TSS176";
NW_004801605.1	Cufflinks	exon	38527725	38527731	.	+	.	gene_id "XLOC_000161"; transcript_id "TCONS_00000196"; exon_number "2"; oId "TCONS_00006155"; tss_id "TSS176";
NW_004801605.1	Cufflinks	exon	38527739	38528197	.	+	.	gene_id "XLOC_000161"; transcript_id "TCONS_00000196"; exon_number "3"; oId "TCONS_00006155"; tss_id "TSS176";
NW_004801605.1	Cufflinks	exon	38665043	38665242	.	+	.	gene_id "XLOC_000162"; transcript_id "TCONS_00000197"; exon_number "1"; oId "TCONS_00007368"; tss_id "TSS177";
NW_004801605.1	Cufflinks	exon	38665651	38665708	.	+	.	gene_id "XLOC_000162"; transcript_id "TCONS_00000197"; exon_number "2"; oId "TCONS_00007368"; tss_id "TSS177";
NW_004801605.1	Cufflinks	exon	38666181	38673091	.	+	.	gene_id "XLOC_000162"; transcript_id "TCONS_00000197"; exon_number "3"; oId "TCONS_00007368"; tss_id "TSS177";
NW_004801605.1	Cufflinks	exon	38670260	38670270	.	+	.	gene_id "XLOC_000162"; transcript_id "TCONS_00000198"; exon_number "1"; oId "TCONS_00006171"; tss_id "TSS178";
NW_004801605.1	Cufflinks	exon	38670282	38670315	.	+	.	gene_id "XLOC_000162"; transcript_id "TCONS_00000198"; exon_number "2"; oId "TCONS_00006171"; tss_id "TSS178";
NW_004801605.1	Cufflinks	exon	38670323	38671477	.	+	.	gene_id "XLOC_000162"; transcript_id "TCONS_00000198"; exon_number "3"; oId "TCONS_00006171"; tss_id "TSS178";
NW_004801605.1	Cufflinks	exon	38787201	38787224	.	+	.	gene_id "XLOC_000163"; transcript_id "TCONS_00000199"; exon_number "1"; oId "TCONS_00007373"; tss_id "TSS179";
NW_004801605.1	Cufflinks	exon	38787614	38787887	.	+	.	gene_id "XLOC_000163"; transcript_id "TCONS_00000199"; exon_number "2"; oId "TCONS_00007373"; tss_id "TSS179";
NW_004801605.1	Cufflinks	exon	38852939	38853364	.	+	.	gene_id "XLOC_000164"; transcript_id "TCONS_00000200"; exon_number "1"; oId "TCONS_00006190"; tss_id "TSS180";
NW_004801605.1	Cufflinks	exon	38853371	38853391	.	+	.	gene_id "XLOC_000164"; transcript_id "TCONS_00000200"; exon_number "2"; oId "TCONS_00006190"; tss_id "TSS180";
NW_004801605.1	Cufflinks	exon	39113824	39113854	.	+	.	gene_id "XLOC_000165"; transcript_id "TCONS_00000201"; exon_number "1"; oId "TCONS_00006195"; tss_id "TSS181";
NW_004801605.1	Cufflinks	exon	39113877	39115610	.	+	.	gene_id "XLOC_000165"; transcript_id "TCONS_00000201"; exon_number "2"; oId "TCONS_00006195"; tss_id "TSS181";
NW_004801605.1	Cufflinks	exon	47834504	47835844	.	+	.	gene_id "XLOC_000166"; transcript_id "TCONS_00000202"; exon_number "1"; oId "TCONS_00006236"; tss_id "TSS182";
NW_004801605.1	Cufflinks	exon	47835853	47835860	.	+	.	gene_id "XLOC_000166"; transcript_id "TCONS_00000202"; exon_number "2"; oId "TCONS_00006236"; tss_id "TSS182";
NW_004801605.1	Cufflinks	exon	47835866	47835873	.	+	.	gene_id "XLOC_000166"; transcript_id "TCONS_00000202"; exon_number "3"; oId "TCONS_00006236"; tss_id "TSS182";
NW_004801605.1	Cufflinks	exon	47835887	47835901	.	+	.	gene_id "XLOC_000166"; transcript_id "TCONS_00000202"; exon_number "4"; oId "TCONS_00006236"; tss_id "TSS182";
NW_004801605.1	Cufflinks	exon	47835908	47835916	.	+	.	gene_id "XLOC_000166"; transcript_id "TCONS_00000202"; exon_number "5"; oId "TCONS_00006236"; tss_id "TSS182";
NW_004801605.1	Cufflinks	exon	50438159	50438177	.	+	.	gene_id "XLOC_000167"; transcript_id "TCONS_00000203"; exon_number "1"; oId "TCONS_00006274"; tss_id "TSS183";
NW_004801605.1	Cufflinks	exon	50438191	50438592	.	+	.	gene_id "XLOC_000167"; transcript_id "TCONS_00000203"; exon_number "2"; oId "TCONS_00006274"; tss_id "TSS183";
NW_004801605.1	Cufflinks	exon	53044473	53044819	.	+	.	gene_id "XLOC_000168"; transcript_id "TCONS_00000204"; exon_number "1"; oId "TCONS_00006299"; tss_id "TSS184";
NW_004801605.1	Cufflinks	exon	53046807	53047031	.	+	.	gene_id "XLOC_000168"; transcript_id "TCONS_00000204"; exon_number "2"; oId "TCONS_00006299"; tss_id "TSS184";
NW_004801605.1	Cufflinks	exon	53074804	53074983	.	+	.	gene_id "XLOC_000169"; transcript_id "TCONS_00000205"; exon_number "1"; oId "TCONS_00006302"; tss_id "TSS185";
NW_004801605.1	Cufflinks	exon	53077170	53077499	.	+	.	gene_id "XLOC_000169"; transcript_id "TCONS_00000205"; exon_number "2"; oId "TCONS_00006302"; tss_id "TSS185";
NW_004801605.1	Cufflinks	exon	54205344	54205508	.	+	.	gene_id "XLOC_000170"; transcript_id "TCONS_00000206"; exon_number "1"; oId "TCONS_00006322"; tss_id "TSS186";
NW_004801605.1	Cufflinks	exon	54205543	54205627	.	+	.	gene_id "XLOC_000170"; transcript_id "TCONS_00000206"; exon_number "2"; oId "TCONS_00006322"; tss_id "TSS186";
NW_004801605.1	Cufflinks	exon	55960085	55960217	.	+	.	gene_id "XLOC_000171"; transcript_id "TCONS_00000207"; exon_number "1"; oId "TCONS_00006344"; tss_id "TSS187";
NW_004801605.1	Cufflinks	exon	56010515	56010639	.	+	.	gene_id "XLOC_000171"; transcript_id "TCONS_00000207"; exon_number "2"; oId "TCONS_00006344"; tss_id "TSS187";
NW_004801605.1	Cufflinks	exon	56104022	56104069	.	+	.	gene_id "XLOC_000171"; transcript_id "TCONS_00000207"; exon_number "3"; oId "TCONS_00006344"; tss_id "TSS187";
NW_004801605.1	Cufflinks	exon	56114335	56114462	.	+	.	gene_id "XLOC_000171"; transcript_id "TCONS_00000207"; exon_number "4"; oId "TCONS_00006344"; tss_id "TSS187";
NW_004801605.1	Cufflinks	exon	56104022	56104069	.	+	.	gene_id "XLOC_000171"; transcript_id "TCONS_00000209"; exon_number "1"; oId "TCONS_00006346"; tss_id "TSS188";
NW_004801605.1	Cufflinks	exon	56105575	56105650	.	+	.	gene_id "XLOC_000171"; transcript_id "TCONS_00000209"; exon_number "2"; oId "TCONS_00006346"; tss_id "TSS188";
NW_004801605.1	Cufflinks	exon	56114335	56114462	.	+	.	gene_id "XLOC_000171"; transcript_id "TCONS_00000209"; exon_number "3"; oId "TCONS_00006346"; tss_id "TSS188";
NW_004801605.1	Cufflinks	exon	56072142	56072200	.	+	.	gene_id "XLOC_000172"; transcript_id "TCONS_00000208"; exon_number "1"; oId "TCONS_00006345"; tss_id "TSS189";
NW_004801605.1	Cufflinks	exon	56072208	56072371	.	+	.	gene_id "XLOC_000172"; transcript_id "TCONS_00000208"; exon_number "2"; oId "TCONS_00006345"; tss_id "TSS189";
NW_004801605.1	Cufflinks	exon	1317961	1318248	.	-	.	gene_id "XLOC_000173"; transcript_id "TCONS_00000210"; exon_number "1"; oId "TCONS_00006416"; tss_id "TSS190";
NW_004801605.1	Cufflinks	exon	1318542	1318546	.	-	.	gene_id "XLOC_000173"; transcript_id "TCONS_00000210"; exon_number "2"; oId "TCONS_00006416"; tss_id "TSS190";
NW_004801605.1	Cufflinks	exon	1388961	1389104	.	-	.	gene_id "XLOC_000174"; transcript_id "TCONS_00000211"; exon_number "1"; oId "TCONS_00006434"; tss_id "TSS191";
NW_004801605.1	Cufflinks	exon	1407739	1407966	.	-	.	gene_id "XLOC_000174"; transcript_id "TCONS_00000211"; exon_number "2"; oId "TCONS_00006434"; tss_id "TSS191";
NW_004801605.1	Cufflinks	exon	3205080	3205253	.	-	.	gene_id "XLOC_000175"; transcript_id "TCONS_00000212"; exon_number "1"; oId "TCONS_00006451"; tss_id "TSS192";
NW_004801605.1	Cufflinks	exon	3216816	3216987	.	-	.	gene_id "XLOC_000175"; transcript_id "TCONS_00000212"; exon_number "2"; oId "TCONS_00006451"; tss_id "TSS192";
NW_004801605.1	Cufflinks	exon	3225295	3226160	.	-	.	gene_id "XLOC_000176"; transcript_id "TCONS_00000213"; exon_number "1"; oId "TCONS_00007507"; tss_id "TSS193";
NW_004801605.1	Cufflinks	exon	3226558	3226900	.	-	.	gene_id "XLOC_000176"; transcript_id "TCONS_00000213"; exon_number "2"; oId "TCONS_00007507"; tss_id "TSS193";
NW_004801605.1	Cufflinks	exon	3331725	3332399	.	-	.	gene_id "XLOC_000177"; transcript_id "TCONS_00000214"; exon_number "1"; oId "TCONS_00007508"; tss_id "TSS194";
NW_004801605.1	Cufflinks	exon	3335981	3336075	.	-	.	gene_id "XLOC_000177"; transcript_id "TCONS_00000214"; exon_number "2"; oId "TCONS_00007508"; tss_id "TSS194";
NW_004801605.1	Cufflinks	exon	3350715	3351006	.	-	.	gene_id "XLOC_000178"; transcript_id "TCONS_00000215"; exon_number "1"; oId "TCONS_00007509"; tss_id "TSS195";
NW_004801605.1	Cufflinks	exon	3352777	3352887	.	-	.	gene_id "XLOC_000178"; transcript_id "TCONS_00000215"; exon_number "2"; oId "TCONS_00007509"; tss_id "TSS195";
NW_004801605.1	Cufflinks	exon	3388713	3388815	.	-	.	gene_id "XLOC_000179"; transcript_id "TCONS_00000216"; exon_number "1"; oId "TCONS_00006455"; tss_id "TSS196";
NW_004801605.1	Cufflinks	exon	3390679	3390924	.	-	.	gene_id "XLOC_000179"; transcript_id "TCONS_00000216"; exon_number "2"; oId "TCONS_00006455"; tss_id "TSS196";
NW_004801605.1	Cufflinks	exon	4337615	4341711	.	-	.	gene_id "XLOC_000180"; transcript_id "TCONS_00000217"; exon_number "1"; oId "TCONS_00007527"; tss_id "TSS197";
NW_004801605.1	Cufflinks	exon	4342194	4342538	.	-	.	gene_id "XLOC_000180"; transcript_id "TCONS_00000217"; exon_number "2"; oId "TCONS_00007527"; tss_id "TSS197";
NW_004801605.1	Cufflinks	exon	4337615	4342451	.	-	.	gene_id "XLOC_000180"; transcript_id "TCONS_00000218"; exon_number "1"; oId "TCONS_00007528"; tss_id "TSS198";
NW_004801605.1	Cufflinks	exon	4345441	4345524	.	-	.	gene_id "XLOC_000180"; transcript_id "TCONS_00000218"; exon_number "2"; oId "TCONS_00007528"; tss_id "TSS198";
NW_004801605.1	Cufflinks	exon	4345629	4345679	.	-	.	gene_id "XLOC_000180"; transcript_id "TCONS_00000218"; exon_number "3"; oId "TCONS_00007528"; tss_id "TSS198";
NW_004801605.1	Cufflinks	exon	4345397	4345524	.	-	.	gene_id "XLOC_000180"; transcript_id "TCONS_00000219"; exon_number "1"; oId "TCONS_00007529"; tss_id "TSS199";
NW_004801605.1	Cufflinks	exon	4346465	4346527	.	-	.	gene_id "XLOC_000180"; transcript_id "TCONS_00000219"; exon_number "2"; oId "TCONS_00007529"; tss_id "TSS199";
NW_004801605.1	Cufflinks	exon	4346838	4346972	.	-	.	gene_id "XLOC_000180"; transcript_id "TCONS_00000219"; exon_number "3"; oId "TCONS_00007529"; tss_id "TSS199";
NW_004801605.1	Cufflinks	exon	4965396	4965412	.	-	.	gene_id "XLOC_000181"; transcript_id "TCONS_00000220"; exon_number "1"; oId "TCONS_00006525"; tss_id "TSS200";
NW_004801605.1	Cufflinks	exon	4965706	4965906	.	-	.	gene_id "XLOC_000181"; transcript_id "TCONS_00000220"; exon_number "2"; oId "TCONS_00006525"; tss_id "TSS200";
NW_004801605.1	Cufflinks	exon	12197591	12197666	.	-	.	gene_id "XLOC_000182"; transcript_id "TCONS_00000221"; exon_number "1"; oId "TCONS_00006587"; tss_id "TSS201";
NW_004801605.1	Cufflinks	exon	12198224	12198432	.	-	.	gene_id "XLOC_000182"; transcript_id "TCONS_00000221"; exon_number "2"; oId "TCONS_00006587"; tss_id "TSS201";
NW_004801605.1	Cufflinks	exon	14674665	14674988	.	-	.	gene_id "XLOC_000183"; transcript_id "TCONS_00000222"; exon_number "1"; oId "TCONS_00006601"; tss_id "TSS202";
NW_004801605.1	Cufflinks	exon	14675015	14675042	.	-	.	gene_id "XLOC_000183"; transcript_id "TCONS_00000222"; exon_number "2"; oId "TCONS_00006601"; tss_id "TSS202";
NW_004801605.1	Cufflinks	exon	17950385	17950502	.	-	.	gene_id "XLOC_000184"; transcript_id "TCONS_00000223"; exon_number "1"; oId "TCONS_00007571"; tss_id "TSS203";
NW_004801605.1	Cufflinks	exon	17954643	17954725	.	-	.	gene_id "XLOC_000184"; transcript_id "TCONS_00000223"; exon_number "2"; oId "TCONS_00007571"; tss_id "TSS203";
NW_004801605.1	Cufflinks	exon	19796280	19797526	.	-	.	gene_id "XLOC_000185"; transcript_id "TCONS_00000224"; exon_number "1"; oId "TCONS_00006637"; tss_id "TSS204";
NW_004801605.1	Cufflinks	exon	19797534	19797933	.	-	.	gene_id "XLOC_000185"; transcript_id "TCONS_00000224"; exon_number "2"; oId "TCONS_00006637"; tss_id "TSS204";
NW_004801605.1	Cufflinks	exon	19797940	19797971	.	-	.	gene_id "XLOC_000185"; transcript_id "TCONS_00000224"; exon_number "3"; oId "TCONS_00006637"; tss_id "TSS204";
NW_004801605.1	Cufflinks	exon	20407833	20409300	.	-	.	gene_id "XLOC_000186"; transcript_id "TCONS_00000225"; exon_number "1"; oId "TCONS_00006669"; tss_id "TSS205";
NW_004801605.1	Cufflinks	exon	20409309	20409369	.	-	.	gene_id "XLOC_000186"; transcript_id "TCONS_00000225"; exon_number "2"; oId "TCONS_00006669"; tss_id "TSS205";
NW_004801605.1	Cufflinks	exon	31843550	31843555	.	-	.	gene_id "XLOC_000187"; transcript_id "TCONS_00000226"; exon_number "1"; oId "TCONS_00006791"; tss_id "TSS206";
NW_004801605.1	Cufflinks	exon	31843887	31844154	.	-	.	gene_id "XLOC_000187"; transcript_id "TCONS_00000226"; exon_number "2"; oId "TCONS_00006791"; tss_id "TSS206";
NW_004801605.1	Cufflinks	exon	32261293	32261487	.	-	.	gene_id "XLOC_000188"; transcript_id "TCONS_00000227"; exon_number "1"; oId "TCONS_00007618"; tss_id "TSS207";
NW_004801605.1	Cufflinks	exon	32261879	32261992	.	-	.	gene_id "XLOC_000188"; transcript_id "TCONS_00000227"; exon_number "2"; oId "TCONS_00007618"; tss_id "TSS207";
NW_004801605.1	Cufflinks	exon	32262205	32262382	.	-	.	gene_id "XLOC_000188"; transcript_id "TCONS_00000227"; exon_number "3"; oId "TCONS_00007618"; tss_id "TSS207";
NW_004801605.1	Cufflinks	exon	32894729	32894816	.	-	.	gene_id "XLOC_000189"; transcript_id "TCONS_00000228"; exon_number "1"; oId "TCONS_00006848"; tss_id "TSS208";
NW_004801605.1	Cufflinks	exon	32899489	32899632	.	-	.	gene_id "XLOC_000189"; transcript_id "TCONS_00000228"; exon_number "2"; oId "TCONS_00006848"; tss_id "TSS208";
NW_004801605.1	Cufflinks	exon	32905361	32905379	.	-	.	gene_id "XLOC_000190"; transcript_id "TCONS_00000229"; exon_number "1"; oId "TCONS_00006852"; tss_id "TSS209";
NW_004801605.1	Cufflinks	exon	32905397	32905699	.	-	.	gene_id "XLOC_000190"; transcript_id "TCONS_00000229"; exon_number "2"; oId "TCONS_00006852"; tss_id "TSS209";
NW_004801605.1	Cufflinks	exon	38665113	38665242	.	-	.	gene_id "XLOC_000191"; transcript_id "TCONS_00000230"; exon_number "1"; oId "TCONS_00006902"; tss_id "TSS210";
NW_004801605.1	Cufflinks	exon	38665651	38666063	.	-	.	gene_id "XLOC_000191"; transcript_id "TCONS_00000230"; exon_number "2"; oId "TCONS_00006902"; tss_id "TSS210";
NW_004801605.1	Cufflinks	exon	38667175	38667190	.	-	.	gene_id "XLOC_000192"; transcript_id "TCONS_00000231"; exon_number "1"; oId "TCONS_00006904"; tss_id "TSS211";
NW_004801605.1	Cufflinks	exon	38667204	38667580	.	-	.	gene_id "XLOC_000192"; transcript_id "TCONS_00000231"; exon_number "2"; oId "TCONS_00006904"; tss_id "TSS211";
NW_004801605.1	Cufflinks	exon	38853703	38854006	.	-	.	gene_id "XLOC_000193"; transcript_id "TCONS_00000232"; exon_number "1"; oId "TCONS_00006938"; tss_id "TSS212";
NW_004801605.1	Cufflinks	exon	38854018	38854034	.	-	.	gene_id "XLOC_000193"; transcript_id "TCONS_00000232"; exon_number "2"; oId "TCONS_00006938"; tss_id "TSS212";
NW_004801605.1	Cufflinks	exon	39115728	39115800	.	-	.	gene_id "XLOC_000194"; transcript_id "TCONS_00000233"; exon_number "1"; oId "TCONS_00006946"; tss_id "TSS213";
NW_004801605.1	Cufflinks	exon	39116803	39117125	.	-	.	gene_id "XLOC_000194"; transcript_id "TCONS_00000233"; exon_number "2"; oId "TCONS_00006946"; tss_id "TSS213";
NW_004801605.1	Cufflinks	exon	47840683	47840688	.	-	.	gene_id "XLOC_000195"; transcript_id "TCONS_00000234"; exon_number "1"; oId "TCONS_00006993"; tss_id "TSS214";
NW_004801605.1	Cufflinks	exon	47841087	47841320	.	-	.	gene_id "XLOC_000195"; transcript_id "TCONS_00000234"; exon_number "2"; oId "TCONS_00006993"; tss_id "TSS214";
NW_004801605.1	Cufflinks	exon	48366204	48366358	.	-	.	gene_id "XLOC_000196"; transcript_id "TCONS_00000235"; exon_number "1"; oId "TCONS_00006997"; tss_id "TSS215";
NW_004801605.1	Cufflinks	exon	48374350	48374443	.	-	.	gene_id "XLOC_000196"; transcript_id "TCONS_00000235"; exon_number "2"; oId "TCONS_00006997"; tss_id "TSS215";
NW_004801605.1	Cufflinks	exon	50353621	50355250	.	-	.	gene_id "XLOC_000197"; transcript_id "TCONS_00000236"; exon_number "1"; oId "TCONS_00007014"; tss_id "TSS216";
NW_004801605.1	Cufflinks	exon	50355258	50355279	.	-	.	gene_id "XLOC_000197"; transcript_id "TCONS_00000236"; exon_number "2"; oId "TCONS_00007014"; tss_id "TSS216";
NW_004801605.1	Cufflinks	exon	53044239	53044819	.	-	.	gene_id "XLOC_000198"; transcript_id "TCONS_00000238"; exon_number "1"; oId "TCONS_00007719"; tss_id "TSS217";
NW_004801605.1	Cufflinks	exon	53046854	53047084	.	-	.	gene_id "XLOC_000198"; transcript_id "TCONS_00000238"; exon_number "2"; oId "TCONS_00007719"; tss_id "TSS217";
NW_004801605.1	Cufflinks	exon	53044239	53044819	.	-	.	gene_id "XLOC_000198"; transcript_id "TCONS_00000237"; exon_number "1"; oId "TCONS_00007718"; tss_id "TSS217";
NW_004801605.1	Cufflinks	exon	53046807	53047084	.	-	.	gene_id "XLOC_000198"; transcript_id "TCONS_00000237"; exon_number "2"; oId "TCONS_00007718"; tss_id "TSS217";
NW_004801605.1	Cufflinks	exon	53067421	53067770	.	-	.	gene_id "XLOC_000199"; transcript_id "TCONS_00000239"; exon_number "1"; oId "TCONS_00007720"; tss_id "TSS218";
NW_004801605.1	Cufflinks	exon	53071088	53071115	.	-	.	gene_id "XLOC_000199"; transcript_id "TCONS_00000239"; exon_number "2"; oId "TCONS_00007720"; tss_id "TSS218";
NW_004801605.1	Cufflinks	exon	53067421	53067770	.	-	.	gene_id "XLOC_000199"; transcript_id "TCONS_00000240"; exon_number "1"; oId "TCONS_00007721"; tss_id "TSS219";
NW_004801605.1	Cufflinks	exon	53074807	53074983	.	-	.	gene_id "XLOC_000199"; transcript_id "TCONS_00000240"; exon_number "2"; oId "TCONS_00007721"; tss_id "TSS219";
NW_004801605.1	Cufflinks	exon	53077170	53077480	.	-	.	gene_id "XLOC_000199"; transcript_id "TCONS_00000240"; exon_number "3"; oId "TCONS_00007721"; tss_id "TSS219";
NW_004801605.1	Cufflinks	exon	53067606	53067770	.	-	.	gene_id "XLOC_000199"; transcript_id "TCONS_00000241"; exon_number "1"; oId "TCONS_00007042"; tss_id "TSS219";
NW_004801605.1	Cufflinks	exon	53074807	53074983	.	-	.	gene_id "XLOC_000199"; transcript_id "TCONS_00000241"; exon_number "2"; oId "TCONS_00007042"; tss_id "TSS219";
NW_004801605.1	Cufflinks	exon	53077285	53077499	.	-	.	gene_id "XLOC_000199"; transcript_id "TCONS_00000241"; exon_number "3"; oId "TCONS_00007042"; tss_id "TSS219";
NW_004801605.1	Cufflinks	exon	53074690	53074983	.	-	.	gene_id "XLOC_000199"; transcript_id "TCONS_00000242"; exon_number "1"; oId "TCONS_00007722"; tss_id "TSS219";
NW_004801605.1	Cufflinks	exon	53077285	53077480	.	-	.	gene_id "XLOC_000199"; transcript_id "TCONS_00000242"; exon_number "2"; oId "TCONS_00007722"; tss_id "TSS219";
NW_004801605.1	Cufflinks	exon	54710936	54710949	.	-	.	gene_id "XLOC_000200"; transcript_id "TCONS_00000243"; exon_number "1"; oId "TCONS_00007069"; tss_id "TSS220";
NW_004801605.1	Cufflinks	exon	54710955	54710982	.	-	.	gene_id "XLOC_000200"; transcript_id "TCONS_00000243"; exon_number "2"; oId "TCONS_00007069"; tss_id "TSS220";
NW_004801605.1	Cufflinks	exon	54710988	54712854	.	-	.	gene_id "XLOC_000200"; transcript_id "TCONS_00000243"; exon_number "3"; oId "TCONS_00007069"; tss_id "TSS220";
NW_004801605.1	Cufflinks	exon	54713355	54713920	.	-	.	gene_id "XLOC_000200"; transcript_id "TCONS_00000243"; exon_number "4"; oId "TCONS_00007069"; tss_id "TSS220";
NW_004801605.1	Cufflinks	exon	55959798	55960217	.	-	.	gene_id "XLOC_000201"; transcript_id "TCONS_00000244"; exon_number "1"; oId "TCONS_00007740"; tss_id "TSS221";
NW_004801605.1	Cufflinks	exon	56010515	56010642	.	-	.	gene_id "XLOC_000201"; transcript_id "TCONS_00000244"; exon_number "2"; oId "TCONS_00007740"; tss_id "TSS221";
NW_004801605.1	Cufflinks	exon	56063398	56063607	.	-	.	gene_id "XLOC_000202"; transcript_id "TCONS_00000245"; exon_number "1"; oId "TCONS_00007077"; tss_id "TSS222";
NW_004801605.1	Cufflinks	exon	56064562	56064680	.	-	.	gene_id "XLOC_000202"; transcript_id "TCONS_00000245"; exon_number "2"; oId "TCONS_00007077"; tss_id "TSS222";
NW_004801605.1	Cufflinks	exon	56084589	56084653	.	-	.	gene_id "XLOC_000203"; transcript_id "TCONS_00000247"; exon_number "1"; oId "TCONS_00007742"; tss_id "TSS223";
NW_004801605.1	Cufflinks	exon	56104022	56104069	.	-	.	gene_id "XLOC_000203"; transcript_id "TCONS_00000247"; exon_number "2"; oId "TCONS_00007742"; tss_id "TSS223";
NW_004801605.1	Cufflinks	exon	56105575	56105650	.	-	.	gene_id "XLOC_000203"; transcript_id "TCONS_00000247"; exon_number "3"; oId "TCONS_00007742"; tss_id "TSS223";
NW_004801605.1	Cufflinks	exon	56114335	56114462	.	-	.	gene_id "XLOC_000203"; transcript_id "TCONS_00000247"; exon_number "4"; oId "TCONS_00007742"; tss_id "TSS223";
NW_004801605.1	Cufflinks	exon	56084589	56084653	.	-	.	gene_id "XLOC_000203"; transcript_id "TCONS_00000246"; exon_number "1"; oId "TCONS_00007741"; tss_id "TSS223";
NW_004801605.1	Cufflinks	exon	56104022	56104069	.	-	.	gene_id "XLOC_000203"; transcript_id "TCONS_00000246"; exon_number "2"; oId "TCONS_00007741"; tss_id "TSS223";
NW_004801605.1	Cufflinks	exon	56114335	56114462	.	-	.	gene_id "XLOC_000203"; transcript_id "TCONS_00000246"; exon_number "3"; oId "TCONS_00007741"; tss_id "TSS223";
NW_004801605.1	Cufflinks	exon	56104025	56104069	.	-	.	gene_id "XLOC_000203"; transcript_id "TCONS_00000248"; exon_number "1"; oId "TCONS_00007743"; tss_id "TSS224";
NW_004801605.1	Cufflinks	exon	56105575	56105650	.	-	.	gene_id "XLOC_000203"; transcript_id "TCONS_00000248"; exon_number "2"; oId "TCONS_00007743"; tss_id "TSS224";
NW_004801605.1	Cufflinks	exon	56113036	56113058	.	-	.	gene_id "XLOC_000203"; transcript_id "TCONS_00000248"; exon_number "3"; oId "TCONS_00007743"; tss_id "TSS224";
NW_004801605.1	Cufflinks	exon	58111926	58112067	.	-	.	gene_id "XLOC_000204"; transcript_id "TCONS_00000249"; exon_number "1"; oId "TCONS_00007083"; tss_id "TSS225";
NW_004801605.1	Cufflinks	exon	58126117	58126300	.	-	.	gene_id "XLOC_000204"; transcript_id "TCONS_00000249"; exon_number "2"; oId "TCONS_00007083"; tss_id "TSS225";
NW_004801606.1	Cufflinks	exon	125391	125459	.	+	.	gene_id "XLOC_000205"; transcript_id "TCONS_00000250"; exon_number "1"; oId "TCONS_00007899"; tss_id "TSS226";
NW_004801606.1	Cufflinks	exon	149014	149098	.	+	.	gene_id "XLOC_000205"; transcript_id "TCONS_00000250"; exon_number "2"; oId "TCONS_00007899"; tss_id "TSS226";
NW_004801606.1	Cufflinks	exon	185417	185503	.	+	.	gene_id "XLOC_000205"; transcript_id "TCONS_00000250"; exon_number "3"; oId "TCONS_00007899"; tss_id "TSS226";
NW_004801606.1	Cufflinks	exon	185632	186495	.	+	.	gene_id "XLOC_000205"; transcript_id "TCONS_00000250"; exon_number "4"; oId "TCONS_00007899"; tss_id "TSS226";
NW_004801606.1	Cufflinks	exon	125391	125458	.	+	.	gene_id "XLOC_000205"; transcript_id "TCONS_00000251"; exon_number "1"; oId "TCONS_00009096"; tss_id "TSS226";
NW_004801606.1	Cufflinks	exon	149014	149098	.	+	.	gene_id "XLOC_000205"; transcript_id "TCONS_00000251"; exon_number "2"; oId "TCONS_00009096"; tss_id "TSS226";
NW_004801606.1	Cufflinks	exon	185632	186574	.	+	.	gene_id "XLOC_000205"; transcript_id "TCONS_00000251"; exon_number "3"; oId "TCONS_00009096"; tss_id "TSS226";
NW_004801606.1	Cufflinks	exon	2177501	2178151	.	+	.	gene_id "XLOC_000206"; transcript_id "TCONS_00000252"; exon_number "1"; oId "TCONS_00007988"; tss_id "TSS227";
NW_004801606.1	Cufflinks	exon	2178451	2178733	.	+	.	gene_id "XLOC_000206"; transcript_id "TCONS_00000252"; exon_number "2"; oId "TCONS_00007988"; tss_id "TSS227";
NW_004801606.1	Cufflinks	exon	2178774	2179544	.	+	.	gene_id "XLOC_000207"; transcript_id "TCONS_00000253"; exon_number "1"; oId "TCONS_00007989"; tss_id "TSS228";
NW_004801606.1	Cufflinks	exon	2180120	2180320	.	+	.	gene_id "XLOC_000207"; transcript_id "TCONS_00000253"; exon_number "2"; oId "TCONS_00007989"; tss_id "TSS228";
NW_004801606.1	Cufflinks	exon	2181242	2181744	.	+	.	gene_id "XLOC_000207"; transcript_id "TCONS_00000253"; exon_number "3"; oId "TCONS_00007989"; tss_id "TSS228";
NW_004801606.1	Cufflinks	exon	2250002	2250145	.	+	.	gene_id "XLOC_000208"; transcript_id "TCONS_00000254"; exon_number "1"; oId "TCONS_00009146"; tss_id "TSS229";
NW_004801606.1	Cufflinks	exon	2252462	2252581	.	+	.	gene_id "XLOC_000208"; transcript_id "TCONS_00000254"; exon_number "2"; oId "TCONS_00009146"; tss_id "TSS229";
NW_004801606.1	Cufflinks	exon	2255933	2256648	.	+	.	gene_id "XLOC_000208"; transcript_id "TCONS_00000254"; exon_number "3"; oId "TCONS_00009146"; tss_id "TSS229";
NW_004801606.1	Cufflinks	exon	2251691	2251732	.	+	.	gene_id "XLOC_000208"; transcript_id "TCONS_00000255"; exon_number "1"; oId "TCONS_00009147"; tss_id "TSS230";
NW_004801606.1	Cufflinks	exon	2252462	2252581	.	+	.	gene_id "XLOC_000208"; transcript_id "TCONS_00000255"; exon_number "2"; oId "TCONS_00009147"; tss_id "TSS230";
NW_004801606.1	Cufflinks	exon	2255933	2256648	.	+	.	gene_id "XLOC_000208"; transcript_id "TCONS_00000255"; exon_number "3"; oId "TCONS_00009147"; tss_id "TSS230";
NW_004801606.1	Cufflinks	exon	2787818	2787935	.	+	.	gene_id "XLOC_000209"; transcript_id "TCONS_00000256"; exon_number "1"; oId "TCONS_00007995"; tss_id "TSS231";
NW_004801606.1	Cufflinks	exon	2788128	2788178	.	+	.	gene_id "XLOC_000209"; transcript_id "TCONS_00000256"; exon_number "2"; oId "TCONS_00007995"; tss_id "TSS231";
NW_004801606.1	Cufflinks	exon	2788472	2788518	.	+	.	gene_id "XLOC_000209"; transcript_id "TCONS_00000256"; exon_number "3"; oId "TCONS_00007995"; tss_id "TSS231";
NW_004801606.1	Cufflinks	exon	3137552	3137804	.	+	.	gene_id "XLOC_000210"; transcript_id "TCONS_00000257"; exon_number "1"; oId "TCONS_00007999"; tss_id "TSS232";
NW_004801606.1	Cufflinks	exon	3141039	3141092	.	+	.	gene_id "XLOC_000210"; transcript_id "TCONS_00000257"; exon_number "2"; oId "TCONS_00007999"; tss_id "TSS232";
NW_004801606.1	Cufflinks	exon	3144647	3144829	.	+	.	gene_id "XLOC_000210"; transcript_id "TCONS_00000257"; exon_number "3"; oId "TCONS_00007999"; tss_id "TSS232";
NW_004801606.1	Cufflinks	exon	3263397	3263485	.	+	.	gene_id "XLOC_000211"; transcript_id "TCONS_00000258"; exon_number "1"; oId "TCONS_00008000"; tss_id "TSS233";
NW_004801606.1	Cufflinks	exon	3264847	3265147	.	+	.	gene_id "XLOC_000211"; transcript_id "TCONS_00000258"; exon_number "2"; oId "TCONS_00008000"; tss_id "TSS233";
NW_004801606.1	Cufflinks	exon	3266740	3269771	.	+	.	gene_id "XLOC_000212"; transcript_id "TCONS_00000259"; exon_number "1"; oId "TCONS_00008001"; tss_id "TSS234";
NW_004801606.1	Cufflinks	exon	3269837	3271907	.	+	.	gene_id "XLOC_000212"; transcript_id "TCONS_00000259"; exon_number "2"; oId "TCONS_00008001"; tss_id "TSS234";
NW_004801606.1	Cufflinks	exon	3270076	3271056	.	+	.	gene_id "XLOC_000212"; transcript_id "TCONS_00000260"; exon_number "1"; oId "TCONS_00008003"; tss_id "TSS235";
NW_004801606.1	Cufflinks	exon	3271166	3271925	.	+	.	gene_id "XLOC_000212"; transcript_id "TCONS_00000260"; exon_number "2"; oId "TCONS_00008003"; tss_id "TSS235";
NW_004801606.1	Cufflinks	exon	4352174	4352558	.	+	.	gene_id "XLOC_000213"; transcript_id "TCONS_00000261"; exon_number "1"; oId "TCONS_00008031"; tss_id "TSS236";
NW_004801606.1	Cufflinks	exon	4352622	4352659	.	+	.	gene_id "XLOC_000213"; transcript_id "TCONS_00000261"; exon_number "2"; oId "TCONS_00008031"; tss_id "TSS236";
NW_004801606.1	Cufflinks	exon	7009800	7010116	.	+	.	gene_id "XLOC_000214"; transcript_id "TCONS_00000262"; exon_number "1"; oId "TCONS_00008080"; tss_id "TSS237";
NW_004801606.1	Cufflinks	exon	7028430	7028614	.	+	.	gene_id "XLOC_000214"; transcript_id "TCONS_00000262"; exon_number "2"; oId "TCONS_00008080"; tss_id "TSS237";
NW_004801606.1	Cufflinks	exon	11544191	11546282	.	+	.	gene_id "XLOC_000215"; transcript_id "TCONS_00000263"; exon_number "1"; oId "TCONS_00008084"; tss_id "TSS238";
NW_004801606.1	Cufflinks	exon	11546408	11546828	.	+	.	gene_id "XLOC_000215"; transcript_id "TCONS_00000263"; exon_number "2"; oId "TCONS_00008084"; tss_id "TSS238";
NW_004801606.1	Cufflinks	exon	11560870	11561155	.	+	.	gene_id "XLOC_000216"; transcript_id "TCONS_00000264"; exon_number "1"; oId "TCONS_00008090"; tss_id "TSS239";
NW_004801606.1	Cufflinks	exon	11561213	11561343	.	+	.	gene_id "XLOC_000216"; transcript_id "TCONS_00000264"; exon_number "2"; oId "TCONS_00008090"; tss_id "TSS239";
NW_004801606.1	Cufflinks	exon	11563792	11564002	.	+	.	gene_id "XLOC_000217"; transcript_id "TCONS_00000265"; exon_number "1"; oId "TCONS_00008095"; tss_id "TSS240";
NW_004801606.1	Cufflinks	exon	11564036	11564435	.	+	.	gene_id "XLOC_000217"; transcript_id "TCONS_00000265"; exon_number "2"; oId "TCONS_00008095"; tss_id "TSS240";
NW_004801606.1	Cufflinks	exon	11584990	11584995	.	+	.	gene_id "XLOC_000218"; transcript_id "TCONS_00000266"; exon_number "1"; oId "TCONS_00008097"; tss_id "TSS241";
NW_004801606.1	Cufflinks	exon	11585083	11585281	.	+	.	gene_id "XLOC_000218"; transcript_id "TCONS_00000266"; exon_number "2"; oId "TCONS_00008097"; tss_id "TSS241";
NW_004801606.1	Cufflinks	exon	12262869	12263342	.	+	.	gene_id "XLOC_000219"; transcript_id "TCONS_00000267"; exon_number "1"; oId "TCONS_00008125"; tss_id "TSS242";
NW_004801606.1	Cufflinks	exon	12270035	12270144	.	+	.	gene_id "XLOC_000219"; transcript_id "TCONS_00000267"; exon_number "2"; oId "TCONS_00008125"; tss_id "TSS242";
NW_004801606.1	Cufflinks	exon	15199577	15199958	.	+	.	gene_id "XLOC_000220"; transcript_id "TCONS_00000268"; exon_number "1"; oId "TCONS_00008154"; tss_id "TSS243";
NW_004801606.1	Cufflinks	exon	15200644	15201960	.	+	.	gene_id "XLOC_000220"; transcript_id "TCONS_00000268"; exon_number "2"; oId "TCONS_00008154"; tss_id "TSS243";
NW_004801606.1	Cufflinks	exon	15201970	15201993	.	+	.	gene_id "XLOC_000220"; transcript_id "TCONS_00000268"; exon_number "3"; oId "TCONS_00008154"; tss_id "TSS243";
NW_004801606.1	Cufflinks	exon	15199577	15199958	.	+	.	gene_id "XLOC_000220"; transcript_id "TCONS_00000269"; exon_number "1"; oId "TCONS_00009208"; tss_id "TSS243";
NW_004801606.1	Cufflinks	exon	15200644	15202186	.	+	.	gene_id "XLOC_000220"; transcript_id "TCONS_00000269"; exon_number "2"; oId "TCONS_00009208"; tss_id "TSS243";
NW_004801606.1	Cufflinks	exon	15527672	15527728	.	+	.	gene_id "XLOC_000221"; transcript_id "TCONS_00000270"; exon_number "1"; oId "TCONS_00009216"; tss_id "TSS244";
NW_004801606.1	Cufflinks	exon	15529644	15530249	.	+	.	gene_id "XLOC_000221"; transcript_id "TCONS_00000270"; exon_number "2"; oId "TCONS_00009216"; tss_id "TSS244";
NW_004801606.1	Cufflinks	exon	22443920	22444533	.	+	.	gene_id "XLOC_000222"; transcript_id "TCONS_00000272"; exon_number "1"; oId "TCONS_00008194"; tss_id "TSS245";
NW_004801606.1	Cufflinks	exon	22444539	22444926	.	+	.	gene_id "XLOC_000222"; transcript_id "TCONS_00000272"; exon_number "2"; oId "TCONS_00008194"; tss_id "TSS245";
NW_004801606.1	Cufflinks	exon	22445994	22446073	.	+	.	gene_id "XLOC_000222"; transcript_id "TCONS_00000272"; exon_number "3"; oId "TCONS_00008194"; tss_id "TSS245";
NW_004801606.1	Cufflinks	exon	22447143	22447246	.	+	.	gene_id "XLOC_000222"; transcript_id "TCONS_00000272"; exon_number "4"; oId "TCONS_00008194"; tss_id "TSS245";
NW_004801606.1	Cufflinks	exon	22447582	22447713	.	+	.	gene_id "XLOC_000222"; transcript_id "TCONS_00000272"; exon_number "5"; oId "TCONS_00008194"; tss_id "TSS245";
NW_004801606.1	Cufflinks	exon	22443920	22444926	.	+	.	gene_id "XLOC_000222"; transcript_id "TCONS_00000271"; exon_number "1"; oId "TCONS_00008193"; tss_id "TSS245";
NW_004801606.1	Cufflinks	exon	22445994	22446073	.	+	.	gene_id "XLOC_000222"; transcript_id "TCONS_00000271"; exon_number "2"; oId "TCONS_00008193"; tss_id "TSS245";
NW_004801606.1	Cufflinks	exon	22447143	22447246	.	+	.	gene_id "XLOC_000222"; transcript_id "TCONS_00000271"; exon_number "3"; oId "TCONS_00008193"; tss_id "TSS245";
NW_004801606.1	Cufflinks	exon	22447582	22447713	.	+	.	gene_id "XLOC_000222"; transcript_id "TCONS_00000271"; exon_number "4"; oId "TCONS_00008193"; tss_id "TSS245";
NW_004801606.1	Cufflinks	exon	22444592	22444926	.	+	.	gene_id "XLOC_000222"; transcript_id "TCONS_00000273"; exon_number "1"; oId "TCONS_00008195"; tss_id "TSS246";
NW_004801606.1	Cufflinks	exon	22445994	22446218	.	+	.	gene_id "XLOC_000222"; transcript_id "TCONS_00000273"; exon_number "2"; oId "TCONS_00008195"; tss_id "TSS246";
NW_004801606.1	Cufflinks	exon	24390450	24390493	.	+	.	gene_id "XLOC_000223"; transcript_id "TCONS_00000274"; exon_number "1"; oId "TCONS_00009239"; tss_id "TSS247";
NW_004801606.1	Cufflinks	exon	24390594	24390668	.	+	.	gene_id "XLOC_000223"; transcript_id "TCONS_00000274"; exon_number "2"; oId "TCONS_00009239"; tss_id "TSS247";
NW_004801606.1	Cufflinks	exon	24390893	24391105	.	+	.	gene_id "XLOC_000223"; transcript_id "TCONS_00000274"; exon_number "3"; oId "TCONS_00009239"; tss_id "TSS247";
NW_004801606.1	Cufflinks	exon	24393274	24393902	.	+	.	gene_id "XLOC_000223"; transcript_id "TCONS_00000274"; exon_number "4"; oId "TCONS_00009239"; tss_id "TSS247";
NW_004801606.1	Cufflinks	exon	24390485	24390493	.	+	.	gene_id "XLOC_000223"; transcript_id "TCONS_00000275"; exon_number "1"; oId "TCONS_00009240"; tss_id "TSS247";
NW_004801606.1	Cufflinks	exon	24393274	24393902	.	+	.	gene_id "XLOC_000223"; transcript_id "TCONS_00000275"; exon_number "2"; oId "TCONS_00009240"; tss_id "TSS247";
NW_004801606.1	Cufflinks	exon	24391749	24391988	.	+	.	gene_id "XLOC_000223"; transcript_id "TCONS_00000276"; exon_number "1"; oId "TCONS_00008245"; tss_id "TSS248";
NW_004801606.1	Cufflinks	exon	24393274	24393901	.	+	.	gene_id "XLOC_000223"; transcript_id "TCONS_00000276"; exon_number "2"; oId "TCONS_00008245"; tss_id "TSS248";
NW_004801606.1	Cufflinks	exon	26335738	26335863	.	+	.	gene_id "XLOC_000224"; transcript_id "TCONS_00000277"; exon_number "1"; oId "TCONS_00009246"; tss_id "TSS249";
NW_004801606.1	Cufflinks	exon	26353941	26354252	.	+	.	gene_id "XLOC_000224"; transcript_id "TCONS_00000277"; exon_number "2"; oId "TCONS_00009246"; tss_id "TSS249";
NW_004801606.1	Cufflinks	exon	29895294	29895323	.	+	.	gene_id "XLOC_000225"; transcript_id "TCONS_00000278"; exon_number "1"; oId "TCONS_00008283"; tss_id "TSS250";
NW_004801606.1	Cufflinks	exon	29895338	29895344	.	+	.	gene_id "XLOC_000225"; transcript_id "TCONS_00000278"; exon_number "2"; oId "TCONS_00008283"; tss_id "TSS250";
NW_004801606.1	Cufflinks	exon	29895353	29895780	.	+	.	gene_id "XLOC_000225"; transcript_id "TCONS_00000278"; exon_number "3"; oId "TCONS_00008283"; tss_id "TSS250";
NW_004801606.1	Cufflinks	exon	31471343	31471493	.	+	.	gene_id "XLOC_000226"; transcript_id "TCONS_00000279"; exon_number "1"; oId "TCONS_00008316"; tss_id "TSS251";
NW_004801606.1	Cufflinks	exon	31510760	31510818	.	+	.	gene_id "XLOC_000226"; transcript_id "TCONS_00000279"; exon_number "2"; oId "TCONS_00008316"; tss_id "TSS251";
NW_004801606.1	Cufflinks	exon	38368613	38368925	.	+	.	gene_id "XLOC_000227"; transcript_id "TCONS_00000280"; exon_number "1"; oId "TCONS_00008407"; tss_id "TSS252";
NW_004801606.1	Cufflinks	exon	38368940	38369423	.	+	.	gene_id "XLOC_000227"; transcript_id "TCONS_00000280"; exon_number "2"; oId "TCONS_00008407"; tss_id "TSS252";
NW_004801606.1	Cufflinks	exon	39287008	39287018	.	+	.	gene_id "XLOC_000228"; transcript_id "TCONS_00000281"; exon_number "1"; oId "TCONS_00008415"; tss_id "TSS253";
NW_004801606.1	Cufflinks	exon	39287027	39287056	.	+	.	gene_id "XLOC_000228"; transcript_id "TCONS_00000281"; exon_number "2"; oId "TCONS_00008415"; tss_id "TSS253";
NW_004801606.1	Cufflinks	exon	39287162	39291354	.	+	.	gene_id "XLOC_000228"; transcript_id "TCONS_00000281"; exon_number "3"; oId "TCONS_00008415"; tss_id "TSS253";
NW_004801606.1	Cufflinks	exon	39299179	39300223	.	+	.	gene_id "XLOC_000229"; transcript_id "TCONS_00000282"; exon_number "1"; oId "TCONS_00008418"; tss_id "TSS254";
NW_004801606.1	Cufflinks	exon	39300236	39300305	.	+	.	gene_id "XLOC_000229"; transcript_id "TCONS_00000282"; exon_number "2"; oId "TCONS_00008418"; tss_id "TSS254";
NW_004801606.1	Cufflinks	exon	39300458	39301070	.	+	.	gene_id "XLOC_000229"; transcript_id "TCONS_00000282"; exon_number "3"; oId "TCONS_00008418"; tss_id "TSS254";
NW_004801606.1	Cufflinks	exon	39306458	39306487	.	+	.	gene_id "XLOC_000230"; transcript_id "TCONS_00000283"; exon_number "1"; oId "TCONS_00009305"; tss_id "TSS255";
NW_004801606.1	Cufflinks	exon	39313722	39314969	.	+	.	gene_id "XLOC_000230"; transcript_id "TCONS_00000283"; exon_number "2"; oId "TCONS_00009305"; tss_id "TSS255";
NW_004801606.1	Cufflinks	exon	39306459	39306487	.	+	.	gene_id "XLOC_000230"; transcript_id "TCONS_00000284"; exon_number "1"; oId "TCONS_00009306"; tss_id "TSS255";
NW_004801606.1	Cufflinks	exon	39307660	39308389	.	+	.	gene_id "XLOC_000230"; transcript_id "TCONS_00000284"; exon_number "2"; oId "TCONS_00009306"; tss_id "TSS255";
NW_004801606.1	Cufflinks	exon	39313722	39314969	.	+	.	gene_id "XLOC_000230"; transcript_id "TCONS_00000284"; exon_number "3"; oId "TCONS_00009306"; tss_id "TSS255";
NW_004801606.1	Cufflinks	exon	41802682	41802987	.	+	.	gene_id "XLOC_000231"; transcript_id "TCONS_00000285"; exon_number "1"; oId "TCONS_00009326"; tss_id "TSS256";
NW_004801606.1	Cufflinks	exon	41805611	41805943	.	+	.	gene_id "XLOC_000231"; transcript_id "TCONS_00000285"; exon_number "2"; oId "TCONS_00009326"; tss_id "TSS256";
NW_004801606.1	Cufflinks	exon	125391	125459	.	-	.	gene_id "XLOC_000232"; transcript_id "TCONS_00000286"; exon_number "1"; oId "TCONS_00008476"; tss_id "TSS257";
NW_004801606.1	Cufflinks	exon	149014	149098	.	-	.	gene_id "XLOC_000232"; transcript_id "TCONS_00000286"; exon_number "2"; oId "TCONS_00008476"; tss_id "TSS257";
NW_004801606.1	Cufflinks	exon	185632	186512	.	-	.	gene_id "XLOC_000232"; transcript_id "TCONS_00000286"; exon_number "3"; oId "TCONS_00008476"; tss_id "TSS257";
NW_004801606.1	Cufflinks	exon	973200	973211	.	-	.	gene_id "XLOC_000233"; transcript_id "TCONS_00000287"; exon_number "1"; oId "TCONS_00008503"; tss_id "TSS258";
NW_004801606.1	Cufflinks	exon	973224	973447	.	-	.	gene_id "XLOC_000233"; transcript_id "TCONS_00000287"; exon_number "2"; oId "TCONS_00008503"; tss_id "TSS258";
NW_004801606.1	Cufflinks	exon	1017509	1017593	.	-	.	gene_id "XLOC_000234"; transcript_id "TCONS_00000288"; exon_number "1"; oId "TCONS_00008512"; tss_id "TSS259";
NW_004801606.1	Cufflinks	exon	1018162	1018240	.	-	.	gene_id "XLOC_000234"; transcript_id "TCONS_00000288"; exon_number "2"; oId "TCONS_00008512"; tss_id "TSS259";
NW_004801606.1	Cufflinks	exon	1020083	1020116	.	-	.	gene_id "XLOC_000234"; transcript_id "TCONS_00000288"; exon_number "3"; oId "TCONS_00008512"; tss_id "TSS259";
NW_004801606.1	Cufflinks	exon	1021493	1021529	.	-	.	gene_id "XLOC_000234"; transcript_id "TCONS_00000288"; exon_number "4"; oId "TCONS_00008512"; tss_id "TSS259";
NW_004801606.1	Cufflinks	exon	2116039	2116077	.	-	.	gene_id "XLOC_000235"; transcript_id "TCONS_00000289"; exon_number "1"; oId "TCONS_00008554"; tss_id "TSS260";
NW_004801606.1	Cufflinks	exon	2116105	2116472	.	-	.	gene_id "XLOC_000235"; transcript_id "TCONS_00000289"; exon_number "2"; oId "TCONS_00008554"; tss_id "TSS260";
NW_004801606.1	Cufflinks	exon	2177411	2178151	.	-	.	gene_id "XLOC_000236"; transcript_id "TCONS_00000291"; exon_number "1"; oId "TCONS_00009348"; tss_id "TSS261";
NW_004801606.1	Cufflinks	exon	2178713	2179544	.	-	.	gene_id "XLOC_000236"; transcript_id "TCONS_00000291"; exon_number "2"; oId "TCONS_00009348"; tss_id "TSS261";
NW_004801606.1	Cufflinks	exon	2180120	2180320	.	-	.	gene_id "XLOC_000236"; transcript_id "TCONS_00000291"; exon_number "3"; oId "TCONS_00009348"; tss_id "TSS261";
NW_004801606.1	Cufflinks	exon	2181242	2181782	.	-	.	gene_id "XLOC_000236"; transcript_id "TCONS_00000291"; exon_number "4"; oId "TCONS_00009348"; tss_id "TSS261";
NW_004801606.1	Cufflinks	exon	2177411	2180320	.	-	.	gene_id "XLOC_000236"; transcript_id "TCONS_00000290"; exon_number "1"; oId "TCONS_00008568"; tss_id "TSS261";
NW_004801606.1	Cufflinks	exon	2181242	2181782	.	-	.	gene_id "XLOC_000236"; transcript_id "TCONS_00000290"; exon_number "2"; oId "TCONS_00008568"; tss_id "TSS261";
NW_004801606.1	Cufflinks	exon	2177411	2180320	.	-	.	gene_id "XLOC_000236"; transcript_id "TCONS_00000293"; exon_number "1"; oId "TCONS_00009350"; tss_id "TSS262";
NW_004801606.1	Cufflinks	exon	2181242	2181513	.	-	.	gene_id "XLOC_000236"; transcript_id "TCONS_00000293"; exon_number "2"; oId "TCONS_00009350"; tss_id "TSS262";
NW_004801606.1	Cufflinks	exon	2182026	2182201	.	-	.	gene_id "XLOC_000236"; transcript_id "TCONS_00000293"; exon_number "3"; oId "TCONS_00009350"; tss_id "TSS262";
NW_004801606.1	Cufflinks	exon	2177411	2178151	.	-	.	gene_id "XLOC_000236"; transcript_id "TCONS_00000292"; exon_number "1"; oId "TCONS_00009349"; tss_id "TSS262";
NW_004801606.1	Cufflinks	exon	2178451	2180320	.	-	.	gene_id "XLOC_000236"; transcript_id "TCONS_00000292"; exon_number "2"; oId "TCONS_00009349"; tss_id "TSS262";
NW_004801606.1	Cufflinks	exon	2181242	2181513	.	-	.	gene_id "XLOC_000236"; transcript_id "TCONS_00000292"; exon_number "3"; oId "TCONS_00009349"; tss_id "TSS262";
NW_004801606.1	Cufflinks	exon	2182026	2182201	.	-	.	gene_id "XLOC_000236"; transcript_id "TCONS_00000292"; exon_number "4"; oId "TCONS_00009349"; tss_id "TSS262";
NW_004801606.1	Cufflinks	exon	2249485	2249640	.	-	.	gene_id "XLOC_000237"; transcript_id "TCONS_00000294"; exon_number "1"; oId "TCONS_00009351"; tss_id "TSS263";
NW_004801606.1	Cufflinks	exon	2249792	2249849	.	-	.	gene_id "XLOC_000237"; transcript_id "TCONS_00000294"; exon_number "2"; oId "TCONS_00009351"; tss_id "TSS263";
NW_004801606.1	Cufflinks	exon	2249995	2250145	.	-	.	gene_id "XLOC_000238"; transcript_id "TCONS_00000295"; exon_number "1"; oId "TCONS_00008570"; tss_id "TSS264";
NW_004801606.1	Cufflinks	exon	2252462	2252581	.	-	.	gene_id "XLOC_000238"; transcript_id "TCONS_00000295"; exon_number "2"; oId "TCONS_00008570"; tss_id "TSS264";
NW_004801606.1	Cufflinks	exon	2255933	2256317	.	-	.	gene_id "XLOC_000238"; transcript_id "TCONS_00000295"; exon_number "3"; oId "TCONS_00008570"; tss_id "TSS264";
NW_004801606.1	Cufflinks	exon	2787815	2787935	.	-	.	gene_id "XLOC_000239"; transcript_id "TCONS_00000296"; exon_number "1"; oId "TCONS_00009355"; tss_id "TSS265";
NW_004801606.1	Cufflinks	exon	2788128	2788178	.	-	.	gene_id "XLOC_000239"; transcript_id "TCONS_00000296"; exon_number "2"; oId "TCONS_00009355"; tss_id "TSS265";
NW_004801606.1	Cufflinks	exon	2788472	2788518	.	-	.	gene_id "XLOC_000239"; transcript_id "TCONS_00000296"; exon_number "3"; oId "TCONS_00009355"; tss_id "TSS265";
NW_004801606.1	Cufflinks	exon	3265476	3265853	.	-	.	gene_id "XLOC_000240"; transcript_id "TCONS_00000297"; exon_number "1"; oId "TCONS_00008582"; tss_id "TSS266";
NW_004801606.1	Cufflinks	exon	3266188	3266192	.	-	.	gene_id "XLOC_000240"; transcript_id "TCONS_00000297"; exon_number "2"; oId "TCONS_00008582"; tss_id "TSS266";
NW_004801606.1	Cufflinks	exon	3265851	3266293	.	-	.	gene_id "XLOC_000240"; transcript_id "TCONS_00000298"; exon_number "1"; oId "TCONS_00008583"; tss_id "TSS267";
NW_004801606.1	Cufflinks	exon	3284488	3284605	.	-	.	gene_id "XLOC_000240"; transcript_id "TCONS_00000298"; exon_number "2"; oId "TCONS_00008583"; tss_id "TSS267";
NW_004801606.1	Cufflinks	exon	3284636	3284641	.	-	.	gene_id "XLOC_000240"; transcript_id "TCONS_00000298"; exon_number "3"; oId "TCONS_00008583"; tss_id "TSS267";
NW_004801606.1	Cufflinks	exon	3273522	3274410	.	-	.	gene_id "XLOC_000241"; transcript_id "TCONS_00000299"; exon_number "1"; oId "TCONS_00008587"; tss_id "TSS268";
NW_004801606.1	Cufflinks	exon	3274421	3274439	.	-	.	gene_id "XLOC_000241"; transcript_id "TCONS_00000299"; exon_number "2"; oId "TCONS_00008587"; tss_id "TSS268";
NW_004801606.1	Cufflinks	exon	4374430	4375334	.	-	.	gene_id "XLOC_000242"; transcript_id "TCONS_00000300"; exon_number "1"; oId "TCONS_00008611"; tss_id "TSS269";
NW_004801606.1	Cufflinks	exon	4375340	4375352	.	-	.	gene_id "XLOC_000242"; transcript_id "TCONS_00000300"; exon_number "2"; oId "TCONS_00008611"; tss_id "TSS269";
NW_004801606.1	Cufflinks	exon	4375378	4375383	.	-	.	gene_id "XLOC_000242"; transcript_id "TCONS_00000300"; exon_number "3"; oId "TCONS_00008611"; tss_id "TSS269";
NW_004801606.1	Cufflinks	exon	4544963	4545320	.	-	.	gene_id "XLOC_000243"; transcript_id "TCONS_00000301"; exon_number "1"; oId "TCONS_00008617"; tss_id "TSS270";
NW_004801606.1	Cufflinks	exon	4545573	4545923	.	-	.	gene_id "XLOC_000243"; transcript_id "TCONS_00000301"; exon_number "2"; oId "TCONS_00008617"; tss_id "TSS270";
NW_004801606.1	Cufflinks	exon	4586073	4587264	.	-	.	gene_id "XLOC_000244"; transcript_id "TCONS_00000302"; exon_number "1"; oId "TCONS_00008635"; tss_id "TSS271";
NW_004801606.1	Cufflinks	exon	4587526	4587532	.	-	.	gene_id "XLOC_000244"; transcript_id "TCONS_00000302"; exon_number "2"; oId "TCONS_00008635"; tss_id "TSS271";
NW_004801606.1	Cufflinks	exon	7009813	7010116	.	-	.	gene_id "XLOC_000245"; transcript_id "TCONS_00000303"; exon_number "1"; oId "TCONS_00009383"; tss_id "TSS272";
NW_004801606.1	Cufflinks	exon	7028430	7028654	.	-	.	gene_id "XLOC_000245"; transcript_id "TCONS_00000303"; exon_number "2"; oId "TCONS_00009383"; tss_id "TSS272";
NW_004801606.1	Cufflinks	exon	7771686	7771749	.	-	.	gene_id "XLOC_000246"; transcript_id "TCONS_00000304"; exon_number "1"; oId "TCONS_00008651"; tss_id "TSS273";
NW_004801606.1	Cufflinks	exon	7773910	7773911	.	-	.	gene_id "XLOC_000246"; transcript_id "TCONS_00000304"; exon_number "2"; oId "TCONS_00008651"; tss_id "TSS273";
NW_004801606.1	Cufflinks	exon	7806624	7806736	.	-	.	gene_id "XLOC_000246"; transcript_id "TCONS_00000304"; exon_number "3"; oId "TCONS_00008651"; tss_id "TSS273";
NW_004801606.1	Cufflinks	exon	7866007	7866084	.	-	.	gene_id "XLOC_000246"; transcript_id "TCONS_00000304"; exon_number "4"; oId "TCONS_00008651"; tss_id "TSS273";
NW_004801606.1	Cufflinks	exon	7981480	7981502	.	-	.	gene_id "XLOC_000246"; transcript_id "TCONS_00000304"; exon_number "5"; oId "TCONS_00008651"; tss_id "TSS273";
NW_004801606.1	Cufflinks	exon	15493781	15493886	.	-	.	gene_id "XLOC_000247"; transcript_id "TCONS_00000305"; exon_number "1"; oId "TCONS_00008739"; tss_id "TSS274";
NW_004801606.1	Cufflinks	exon	15494189	15494383	.	-	.	gene_id "XLOC_000247"; transcript_id "TCONS_00000305"; exon_number "2"; oId "TCONS_00008739"; tss_id "TSS274";
NW_004801606.1	Cufflinks	exon	22440772	22441703	.	-	.	gene_id "XLOC_000248"; transcript_id "TCONS_00000306"; exon_number "1"; oId "TCONS_00009418"; tss_id "TSS275";
NW_004801606.1	Cufflinks	exon	22444675	22446780	.	-	.	gene_id "XLOC_000248"; transcript_id "TCONS_00000306"; exon_number "2"; oId "TCONS_00009418"; tss_id "TSS275";
NW_004801606.1	Cufflinks	exon	22440772	22444926	.	-	.	gene_id "XLOC_000248"; transcript_id "TCONS_00000307"; exon_number "1"; oId "TCONS_00009419"; tss_id "TSS276";
NW_004801606.1	Cufflinks	exon	22445994	22446073	.	-	.	gene_id "XLOC_000248"; transcript_id "TCONS_00000307"; exon_number "2"; oId "TCONS_00009419"; tss_id "TSS276";
NW_004801606.1	Cufflinks	exon	22447143	22447246	.	-	.	gene_id "XLOC_000248"; transcript_id "TCONS_00000307"; exon_number "3"; oId "TCONS_00009419"; tss_id "TSS276";
NW_004801606.1	Cufflinks	exon	22447582	22447697	.	-	.	gene_id "XLOC_000248"; transcript_id "TCONS_00000307"; exon_number "4"; oId "TCONS_00009419"; tss_id "TSS276";
NW_004801606.1	Cufflinks	exon	22446926	22447246	.	-	.	gene_id "XLOC_000248"; transcript_id "TCONS_00000308"; exon_number "1"; oId "TCONS_00009420"; tss_id "TSS276";
NW_004801606.1	Cufflinks	exon	22447582	22447704	.	-	.	gene_id "XLOC_000248"; transcript_id "TCONS_00000308"; exon_number "2"; oId "TCONS_00009420"; tss_id "TSS276";
NW_004801606.1	Cufflinks	exon	22684703	22684895	.	-	.	gene_id "XLOC_000249"; transcript_id "TCONS_00000309"; exon_number "1"; oId "TCONS_00008788"; tss_id "TSS277";
NW_004801606.1	Cufflinks	exon	22684935	22685208	.	-	.	gene_id "XLOC_000249"; transcript_id "TCONS_00000309"; exon_number "2"; oId "TCONS_00008788"; tss_id "TSS277";
NW_004801606.1	Cufflinks	exon	22695201	22695409	.	-	.	gene_id "XLOC_000250"; transcript_id "TCONS_00000310"; exon_number "1"; oId "TCONS_00008796"; tss_id "TSS278";
NW_004801606.1	Cufflinks	exon	22695818	22695823	.	-	.	gene_id "XLOC_000250"; transcript_id "TCONS_00000310"; exon_number "2"; oId "TCONS_00008796"; tss_id "TSS278";
NW_004801606.1	Cufflinks	exon	23237549	23237560	.	-	.	gene_id "XLOC_000251"; transcript_id "TCONS_00000311"; exon_number "1"; oId "TCONS_00008816"; tss_id "TSS279";
NW_004801606.1	Cufflinks	exon	23237568	23237758	.	-	.	gene_id "XLOC_000251"; transcript_id "TCONS_00000311"; exon_number "2"; oId "TCONS_00008816"; tss_id "TSS279";
NW_004801606.1	Cufflinks	exon	24390318	24390493	.	-	.	gene_id "XLOC_000252"; transcript_id "TCONS_00000312"; exon_number "1"; oId "TCONS_00008835"; tss_id "TSS280";
NW_004801606.1	Cufflinks	exon	24390594	24390668	.	-	.	gene_id "XLOC_000252"; transcript_id "TCONS_00000312"; exon_number "2"; oId "TCONS_00008835"; tss_id "TSS280";
NW_004801606.1	Cufflinks	exon	24390893	24390917	.	-	.	gene_id "XLOC_000252"; transcript_id "TCONS_00000312"; exon_number "3"; oId "TCONS_00008835"; tss_id "TSS280";
NW_004801606.1	Cufflinks	exon	24724088	24724132	.	-	.	gene_id "XLOC_000253"; transcript_id "TCONS_00000313"; exon_number "1"; oId "TCONS_00008841"; tss_id "TSS281";
NW_004801606.1	Cufflinks	exon	24725147	24725200	.	-	.	gene_id "XLOC_000253"; transcript_id "TCONS_00000313"; exon_number "2"; oId "TCONS_00008841"; tss_id "TSS281";
NW_004801606.1	Cufflinks	exon	24740523	24740682	.	-	.	gene_id "XLOC_000253"; transcript_id "TCONS_00000313"; exon_number "3"; oId "TCONS_00008841"; tss_id "TSS281";
NW_004801606.1	Cufflinks	exon	27183858	27183911	.	-	.	gene_id "XLOC_000254"; transcript_id "TCONS_00000314"; exon_number "1"; oId "TCONS_00008858"; tss_id "TSS282";
NW_004801606.1	Cufflinks	exon	27590541	27590699	.	-	.	gene_id "XLOC_000254"; transcript_id "TCONS_00000314"; exon_number "2"; oId "TCONS_00008858"; tss_id "TSS282";
NW_004801606.1	Cufflinks	exon	29858722	29859492	.	-	.	gene_id "XLOC_000255"; transcript_id "TCONS_00000315"; exon_number "1"; oId "TCONS_00008871"; tss_id "TSS283";
NW_004801606.1	Cufflinks	exon	29860615	29860771	.	-	.	gene_id "XLOC_000255"; transcript_id "TCONS_00000315"; exon_number "2"; oId "TCONS_00008871"; tss_id "TSS283";
NW_004801606.1	Cufflinks	exon	29865593	29865780	.	-	.	gene_id "XLOC_000255"; transcript_id "TCONS_00000315"; exon_number "3"; oId "TCONS_00008871"; tss_id "TSS283";
NW_004801606.1	Cufflinks	exon	29858722	29860771	.	-	.	gene_id "XLOC_000255"; transcript_id "TCONS_00000316"; exon_number "1"; oId "TCONS_00008875"; tss_id "TSS283";
NW_004801606.1	Cufflinks	exon	29865593	29865804	.	-	.	gene_id "XLOC_000255"; transcript_id "TCONS_00000316"; exon_number "2"; oId "TCONS_00008875"; tss_id "TSS283";
NW_004801606.1	Cufflinks	exon	29858724	29859492	.	-	.	gene_id "XLOC_000255"; transcript_id "TCONS_00000317"; exon_number "1"; oId "TCONS_00008870"; tss_id "TSS283";
NW_004801606.1	Cufflinks	exon	29860266	29860771	.	-	.	gene_id "XLOC_000255"; transcript_id "TCONS_00000317"; exon_number "2"; oId "TCONS_00008870"; tss_id "TSS283";
NW_004801606.1	Cufflinks	exon	29865593	29865845	.	-	.	gene_id "XLOC_000255"; transcript_id "TCONS_00000317"; exon_number "3"; oId "TCONS_00008870"; tss_id "TSS283";
NW_004801606.1	Cufflinks	exon	29859833	29860771	.	-	.	gene_id "XLOC_000255"; transcript_id "TCONS_00000318"; exon_number "1"; oId "TCONS_00008873"; tss_id "TSS284";
NW_004801606.1	Cufflinks	exon	29863491	29863812	.	-	.	gene_id "XLOC_000255"; transcript_id "TCONS_00000318"; exon_number "2"; oId "TCONS_00008873"; tss_id "TSS284";
NW_004801606.1	Cufflinks	exon	29859833	29860424	.	-	.	gene_id "XLOC_000255"; transcript_id "TCONS_00000319"; exon_number "1"; oId "TCONS_00008874"; tss_id "TSS283";
NW_004801606.1	Cufflinks	exon	29860615	29860771	.	-	.	gene_id "XLOC_000255"; transcript_id "TCONS_00000319"; exon_number "2"; oId "TCONS_00008874"; tss_id "TSS283";
NW_004801606.1	Cufflinks	exon	29865593	29865832	.	-	.	gene_id "XLOC_000255"; transcript_id "TCONS_00000319"; exon_number "3"; oId "TCONS_00008874"; tss_id "TSS283";
NW_004801606.1	Cufflinks	exon	29899543	29899796	.	-	.	gene_id "XLOC_000256"; transcript_id "TCONS_00000320"; exon_number "1"; oId "TCONS_00008880"; tss_id "TSS285";
NW_004801606.1	Cufflinks	exon	29899803	29900091	.	-	.	gene_id "XLOC_000256"; transcript_id "TCONS_00000320"; exon_number "2"; oId "TCONS_00008880"; tss_id "TSS285";
NW_004801606.1	Cufflinks	exon	31984910	31986848	.	-	.	gene_id "XLOC_000257"; transcript_id "TCONS_00000321"; exon_number "1"; oId "TCONS_00009441"; tss_id "TSS286";
NW_004801606.1	Cufflinks	exon	31987723	31990997	.	-	.	gene_id "XLOC_000257"; transcript_id "TCONS_00000321"; exon_number "2"; oId "TCONS_00009441"; tss_id "TSS286";
NW_004801606.1	Cufflinks	exon	31986323	31989963	.	-	.	gene_id "XLOC_000257"; transcript_id "TCONS_00000322"; exon_number "1"; oId "TCONS_00008919"; tss_id "TSS287";
NW_004801606.1	Cufflinks	exon	31989969	31989986	.	-	.	gene_id "XLOC_000257"; transcript_id "TCONS_00000322"; exon_number "2"; oId "TCONS_00008919"; tss_id "TSS287";
NW_004801606.1	Cufflinks	exon	31989992	31990009	.	-	.	gene_id "XLOC_000257"; transcript_id "TCONS_00000322"; exon_number "3"; oId "TCONS_00008919"; tss_id "TSS287";
NW_004801606.1	Cufflinks	exon	33867563	33867572	.	-	.	gene_id "XLOC_000258"; transcript_id "TCONS_00000323"; exon_number "1"; oId "TCONS_00008937"; tss_id "TSS288";
NW_004801606.1	Cufflinks	exon	33867956	33868181	.	-	.	gene_id "XLOC_000258"; transcript_id "TCONS_00000323"; exon_number "2"; oId "TCONS_00008937"; tss_id "TSS288";
NW_004801606.1	Cufflinks	exon	34962300	34963196	.	-	.	gene_id "XLOC_000259"; transcript_id "TCONS_00000324"; exon_number "1"; oId "TCONS_00008955"; tss_id "TSS289";
NW_004801606.1	Cufflinks	exon	34963274	34963843	.	-	.	gene_id "XLOC_000259"; transcript_id "TCONS_00000324"; exon_number "2"; oId "TCONS_00008955"; tss_id "TSS289";
NW_004801606.1	Cufflinks	exon	34963856	34963922	.	-	.	gene_id "XLOC_000259"; transcript_id "TCONS_00000324"; exon_number "3"; oId "TCONS_00008955"; tss_id "TSS289";
NW_004801606.1	Cufflinks	exon	35285173	35285178	.	-	.	gene_id "XLOC_000260"; transcript_id "TCONS_00000325"; exon_number "1"; oId "TCONS_00008969"; tss_id "TSS290";
NW_004801606.1	Cufflinks	exon	35285196	35285467	.	-	.	gene_id "XLOC_000260"; transcript_id "TCONS_00000325"; exon_number "2"; oId "TCONS_00008969"; tss_id "TSS290";
NW_004801606.1	Cufflinks	exon	40489918	40489936	.	-	.	gene_id "XLOC_000261"; transcript_id "TCONS_00000326"; exon_number "1"; oId "TCONS_00009055"; tss_id "TSS291";
NW_004801606.1	Cufflinks	exon	40519705	40519872	.	-	.	gene_id "XLOC_000261"; transcript_id "TCONS_00000326"; exon_number "2"; oId "TCONS_00009055"; tss_id "TSS291";
NW_004801606.1	Cufflinks	exon	40526567	40526572	.	-	.	gene_id "XLOC_000261"; transcript_id "TCONS_00000326"; exon_number "3"; oId "TCONS_00009055"; tss_id "TSS291";
NW_004801606.1	Cufflinks	exon	40587183	40587263	.	-	.	gene_id "XLOC_000261"; transcript_id "TCONS_00000326"; exon_number "4"; oId "TCONS_00009055"; tss_id "TSS291";
NW_004801606.1	Cufflinks	exon	40532559	40532653	.	-	.	gene_id "XLOC_000262"; transcript_id "TCONS_00000327"; exon_number "1"; oId "TCONS_00009057"; tss_id "TSS292";
NW_004801606.1	Cufflinks	exon	40567860	40568003	.	-	.	gene_id "XLOC_000262"; transcript_id "TCONS_00000327"; exon_number "2"; oId "TCONS_00009057"; tss_id "TSS292";
NW_004801606.1	Cufflinks	exon	40583385	40583545	.	-	.	gene_id "XLOC_000263"; transcript_id "TCONS_00000328"; exon_number "1"; oId "TCONS_00009058"; tss_id "TSS293";
NW_004801606.1	Cufflinks	exon	40583966	40584060	.	-	.	gene_id "XLOC_000263"; transcript_id "TCONS_00000328"; exon_number "2"; oId "TCONS_00009058"; tss_id "TSS293";
NW_004801606.1	Cufflinks	exon	40801686	40801782	.	-	.	gene_id "XLOC_000264"; transcript_id "TCONS_00000329"; exon_number "1"; oId "TCONS_00009064"; tss_id "TSS294";
NW_004801606.1	Cufflinks	exon	40802896	40803015	.	-	.	gene_id "XLOC_000264"; transcript_id "TCONS_00000329"; exon_number "2"; oId "TCONS_00009064"; tss_id "TSS294";
NW_004801606.1	Cufflinks	exon	40804067	40804099	.	-	.	gene_id "XLOC_000265"; transcript_id "TCONS_00000330"; exon_number "1"; oId "TCONS_00009065"; tss_id "TSS295";
NW_004801606.1	Cufflinks	exon	40804127	40804479	.	-	.	gene_id "XLOC_000265"; transcript_id "TCONS_00000330"; exon_number "2"; oId "TCONS_00009065"; tss_id "TSS295";
NW_004801606.1	Cufflinks	exon	41802722	41802987	.	-	.	gene_id "XLOC_000266"; transcript_id "TCONS_00000331"; exon_number "1"; oId "TCONS_00009071"; tss_id "TSS296";
NW_004801606.1	Cufflinks	exon	41805611	41805872	.	-	.	gene_id "XLOC_000266"; transcript_id "TCONS_00000331"; exon_number "2"; oId "TCONS_00009071"; tss_id "TSS296";
NW_004801606.1	Cufflinks	exon	42210062	42210237	.	-	.	gene_id "XLOC_000267"; transcript_id "TCONS_00000332"; exon_number "1"; oId "TCONS_00009073"; tss_id "TSS297";
NW_004801606.1	Cufflinks	exon	42230167	42230270	.	-	.	gene_id "XLOC_000267"; transcript_id "TCONS_00000332"; exon_number "2"; oId "TCONS_00009073"; tss_id "TSS297";
NW_004801607.1	Cufflinks	exon	1257730	1258727	.	+	.	gene_id "XLOC_000268"; transcript_id "TCONS_00000333"; exon_number "1"; oId "TCONS_00009606"; tss_id "TSS298";
NW_004801607.1	Cufflinks	exon	1258734	1258781	.	+	.	gene_id "XLOC_000268"; transcript_id "TCONS_00000333"; exon_number "2"; oId "TCONS_00009606"; tss_id "TSS298";
NW_004801607.1	Cufflinks	exon	1779608	1779846	.	+	.	gene_id "XLOC_000269"; transcript_id "TCONS_00000334"; exon_number "1"; oId "TCONS_00009608"; tss_id "TSS299";
NW_004801607.1	Cufflinks	exon	1780194	1780272	.	+	.	gene_id "XLOC_000269"; transcript_id "TCONS_00000334"; exon_number "2"; oId "TCONS_00009608"; tss_id "TSS299";
NW_004801607.1	Cufflinks	exon	2172050	2172352	.	+	.	gene_id "XLOC_000270"; transcript_id "TCONS_00000335"; exon_number "1"; oId "TCONS_00010364"; tss_id "TSS300";
NW_004801607.1	Cufflinks	exon	2173556	2174503	.	+	.	gene_id "XLOC_000270"; transcript_id "TCONS_00000335"; exon_number "2"; oId "TCONS_00010364"; tss_id "TSS300";
NW_004801607.1	Cufflinks	exon	2190412	2190534	.	+	.	gene_id "XLOC_000270"; transcript_id "TCONS_00000335"; exon_number "3"; oId "TCONS_00010364"; tss_id "TSS300";
NW_004801607.1	Cufflinks	exon	2424806	2425050	.	+	.	gene_id "XLOC_000271"; transcript_id "TCONS_00000337"; exon_number "1"; oId "TCONS_00009619"; tss_id "TSS301";
NW_004801607.1	Cufflinks	exon	2513381	2513514	.	+	.	gene_id "XLOC_000271"; transcript_id "TCONS_00000337"; exon_number "2"; oId "TCONS_00009619"; tss_id "TSS301";
NW_004801607.1	Cufflinks	exon	2513786	2513857	.	+	.	gene_id "XLOC_000271"; transcript_id "TCONS_00000337"; exon_number "3"; oId "TCONS_00009619"; tss_id "TSS301";
NW_004801607.1	Cufflinks	exon	2538568	2538634	.	+	.	gene_id "XLOC_000271"; transcript_id "TCONS_00000337"; exon_number "4"; oId "TCONS_00009619"; tss_id "TSS301";
NW_004801607.1	Cufflinks	exon	2539498	2539672	.	+	.	gene_id "XLOC_000271"; transcript_id "TCONS_00000337"; exon_number "5"; oId "TCONS_00009619"; tss_id "TSS301";
NW_004801607.1	Cufflinks	exon	2602567	2602667	.	+	.	gene_id "XLOC_000271"; transcript_id "TCONS_00000337"; exon_number "6"; oId "TCONS_00009619"; tss_id "TSS301";
NW_004801607.1	Cufflinks	exon	2611453	2611666	.	+	.	gene_id "XLOC_000271"; transcript_id "TCONS_00000337"; exon_number "7"; oId "TCONS_00009619"; tss_id "TSS301";
NW_004801607.1	Cufflinks	exon	2630941	2631734	.	+	.	gene_id "XLOC_000271"; transcript_id "TCONS_00000337"; exon_number "8"; oId "TCONS_00009619"; tss_id "TSS301";
NW_004801607.1	Cufflinks	exon	2424806	2425050	.	+	.	gene_id "XLOC_000271"; transcript_id "TCONS_00000336"; exon_number "1"; oId "TCONS_00009618"; tss_id "TSS301";
NW_004801607.1	Cufflinks	exon	2513381	2513514	.	+	.	gene_id "XLOC_000271"; transcript_id "TCONS_00000336"; exon_number "2"; oId "TCONS_00009618"; tss_id "TSS301";
NW_004801607.1	Cufflinks	exon	2513786	2513857	.	+	.	gene_id "XLOC_000271"; transcript_id "TCONS_00000336"; exon_number "3"; oId "TCONS_00009618"; tss_id "TSS301";
NW_004801607.1	Cufflinks	exon	2602567	2602667	.	+	.	gene_id "XLOC_000271"; transcript_id "TCONS_00000336"; exon_number "4"; oId "TCONS_00009618"; tss_id "TSS301";
NW_004801607.1	Cufflinks	exon	2611453	2611666	.	+	.	gene_id "XLOC_000271"; transcript_id "TCONS_00000336"; exon_number "5"; oId "TCONS_00009618"; tss_id "TSS301";
NW_004801607.1	Cufflinks	exon	2630941	2631734	.	+	.	gene_id "XLOC_000271"; transcript_id "TCONS_00000336"; exon_number "6"; oId "TCONS_00009618"; tss_id "TSS301";
NW_004801607.1	Cufflinks	exon	2424806	2425050	.	+	.	gene_id "XLOC_000271"; transcript_id "TCONS_00000340"; exon_number "1"; oId "TCONS_00009622"; tss_id "TSS301";
NW_004801607.1	Cufflinks	exon	2513381	2513514	.	+	.	gene_id "XLOC_000271"; transcript_id "TCONS_00000340"; exon_number "2"; oId "TCONS_00009622"; tss_id "TSS301";
NW_004801607.1	Cufflinks	exon	2513786	2513857	.	+	.	gene_id "XLOC_000271"; transcript_id "TCONS_00000340"; exon_number "3"; oId "TCONS_00009622"; tss_id "TSS301";
NW_004801607.1	Cufflinks	exon	2538568	2538634	.	+	.	gene_id "XLOC_000271"; transcript_id "TCONS_00000340"; exon_number "4"; oId "TCONS_00009622"; tss_id "TSS301";
NW_004801607.1	Cufflinks	exon	2539498	2539672	.	+	.	gene_id "XLOC_000271"; transcript_id "TCONS_00000340"; exon_number "5"; oId "TCONS_00009622"; tss_id "TSS301";
NW_004801607.1	Cufflinks	exon	2602567	2602667	.	+	.	gene_id "XLOC_000271"; transcript_id "TCONS_00000340"; exon_number "6"; oId "TCONS_00009622"; tss_id "TSS301";
NW_004801607.1	Cufflinks	exon	2611453	2611666	.	+	.	gene_id "XLOC_000271"; transcript_id "TCONS_00000340"; exon_number "7"; oId "TCONS_00009622"; tss_id "TSS301";
NW_004801607.1	Cufflinks	exon	2651730	2652172	.	+	.	gene_id "XLOC_000271"; transcript_id "TCONS_00000340"; exon_number "8"; oId "TCONS_00009622"; tss_id "TSS301";
NW_004801607.1	Cufflinks	exon	2424806	2425050	.	+	.	gene_id "XLOC_000271"; transcript_id "TCONS_00000339"; exon_number "1"; oId "TCONS_00009621"; tss_id "TSS301";
NW_004801607.1	Cufflinks	exon	2602567	2602667	.	+	.	gene_id "XLOC_000271"; transcript_id "TCONS_00000339"; exon_number "2"; oId "TCONS_00009621"; tss_id "TSS301";
NW_004801607.1	Cufflinks	exon	2611453	2611666	.	+	.	gene_id "XLOC_000271"; transcript_id "TCONS_00000339"; exon_number "3"; oId "TCONS_00009621"; tss_id "TSS301";
NW_004801607.1	Cufflinks	exon	2651730	2652172	.	+	.	gene_id "XLOC_000271"; transcript_id "TCONS_00000339"; exon_number "4"; oId "TCONS_00009621"; tss_id "TSS301";
NW_004801607.1	Cufflinks	exon	2424806	2425050	.	+	.	gene_id "XLOC_000271"; transcript_id "TCONS_00000338"; exon_number "1"; oId "TCONS_00009620"; tss_id "TSS301";
NW_004801607.1	Cufflinks	exon	2513381	2513514	.	+	.	gene_id "XLOC_000271"; transcript_id "TCONS_00000338"; exon_number "2"; oId "TCONS_00009620"; tss_id "TSS301";
NW_004801607.1	Cufflinks	exon	2513786	2513857	.	+	.	gene_id "XLOC_000271"; transcript_id "TCONS_00000338"; exon_number "3"; oId "TCONS_00009620"; tss_id "TSS301";
NW_004801607.1	Cufflinks	exon	2602567	2602667	.	+	.	gene_id "XLOC_000271"; transcript_id "TCONS_00000338"; exon_number "4"; oId "TCONS_00009620"; tss_id "TSS301";
NW_004801607.1	Cufflinks	exon	2611453	2611666	.	+	.	gene_id "XLOC_000271"; transcript_id "TCONS_00000338"; exon_number "5"; oId "TCONS_00009620"; tss_id "TSS301";
NW_004801607.1	Cufflinks	exon	2651730	2652172	.	+	.	gene_id "XLOC_000271"; transcript_id "TCONS_00000338"; exon_number "6"; oId "TCONS_00009620"; tss_id "TSS301";
NW_004801607.1	Cufflinks	exon	2424810	2425050	.	+	.	gene_id "XLOC_000271"; transcript_id "TCONS_00000341"; exon_number "1"; oId "TCONS_00010368"; tss_id "TSS301";
NW_004801607.1	Cufflinks	exon	2513381	2513514	.	+	.	gene_id "XLOC_000271"; transcript_id "TCONS_00000341"; exon_number "2"; oId "TCONS_00010368"; tss_id "TSS301";
NW_004801607.1	Cufflinks	exon	2513786	2513869	.	+	.	gene_id "XLOC_000271"; transcript_id "TCONS_00000341"; exon_number "3"; oId "TCONS_00010368"; tss_id "TSS301";
NW_004801607.1	Cufflinks	exon	2424810	2425050	.	+	.	gene_id "XLOC_000271"; transcript_id "TCONS_00000342"; exon_number "1"; oId "TCONS_00010369"; tss_id "TSS301";
NW_004801607.1	Cufflinks	exon	2513381	2513514	.	+	.	gene_id "XLOC_000271"; transcript_id "TCONS_00000342"; exon_number "2"; oId "TCONS_00010369"; tss_id "TSS301";
NW_004801607.1	Cufflinks	exon	2538568	2538634	.	+	.	gene_id "XLOC_000271"; transcript_id "TCONS_00000342"; exon_number "3"; oId "TCONS_00010369"; tss_id "TSS301";
NW_004801607.1	Cufflinks	exon	2539498	2539689	.	+	.	gene_id "XLOC_000271"; transcript_id "TCONS_00000342"; exon_number "4"; oId "TCONS_00010369"; tss_id "TSS301";
NW_004801607.1	Cufflinks	exon	2424823	2425050	.	+	.	gene_id "XLOC_000271"; transcript_id "TCONS_00000344"; exon_number "1"; oId "TCONS_00010371"; tss_id "TSS301";
NW_004801607.1	Cufflinks	exon	2602567	2602667	.	+	.	gene_id "XLOC_000271"; transcript_id "TCONS_00000344"; exon_number "2"; oId "TCONS_00010371"; tss_id "TSS301";
NW_004801607.1	Cufflinks	exon	2611453	2611666	.	+	.	gene_id "XLOC_000271"; transcript_id "TCONS_00000344"; exon_number "3"; oId "TCONS_00010371"; tss_id "TSS301";
NW_004801607.1	Cufflinks	exon	2630944	2631954	.	+	.	gene_id "XLOC_000271"; transcript_id "TCONS_00000344"; exon_number "4"; oId "TCONS_00010371"; tss_id "TSS301";
NW_004801607.1	Cufflinks	exon	2424823	2425050	.	+	.	gene_id "XLOC_000271"; transcript_id "TCONS_00000343"; exon_number "1"; oId "TCONS_00010370"; tss_id "TSS301";
NW_004801607.1	Cufflinks	exon	2602567	2602667	.	+	.	gene_id "XLOC_000271"; transcript_id "TCONS_00000343"; exon_number "2"; oId "TCONS_00010370"; tss_id "TSS301";
NW_004801607.1	Cufflinks	exon	2611453	2611666	.	+	.	gene_id "XLOC_000271"; transcript_id "TCONS_00000343"; exon_number "3"; oId "TCONS_00010370"; tss_id "TSS301";
NW_004801607.1	Cufflinks	exon	2630941	2631954	.	+	.	gene_id "XLOC_000271"; transcript_id "TCONS_00000343"; exon_number "4"; oId "TCONS_00010370"; tss_id "TSS301";
NW_004801607.1	Cufflinks	exon	2512141	2512178	.	+	.	gene_id "XLOC_000271"; transcript_id "TCONS_00000345"; exon_number "1"; oId "TCONS_00010372"; tss_id "TSS302";
NW_004801607.1	Cufflinks	exon	2513381	2513514	.	+	.	gene_id "XLOC_000271"; transcript_id "TCONS_00000345"; exon_number "2"; oId "TCONS_00010372"; tss_id "TSS302";
NW_004801607.1	Cufflinks	exon	2513786	2513869	.	+	.	gene_id "XLOC_000271"; transcript_id "TCONS_00000345"; exon_number "3"; oId "TCONS_00010372"; tss_id "TSS302";
NW_004801607.1	Cufflinks	exon	2602640	2602667	.	+	.	gene_id "XLOC_000271"; transcript_id "TCONS_00000346"; exon_number "1"; oId "TCONS_00010374"; tss_id "TSS303";
NW_004801607.1	Cufflinks	exon	2611496	2611666	.	+	.	gene_id "XLOC_000271"; transcript_id "TCONS_00000346"; exon_number "2"; oId "TCONS_00010374"; tss_id "TSS303";
NW_004801607.1	Cufflinks	exon	2630941	2631954	.	+	.	gene_id "XLOC_000271"; transcript_id "TCONS_00000346"; exon_number "3"; oId "TCONS_00010374"; tss_id "TSS303";
NW_004801607.1	Cufflinks	exon	2757638	2757741	.	+	.	gene_id "XLOC_000272"; transcript_id "TCONS_00000347"; exon_number "1"; oId "TCONS_00010380"; tss_id "TSS304";
NW_004801607.1	Cufflinks	exon	2758163	2758544	.	+	.	gene_id "XLOC_000272"; transcript_id "TCONS_00000347"; exon_number "2"; oId "TCONS_00010380"; tss_id "TSS304";
NW_004801607.1	Cufflinks	exon	2758168	2758279	.	+	.	gene_id "XLOC_000272"; transcript_id "TCONS_00000349"; exon_number "1"; oId "TCONS_00010382"; tss_id "TSS305";
NW_004801607.1	Cufflinks	exon	2760347	2761910	.	+	.	gene_id "XLOC_000272"; transcript_id "TCONS_00000349"; exon_number "2"; oId "TCONS_00010382"; tss_id "TSS305";
NW_004801607.1	Cufflinks	exon	2769142	2770944	.	+	.	gene_id "XLOC_000272"; transcript_id "TCONS_00000349"; exon_number "3"; oId "TCONS_00010382"; tss_id "TSS305";
NW_004801607.1	Cufflinks	exon	2772361	2772493	.	+	.	gene_id "XLOC_000272"; transcript_id "TCONS_00000349"; exon_number "4"; oId "TCONS_00010382"; tss_id "TSS305";
NW_004801607.1	Cufflinks	exon	2772935	2773439	.	+	.	gene_id "XLOC_000272"; transcript_id "TCONS_00000349"; exon_number "5"; oId "TCONS_00010382"; tss_id "TSS305";
NW_004801607.1	Cufflinks	exon	2758168	2758279	.	+	.	gene_id "XLOC_000272"; transcript_id "TCONS_00000348"; exon_number "1"; oId "TCONS_00010381"; tss_id "TSS305";
NW_004801607.1	Cufflinks	exon	2760347	2761707	.	+	.	gene_id "XLOC_000272"; transcript_id "TCONS_00000348"; exon_number "2"; oId "TCONS_00010381"; tss_id "TSS305";
NW_004801607.1	Cufflinks	exon	2769142	2770944	.	+	.	gene_id "XLOC_000272"; transcript_id "TCONS_00000348"; exon_number "3"; oId "TCONS_00010381"; tss_id "TSS305";
NW_004801607.1	Cufflinks	exon	2772361	2772493	.	+	.	gene_id "XLOC_000272"; transcript_id "TCONS_00000348"; exon_number "4"; oId "TCONS_00010381"; tss_id "TSS305";
NW_004801607.1	Cufflinks	exon	2772935	2773439	.	+	.	gene_id "XLOC_000272"; transcript_id "TCONS_00000348"; exon_number "5"; oId "TCONS_00010381"; tss_id "TSS305";
NW_004801607.1	Cufflinks	exon	2758648	2760429	.	+	.	gene_id "XLOC_000272"; transcript_id "TCONS_00000350"; exon_number "1"; oId "TCONS_00010384"; tss_id "TSS306";
NW_004801607.1	Cufflinks	exon	2761612	2761707	.	+	.	gene_id "XLOC_000272"; transcript_id "TCONS_00000350"; exon_number "2"; oId "TCONS_00010384"; tss_id "TSS306";
NW_004801607.1	Cufflinks	exon	2770773	2770944	.	+	.	gene_id "XLOC_000272"; transcript_id "TCONS_00000350"; exon_number "3"; oId "TCONS_00010384"; tss_id "TSS306";
NW_004801607.1	Cufflinks	exon	2772361	2773439	.	+	.	gene_id "XLOC_000272"; transcript_id "TCONS_00000350"; exon_number "4"; oId "TCONS_00010384"; tss_id "TSS306";
NW_004801607.1	Cufflinks	exon	2765530	2770944	.	+	.	gene_id "XLOC_000272"; transcript_id "TCONS_00000352"; exon_number "1"; oId "TCONS_00010385"; tss_id "TSS307";
NW_004801607.1	Cufflinks	exon	2772361	2773439	.	+	.	gene_id "XLOC_000272"; transcript_id "TCONS_00000352"; exon_number "2"; oId "TCONS_00010385"; tss_id "TSS307";
NW_004801607.1	Cufflinks	exon	2765530	2770944	.	+	.	gene_id "XLOC_000272"; transcript_id "TCONS_00000351"; exon_number "1"; oId "TCONS_00009637"; tss_id "TSS307";
NW_004801607.1	Cufflinks	exon	2772361	2772493	.	+	.	gene_id "XLOC_000272"; transcript_id "TCONS_00000351"; exon_number "2"; oId "TCONS_00009637"; tss_id "TSS307";
NW_004801607.1	Cufflinks	exon	2772935	2773439	.	+	.	gene_id "XLOC_000272"; transcript_id "TCONS_00000351"; exon_number "3"; oId "TCONS_00009637"; tss_id "TSS307";
NW_004801607.1	Cufflinks	exon	9910080	9910641	.	+	.	gene_id "XLOC_000273"; transcript_id "TCONS_00000353"; exon_number "1"; oId "TCONS_00009695"; tss_id "TSS308";
NW_004801607.1	Cufflinks	exon	9910648	9910659	.	+	.	gene_id "XLOC_000273"; transcript_id "TCONS_00000353"; exon_number "2"; oId "TCONS_00009695"; tss_id "TSS308";
NW_004801607.1	Cufflinks	exon	12384037	12384549	.	+	.	gene_id "XLOC_000274"; transcript_id "TCONS_00000354"; exon_number "1"; oId "TCONS_00010434"; tss_id "TSS309";
NW_004801607.1	Cufflinks	exon	12385672	12385880	.	+	.	gene_id "XLOC_000274"; transcript_id "TCONS_00000354"; exon_number "2"; oId "TCONS_00010434"; tss_id "TSS309";
NW_004801607.1	Cufflinks	exon	12864685	12865351	.	+	.	gene_id "XLOC_000275"; transcript_id "TCONS_00000355"; exon_number "1"; oId "TCONS_00009711"; tss_id "TSS310";
NW_004801607.1	Cufflinks	exon	12865363	12865396	.	+	.	gene_id "XLOC_000275"; transcript_id "TCONS_00000355"; exon_number "2"; oId "TCONS_00009711"; tss_id "TSS310";
NW_004801607.1	Cufflinks	exon	12971119	12971134	.	+	.	gene_id "XLOC_000276"; transcript_id "TCONS_00000356"; exon_number "1"; oId "TCONS_00009723"; tss_id "TSS311";
NW_004801607.1	Cufflinks	exon	12971148	12971171	.	+	.	gene_id "XLOC_000276"; transcript_id "TCONS_00000356"; exon_number "2"; oId "TCONS_00009723"; tss_id "TSS311";
NW_004801607.1	Cufflinks	exon	12971181	12971375	.	+	.	gene_id "XLOC_000276"; transcript_id "TCONS_00000356"; exon_number "3"; oId "TCONS_00009723"; tss_id "TSS311";
NW_004801607.1	Cufflinks	exon	13207730	13207754	.	+	.	gene_id "XLOC_000277"; transcript_id "TCONS_00000357"; exon_number "1"; oId "TCONS_00010451"; tss_id "TSS312";
NW_004801607.1	Cufflinks	exon	13213319	13213502	.	+	.	gene_id "XLOC_000277"; transcript_id "TCONS_00000357"; exon_number "2"; oId "TCONS_00010451"; tss_id "TSS312";
NW_004801607.1	Cufflinks	exon	19875271	19875286	.	+	.	gene_id "XLOC_000278"; transcript_id "TCONS_00000358"; exon_number "1"; oId "TCONS_00009803"; tss_id "TSS313";
NW_004801607.1	Cufflinks	exon	19875405	19876548	.	+	.	gene_id "XLOC_000278"; transcript_id "TCONS_00000358"; exon_number "2"; oId "TCONS_00009803"; tss_id "TSS313";
NW_004801607.1	Cufflinks	exon	19913010	19913021	.	+	.	gene_id "XLOC_000279"; transcript_id "TCONS_00000359"; exon_number "1"; oId "TCONS_00009812"; tss_id "TSS314";
NW_004801607.1	Cufflinks	exon	19913032	19913446	.	+	.	gene_id "XLOC_000279"; transcript_id "TCONS_00000359"; exon_number "2"; oId "TCONS_00009812"; tss_id "TSS314";
NW_004801607.1	Cufflinks	exon	21650509	21650564	.	+	.	gene_id "XLOC_000280"; transcript_id "TCONS_00000360"; exon_number "1"; oId "TCONS_00010528"; tss_id "TSS315";
NW_004801607.1	Cufflinks	exon	21651765	21652328	.	+	.	gene_id "XLOC_000280"; transcript_id "TCONS_00000360"; exon_number "2"; oId "TCONS_00010528"; tss_id "TSS315";
NW_004801607.1	Cufflinks	exon	23259510	23259803	.	+	.	gene_id "XLOC_000281"; transcript_id "TCONS_00000361"; exon_number "1"; oId "TCONS_00009885"; tss_id "TSS316";
NW_004801607.1	Cufflinks	exon	23260122	23260127	.	+	.	gene_id "XLOC_000281"; transcript_id "TCONS_00000361"; exon_number "2"; oId "TCONS_00009885"; tss_id "TSS316";
NW_004801607.1	Cufflinks	exon	25241499	25241549	.	+	.	gene_id "XLOC_000282"; transcript_id "TCONS_00000362"; exon_number "1"; oId "TCONS_00009894"; tss_id "TSS317";
NW_004801607.1	Cufflinks	exon	25241562	25241820	.	+	.	gene_id "XLOC_000282"; transcript_id "TCONS_00000362"; exon_number "2"; oId "TCONS_00009894"; tss_id "TSS317";
NW_004801607.1	Cufflinks	exon	25242729	25242731	.	+	.	gene_id "XLOC_000282"; transcript_id "TCONS_00000362"; exon_number "3"; oId "TCONS_00009894"; tss_id "TSS317";
NW_004801607.1	Cufflinks	exon	25243310	25243360	.	+	.	gene_id "XLOC_000282"; transcript_id "TCONS_00000362"; exon_number "4"; oId "TCONS_00009894"; tss_id "TSS317";
NW_004801607.1	Cufflinks	exon	25243588	25243597	.	+	.	gene_id "XLOC_000282"; transcript_id "TCONS_00000362"; exon_number "5"; oId "TCONS_00009894"; tss_id "TSS317";
NW_004801607.1	Cufflinks	exon	25753958	25753984	.	+	.	gene_id "XLOC_000283"; transcript_id "TCONS_00000363"; exon_number "1"; oId "TCONS_00009895"; tss_id "TSS318";
NW_004801607.1	Cufflinks	exon	25753994	25754014	.	+	.	gene_id "XLOC_000283"; transcript_id "TCONS_00000363"; exon_number "2"; oId "TCONS_00009895"; tss_id "TSS318";
NW_004801607.1	Cufflinks	exon	25754134	25754695	.	+	.	gene_id "XLOC_000283"; transcript_id "TCONS_00000363"; exon_number "3"; oId "TCONS_00009895"; tss_id "TSS318";
NW_004801607.1	Cufflinks	exon	25754703	25754850	.	+	.	gene_id "XLOC_000283"; transcript_id "TCONS_00000363"; exon_number "4"; oId "TCONS_00009895"; tss_id "TSS318";
NW_004801607.1	Cufflinks	exon	25754858	25755022	.	+	.	gene_id "XLOC_000283"; transcript_id "TCONS_00000363"; exon_number "5"; oId "TCONS_00009895"; tss_id "TSS318";
NW_004801607.1	Cufflinks	exon	35085346	35085385	.	+	.	gene_id "XLOC_000284"; transcript_id "TCONS_00000364"; exon_number "1"; oId "TCONS_00009942"; tss_id "TSS319";
NW_004801607.1	Cufflinks	exon	35087158	35087316	.	+	.	gene_id "XLOC_000284"; transcript_id "TCONS_00000364"; exon_number "2"; oId "TCONS_00009942"; tss_id "TSS319";
NW_004801607.1	Cufflinks	exon	35090748	35090904	.	+	.	gene_id "XLOC_000284"; transcript_id "TCONS_00000364"; exon_number "3"; oId "TCONS_00009942"; tss_id "TSS319";
NW_004801607.1	Cufflinks	exon	35094653	35094961	.	+	.	gene_id "XLOC_000284"; transcript_id "TCONS_00000364"; exon_number "4"; oId "TCONS_00009942"; tss_id "TSS319";
NW_004801607.1	Cufflinks	exon	35095024	35095058	.	+	.	gene_id "XLOC_000285"; transcript_id "TCONS_00000365"; exon_number "1"; oId "TCONS_00009943"; tss_id "TSS320";
NW_004801607.1	Cufflinks	exon	35101120	35101321	.	+	.	gene_id "XLOC_000285"; transcript_id "TCONS_00000365"; exon_number "2"; oId "TCONS_00009943"; tss_id "TSS320";
NW_004801607.1	Cufflinks	exon	36188667	36189120	.	+	.	gene_id "XLOC_000286"; transcript_id "TCONS_00000366"; exon_number "1"; oId "TCONS_00009948"; tss_id "TSS321";
NW_004801607.1	Cufflinks	exon	36189403	36189408	.	+	.	gene_id "XLOC_000286"; transcript_id "TCONS_00000366"; exon_number "2"; oId "TCONS_00009948"; tss_id "TSS321";
NW_004801607.1	Cufflinks	exon	36492998	36493250	.	+	.	gene_id "XLOC_000287"; transcript_id "TCONS_00000367"; exon_number "1"; oId "TCONS_00010569"; tss_id "TSS322";
NW_004801607.1	Cufflinks	exon	36493883	36496016	.	+	.	gene_id "XLOC_000287"; transcript_id "TCONS_00000367"; exon_number "2"; oId "TCONS_00010569"; tss_id "TSS322";
NW_004801607.1	Cufflinks	exon	36494798	36495719	.	+	.	gene_id "XLOC_000287"; transcript_id "TCONS_00000368"; exon_number "1"; oId "TCONS_00009960"; tss_id "TSS323";
NW_004801607.1	Cufflinks	exon	36495789	36495977	.	+	.	gene_id "XLOC_000287"; transcript_id "TCONS_00000368"; exon_number "2"; oId "TCONS_00009960"; tss_id "TSS323";
NW_004801607.1	Cufflinks	exon	37570735	37571573	.	+	.	gene_id "XLOC_000288"; transcript_id "TCONS_00000369"; exon_number "1"; oId "TCONS_00009980"; tss_id "TSS324";
NW_004801607.1	Cufflinks	exon	37571583	37572011	.	+	.	gene_id "XLOC_000288"; transcript_id "TCONS_00000369"; exon_number "2"; oId "TCONS_00009980"; tss_id "TSS324";
NW_004801607.1	Cufflinks	exon	1238636	1239025	.	-	.	gene_id "XLOC_000289"; transcript_id "TCONS_00000370"; exon_number "1"; oId "TCONS_00009998"; tss_id "TSS325";
NW_004801607.1	Cufflinks	exon	1243584	1243728	.	-	.	gene_id "XLOC_000289"; transcript_id "TCONS_00000370"; exon_number "2"; oId "TCONS_00009998"; tss_id "TSS325";
NW_004801607.1	Cufflinks	exon	1274826	1274948	.	-	.	gene_id "XLOC_000289"; transcript_id "TCONS_00000370"; exon_number "3"; oId "TCONS_00009998"; tss_id "TSS325";
NW_004801607.1	Cufflinks	exon	1275804	1276100	.	-	.	gene_id "XLOC_000289"; transcript_id "TCONS_00000370"; exon_number "4"; oId "TCONS_00009998"; tss_id "TSS325";
NW_004801607.1	Cufflinks	exon	1261878	1262010	.	-	.	gene_id "XLOC_000289"; transcript_id "TCONS_00000371"; exon_number "1"; oId "TCONS_00010588"; tss_id "TSS325";
NW_004801607.1	Cufflinks	exon	1274826	1274948	.	-	.	gene_id "XLOC_000289"; transcript_id "TCONS_00000371"; exon_number "2"; oId "TCONS_00010588"; tss_id "TSS325";
NW_004801607.1	Cufflinks	exon	1275804	1276100	.	-	.	gene_id "XLOC_000289"; transcript_id "TCONS_00000371"; exon_number "3"; oId "TCONS_00010588"; tss_id "TSS325";
NW_004801607.1	Cufflinks	exon	1745480	1745619	.	-	.	gene_id "XLOC_000290"; transcript_id "TCONS_00000372"; exon_number "1"; oId "TCONS_00010589"; tss_id "TSS326";
NW_004801607.1	Cufflinks	exon	1757161	1757282	.	-	.	gene_id "XLOC_000290"; transcript_id "TCONS_00000372"; exon_number "2"; oId "TCONS_00010589"; tss_id "TSS326";
NW_004801607.1	Cufflinks	exon	1758016	1758253	.	-	.	gene_id "XLOC_000290"; transcript_id "TCONS_00000372"; exon_number "3"; oId "TCONS_00010589"; tss_id "TSS326";
NW_004801607.1	Cufflinks	exon	1756085	1757055	.	-	.	gene_id "XLOC_000290"; transcript_id "TCONS_00000373"; exon_number "1"; oId "TCONS_00010590"; tss_id "TSS327";
NW_004801607.1	Cufflinks	exon	1757161	1757282	.	-	.	gene_id "XLOC_000290"; transcript_id "TCONS_00000373"; exon_number "2"; oId "TCONS_00010590"; tss_id "TSS327";
NW_004801607.1	Cufflinks	exon	1758016	1758245	.	-	.	gene_id "XLOC_000290"; transcript_id "TCONS_00000373"; exon_number "3"; oId "TCONS_00010590"; tss_id "TSS327";
NW_004801607.1	Cufflinks	exon	1786382	1786429	.	-	.	gene_id "XLOC_000290"; transcript_id "TCONS_00000373"; exon_number "4"; oId "TCONS_00010590"; tss_id "TSS327";
NW_004801607.1	Cufflinks	exon	1779509	1779846	.	-	.	gene_id "XLOC_000290"; transcript_id "TCONS_00000374"; exon_number "1"; oId "TCONS_00010591"; tss_id "TSS327";
NW_004801607.1	Cufflinks	exon	1786382	1786429	.	-	.	gene_id "XLOC_000290"; transcript_id "TCONS_00000374"; exon_number "2"; oId "TCONS_00010591"; tss_id "TSS327";
NW_004801607.1	Cufflinks	exon	2424806	2425050	.	-	.	gene_id "XLOC_000291"; transcript_id "TCONS_00000375"; exon_number "1"; oId "TCONS_00010011"; tss_id "TSS328";
NW_004801607.1	Cufflinks	exon	2602567	2602667	.	-	.	gene_id "XLOC_000291"; transcript_id "TCONS_00000375"; exon_number "2"; oId "TCONS_00010011"; tss_id "TSS328";
NW_004801607.1	Cufflinks	exon	2611453	2611666	.	-	.	gene_id "XLOC_000291"; transcript_id "TCONS_00000375"; exon_number "3"; oId "TCONS_00010011"; tss_id "TSS328";
NW_004801607.1	Cufflinks	exon	2630941	2631552	.	-	.	gene_id "XLOC_000291"; transcript_id "TCONS_00000375"; exon_number "4"; oId "TCONS_00010011"; tss_id "TSS328";
NW_004801607.1	Cufflinks	exon	2677587	2677663	.	-	.	gene_id "XLOC_000292"; transcript_id "TCONS_00000376"; exon_number "1"; oId "TCONS_00010021"; tss_id "TSS329";
NW_004801607.1	Cufflinks	exon	2757634	2757741	.	-	.	gene_id "XLOC_000292"; transcript_id "TCONS_00000376"; exon_number "2"; oId "TCONS_00010021"; tss_id "TSS329";
NW_004801607.1	Cufflinks	exon	2758163	2758348	.	-	.	gene_id "XLOC_000292"; transcript_id "TCONS_00000376"; exon_number "3"; oId "TCONS_00010021"; tss_id "TSS329";
NW_004801607.1	Cufflinks	exon	7518633	7518924	.	-	.	gene_id "XLOC_000293"; transcript_id "TCONS_00000377"; exon_number "1"; oId "TCONS_00010048"; tss_id "TSS330";
NW_004801607.1	Cufflinks	exon	7518930	7519106	.	-	.	gene_id "XLOC_000293"; transcript_id "TCONS_00000377"; exon_number "2"; oId "TCONS_00010048"; tss_id "TSS330";
NW_004801607.1	Cufflinks	exon	7519113	7519256	.	-	.	gene_id "XLOC_000293"; transcript_id "TCONS_00000377"; exon_number "3"; oId "TCONS_00010048"; tss_id "TSS330";
NW_004801607.1	Cufflinks	exon	9700632	9700747	.	-	.	gene_id "XLOC_000294"; transcript_id "TCONS_00000378"; exon_number "1"; oId "TCONS_00010069"; tss_id "TSS331";
NW_004801607.1	Cufflinks	exon	9701958	9702141	.	-	.	gene_id "XLOC_000294"; transcript_id "TCONS_00000378"; exon_number "2"; oId "TCONS_00010069"; tss_id "TSS331";
NW_004801607.1	Cufflinks	exon	12384033	12384549	.	-	.	gene_id "XLOC_000295"; transcript_id "TCONS_00000379"; exon_number "1"; oId "TCONS_00010092"; tss_id "TSS332";
NW_004801607.1	Cufflinks	exon	12385672	12385912	.	-	.	gene_id "XLOC_000295"; transcript_id "TCONS_00000379"; exon_number "2"; oId "TCONS_00010092"; tss_id "TSS332";
NW_004801607.1	Cufflinks	exon	19865345	19865375	.	-	.	gene_id "XLOC_000296"; transcript_id "TCONS_00000380"; exon_number "1"; oId "TCONS_00010201"; tss_id "TSS333";
NW_004801607.1	Cufflinks	exon	19865387	19865401	.	-	.	gene_id "XLOC_000296"; transcript_id "TCONS_00000380"; exon_number "2"; oId "TCONS_00010201"; tss_id "TSS333";
NW_004801607.1	Cufflinks	exon	19865498	19865508	.	-	.	gene_id "XLOC_000296"; transcript_id "TCONS_00000380"; exon_number "3"; oId "TCONS_00010201"; tss_id "TSS333";
NW_004801607.1	Cufflinks	exon	19865579	19865845	.	-	.	gene_id "XLOC_000296"; transcript_id "TCONS_00000380"; exon_number "4"; oId "TCONS_00010201"; tss_id "TSS333";
NW_004801607.1	Cufflinks	exon	20631693	20631966	.	-	.	gene_id "XLOC_000297"; transcript_id "TCONS_00000381"; exon_number "1"; oId "TCONS_00010239"; tss_id "TSS334";
NW_004801607.1	Cufflinks	exon	20632028	20632849	.	-	.	gene_id "XLOC_000297"; transcript_id "TCONS_00000381"; exon_number "2"; oId "TCONS_00010239"; tss_id "TSS334";
NW_004801607.1	Cufflinks	exon	20633083	20633428	.	-	.	gene_id "XLOC_000297"; transcript_id "TCONS_00000381"; exon_number "3"; oId "TCONS_00010239"; tss_id "TSS334";
NW_004801607.1	Cufflinks	exon	22282465	22282543	.	-	.	gene_id "XLOC_000298"; transcript_id "TCONS_00000382"; exon_number "1"; oId "TCONS_00010264"; tss_id "TSS335";
NW_004801607.1	Cufflinks	exon	22282674	22282953	.	-	.	gene_id "XLOC_000298"; transcript_id "TCONS_00000382"; exon_number "2"; oId "TCONS_00010264"; tss_id "TSS335";
NW_004801607.1	Cufflinks	exon	24768074	24768093	.	-	.	gene_id "XLOC_000299"; transcript_id "TCONS_00000383"; exon_number "1"; oId "TCONS_00010281"; tss_id "TSS336";
NW_004801607.1	Cufflinks	exon	24811679	24811726	.	-	.	gene_id "XLOC_000299"; transcript_id "TCONS_00000383"; exon_number "2"; oId "TCONS_00010281"; tss_id "TSS336";
NW_004801607.1	Cufflinks	exon	25094680	25094777	.	-	.	gene_id "XLOC_000299"; transcript_id "TCONS_00000383"; exon_number "3"; oId "TCONS_00010281"; tss_id "TSS336";
NW_004801607.1	Cufflinks	exon	25370919	25370960	.	-	.	gene_id "XLOC_000299"; transcript_id "TCONS_00000383"; exon_number "4"; oId "TCONS_00010281"; tss_id "TSS336";
NW_004801607.1	Cufflinks	exon	25003418	25003656	.	-	.	gene_id "XLOC_000300"; transcript_id "TCONS_00000384"; exon_number "1"; oId "TCONS_00010282"; tss_id "TSS337";
NW_004801607.1	Cufflinks	exon	25328470	25328718	.	-	.	gene_id "XLOC_000300"; transcript_id "TCONS_00000384"; exon_number "2"; oId "TCONS_00010282"; tss_id "TSS337";
NW_004801607.1	Cufflinks	exon	25328734	25328847	.	-	.	gene_id "XLOC_000300"; transcript_id "TCONS_00000384"; exon_number "3"; oId "TCONS_00010282"; tss_id "TSS337";
NW_004801607.1	Cufflinks	exon	25328911	25328932	.	-	.	gene_id "XLOC_000300"; transcript_id "TCONS_00000384"; exon_number "4"; oId "TCONS_00010282"; tss_id "TSS337";
NW_004801607.1	Cufflinks	exon	25328946	25328975	.	-	.	gene_id "XLOC_000300"; transcript_id "TCONS_00000384"; exon_number "5"; oId "TCONS_00010282"; tss_id "TSS337";
NW_004801607.1	Cufflinks	exon	28803161	28803232	.	-	.	gene_id "XLOC_000301"; transcript_id "TCONS_00000385"; exon_number "1"; oId "TCONS_00010290"; tss_id "TSS338";
NW_004801607.1	Cufflinks	exon	28803249	28803359	.	-	.	gene_id "XLOC_000301"; transcript_id "TCONS_00000385"; exon_number "2"; oId "TCONS_00010290"; tss_id "TSS338";
NW_004801607.1	Cufflinks	exon	28803411	28803670	.	-	.	gene_id "XLOC_000301"; transcript_id "TCONS_00000385"; exon_number "3"; oId "TCONS_00010290"; tss_id "TSS338";
NW_004801607.1	Cufflinks	exon	28803822	28803827	.	-	.	gene_id "XLOC_000301"; transcript_id "TCONS_00000385"; exon_number "4"; oId "TCONS_00010290"; tss_id "TSS338";
NW_004801607.1	Cufflinks	exon	31101420	31101837	.	-	.	gene_id "XLOC_000302"; transcript_id "TCONS_00000386"; exon_number "1"; oId "TCONS_00010300"; tss_id "TSS339";
NW_004801607.1	Cufflinks	exon	31101844	31102032	.	-	.	gene_id "XLOC_000302"; transcript_id "TCONS_00000386"; exon_number "2"; oId "TCONS_00010300"; tss_id "TSS339";
NW_004801607.1	Cufflinks	exon	31789069	31789576	.	-	.	gene_id "XLOC_000303"; transcript_id "TCONS_00000387"; exon_number "1"; oId "TCONS_00010304"; tss_id "TSS340";
NW_004801607.1	Cufflinks	exon	31789700	31789836	.	-	.	gene_id "XLOC_000303"; transcript_id "TCONS_00000387"; exon_number "2"; oId "TCONS_00010304"; tss_id "TSS340";
NW_004801607.1	Cufflinks	exon	31791901	31792015	.	-	.	gene_id "XLOC_000303"; transcript_id "TCONS_00000387"; exon_number "3"; oId "TCONS_00010304"; tss_id "TSS340";
NW_004801607.1	Cufflinks	exon	31807048	31807184	.	-	.	gene_id "XLOC_000304"; transcript_id "TCONS_00000388"; exon_number "1"; oId "TCONS_00010671"; tss_id "TSS341";
NW_004801607.1	Cufflinks	exon	31809925	31809997	.	-	.	gene_id "XLOC_000304"; transcript_id "TCONS_00000388"; exon_number "2"; oId "TCONS_00010671"; tss_id "TSS341";
NW_004801607.1	Cufflinks	exon	31810654	31810870	.	-	.	gene_id "XLOC_000304"; transcript_id "TCONS_00000388"; exon_number "3"; oId "TCONS_00010671"; tss_id "TSS341";
NW_004801607.1	Cufflinks	exon	35180440	35180611	.	-	.	gene_id "XLOC_000305"; transcript_id "TCONS_00000389"; exon_number "1"; oId "TCONS_00010318"; tss_id "TSS342";
NW_004801607.1	Cufflinks	exon	35185916	35186012	.	-	.	gene_id "XLOC_000305"; transcript_id "TCONS_00000389"; exon_number "2"; oId "TCONS_00010318"; tss_id "TSS342";
NW_004801607.1	Cufflinks	exon	36187388	36187476	.	-	.	gene_id "XLOC_000306"; transcript_id "TCONS_00000390"; exon_number "1"; oId "TCONS_00010680"; tss_id "TSS343";
NW_004801607.1	Cufflinks	exon	36189561	36190442	.	-	.	gene_id "XLOC_000306"; transcript_id "TCONS_00000390"; exon_number "2"; oId "TCONS_00010680"; tss_id "TSS343";
NW_004801607.1	Cufflinks	exon	36487201	36487360	.	-	.	gene_id "XLOC_000307"; transcript_id "TCONS_00000391"; exon_number "1"; oId "TCONS_00010334"; tss_id "TSS344";
NW_004801607.1	Cufflinks	exon	36487605	36487698	.	-	.	gene_id "XLOC_000307"; transcript_id "TCONS_00000391"; exon_number "2"; oId "TCONS_00010334"; tss_id "TSS344";
NW_004801608.1	Cufflinks	exon	9102704	9102842	.	+	.	gene_id "XLOC_000308"; transcript_id "TCONS_00000392"; exon_number "1"; oId "TCONS_00010854"; tss_id "TSS345";
NW_004801608.1	Cufflinks	exon	9104948	9105364	.	+	.	gene_id "XLOC_000308"; transcript_id "TCONS_00000392"; exon_number "2"; oId "TCONS_00010854"; tss_id "TSS345";
NW_004801608.1	Cufflinks	exon	9105885	9106456	.	+	.	gene_id "XLOC_000309"; transcript_id "TCONS_00000393"; exon_number "1"; oId "TCONS_00010856"; tss_id "TSS346";
NW_004801608.1	Cufflinks	exon	9106473	9106476	.	+	.	gene_id "XLOC_000309"; transcript_id "TCONS_00000393"; exon_number "2"; oId "TCONS_00010856"; tss_id "TSS346";
NW_004801608.1	Cufflinks	exon	9106789	9106801	.	+	.	gene_id "XLOC_000309"; transcript_id "TCONS_00000393"; exon_number "3"; oId "TCONS_00010856"; tss_id "TSS346";
NW_004801608.1	Cufflinks	exon	9116269	9116295	.	+	.	gene_id "XLOC_000310"; transcript_id "TCONS_00000394"; exon_number "1"; oId "TCONS_00010862"; tss_id "TSS347";
NW_004801608.1	Cufflinks	exon	9116529	9116728	.	+	.	gene_id "XLOC_000310"; transcript_id "TCONS_00000394"; exon_number "2"; oId "TCONS_00010862"; tss_id "TSS347";
NW_004801608.1	Cufflinks	exon	15445194	15445268	.	+	.	gene_id "XLOC_000311"; transcript_id "TCONS_00000395"; exon_number "1"; oId "TCONS_00010940"; tss_id "TSS348";
NW_004801608.1	Cufflinks	exon	15445294	15445364	.	+	.	gene_id "XLOC_000311"; transcript_id "TCONS_00000395"; exon_number "2"; oId "TCONS_00010940"; tss_id "TSS348";
NW_004801608.1	Cufflinks	exon	15451392	15451394	.	+	.	gene_id "XLOC_000311"; transcript_id "TCONS_00000395"; exon_number "3"; oId "TCONS_00010940"; tss_id "TSS348";
NW_004801608.1	Cufflinks	exon	15820172	15820345	.	+	.	gene_id "XLOC_000311"; transcript_id "TCONS_00000395"; exon_number "4"; oId "TCONS_00010940"; tss_id "TSS348";
NW_004801608.1	Cufflinks	exon	15820361	15820391	.	+	.	gene_id "XLOC_000311"; transcript_id "TCONS_00000395"; exon_number "5"; oId "TCONS_00010940"; tss_id "TSS348";
NW_004801608.1	Cufflinks	exon	18264714	18264719	.	+	.	gene_id "XLOC_000312"; transcript_id "TCONS_00000396"; exon_number "1"; oId "TCONS_00010961"; tss_id "TSS349";
NW_004801608.1	Cufflinks	exon	18264852	18265098	.	+	.	gene_id "XLOC_000312"; transcript_id "TCONS_00000396"; exon_number "2"; oId "TCONS_00010961"; tss_id "TSS349";
NW_004801608.1	Cufflinks	exon	19752233	19752533	.	+	.	gene_id "XLOC_000313"; transcript_id "TCONS_00000397"; exon_number "1"; oId "TCONS_00010968"; tss_id "TSS350";
NW_004801608.1	Cufflinks	exon	19759388	19759629	.	+	.	gene_id "XLOC_000313"; transcript_id "TCONS_00000397"; exon_number "2"; oId "TCONS_00010968"; tss_id "TSS350";
NW_004801608.1	Cufflinks	exon	19800753	19800929	.	+	.	gene_id "XLOC_000313"; transcript_id "TCONS_00000397"; exon_number "3"; oId "TCONS_00010968"; tss_id "TSS350";
NW_004801608.1	Cufflinks	exon	23013590	23013595	.	+	.	gene_id "XLOC_000314"; transcript_id "TCONS_00000398"; exon_number "1"; oId "TCONS_00010997"; tss_id "TSS351";
NW_004801608.1	Cufflinks	exon	23014036	23014316	.	+	.	gene_id "XLOC_000314"; transcript_id "TCONS_00000398"; exon_number "2"; oId "TCONS_00010997"; tss_id "TSS351";
NW_004801608.1	Cufflinks	exon	23133746	23134220	.	+	.	gene_id "XLOC_000315"; transcript_id "TCONS_00000399"; exon_number "1"; oId "TCONS_00011009"; tss_id "TSS352";
NW_004801608.1	Cufflinks	exon	23134647	23134653	.	+	.	gene_id "XLOC_000315"; transcript_id "TCONS_00000399"; exon_number "2"; oId "TCONS_00011009"; tss_id "TSS352";
NW_004801608.1	Cufflinks	exon	30714566	30714747	.	+	.	gene_id "XLOC_000316"; transcript_id "TCONS_00000400"; exon_number "1"; oId "TCONS_00011143"; tss_id "TSS353";
NW_004801608.1	Cufflinks	exon	30714824	30715082	.	+	.	gene_id "XLOC_000316"; transcript_id "TCONS_00000400"; exon_number "2"; oId "TCONS_00011143"; tss_id "TSS353";
NW_004801608.1	Cufflinks	exon	30714573	30714609	.	+	.	gene_id "XLOC_000316"; transcript_id "TCONS_00000401"; exon_number "1"; oId "TCONS_00011144"; tss_id "TSS353";
NW_004801608.1	Cufflinks	exon	30714623	30714762	.	+	.	gene_id "XLOC_000316"; transcript_id "TCONS_00000401"; exon_number "2"; oId "TCONS_00011144"; tss_id "TSS353";
NW_004801608.1	Cufflinks	exon	1858401	1859051	.	-	.	gene_id "XLOC_000317"; transcript_id "TCONS_00000402"; exon_number "1"; oId "TCONS_00011152"; tss_id "TSS354";
NW_004801608.1	Cufflinks	exon	1859137	1859221	.	-	.	gene_id "XLOC_000317"; transcript_id "TCONS_00000402"; exon_number "2"; oId "TCONS_00011152"; tss_id "TSS354";
NW_004801608.1	Cufflinks	exon	1861197	1861245	.	-	.	gene_id "XLOC_000317"; transcript_id "TCONS_00000402"; exon_number "3"; oId "TCONS_00011152"; tss_id "TSS354";
NW_004801608.1	Cufflinks	exon	7500992	7502232	.	-	.	gene_id "XLOC_000318"; transcript_id "TCONS_00000403"; exon_number "1"; oId "TCONS_00011674"; tss_id "TSS355";
NW_004801608.1	Cufflinks	exon	7502842	7502849	.	-	.	gene_id "XLOC_000318"; transcript_id "TCONS_00000403"; exon_number "2"; oId "TCONS_00011674"; tss_id "TSS355";
NW_004801608.1	Cufflinks	exon	9102599	9102842	.	-	.	gene_id "XLOC_000319"; transcript_id "TCONS_00000404"; exon_number "1"; oId "TCONS_00011691"; tss_id "TSS356";
NW_004801608.1	Cufflinks	exon	9103074	9104025	.	-	.	gene_id "XLOC_000319"; transcript_id "TCONS_00000404"; exon_number "2"; oId "TCONS_00011691"; tss_id "TSS356";
NW_004801608.1	Cufflinks	exon	12502906	12503184	.	-	.	gene_id "XLOC_000320"; transcript_id "TCONS_00000405"; exon_number "1"; oId "TCONS_00011301"; tss_id "TSS357";
NW_004801608.1	Cufflinks	exon	12503401	12503423	.	-	.	gene_id "XLOC_000320"; transcript_id "TCONS_00000405"; exon_number "2"; oId "TCONS_00011301"; tss_id "TSS357";
NW_004801608.1	Cufflinks	exon	12534844	12534905	.	-	.	gene_id "XLOC_000321"; transcript_id "TCONS_00000406"; exon_number "1"; oId "TCONS_00011309"; tss_id "TSS358";
NW_004801608.1	Cufflinks	exon	12534911	12534946	.	-	.	gene_id "XLOC_000321"; transcript_id "TCONS_00000406"; exon_number "2"; oId "TCONS_00011309"; tss_id "TSS358";
NW_004801608.1	Cufflinks	exon	12534969	12535139	.	-	.	gene_id "XLOC_000321"; transcript_id "TCONS_00000406"; exon_number "3"; oId "TCONS_00011309"; tss_id "TSS358";
NW_004801608.1	Cufflinks	exon	14516932	14517307	.	-	.	gene_id "XLOC_000322"; transcript_id "TCONS_00000407"; exon_number "1"; oId "TCONS_00011328"; tss_id "TSS359";
NW_004801608.1	Cufflinks	exon	14519412	14519456	.	-	.	gene_id "XLOC_000322"; transcript_id "TCONS_00000407"; exon_number "2"; oId "TCONS_00011328"; tss_id "TSS359";
NW_004801608.1	Cufflinks	exon	14520263	14520335	.	-	.	gene_id "XLOC_000322"; transcript_id "TCONS_00000407"; exon_number "3"; oId "TCONS_00011328"; tss_id "TSS359";
NW_004801608.1	Cufflinks	exon	14521383	14521420	.	-	.	gene_id "XLOC_000322"; transcript_id "TCONS_00000407"; exon_number "4"; oId "TCONS_00011328"; tss_id "TSS359";
NW_004801608.1	Cufflinks	exon	14520153	14520335	.	-	.	gene_id "XLOC_000322"; transcript_id "TCONS_00000408"; exon_number "1"; oId "TCONS_00011329"; tss_id "TSS359";
NW_004801608.1	Cufflinks	exon	14521383	14521425	.	-	.	gene_id "XLOC_000322"; transcript_id "TCONS_00000408"; exon_number "2"; oId "TCONS_00011329"; tss_id "TSS359";
NW_004801608.1	Cufflinks	exon	28258909	28259073	.	-	.	gene_id "XLOC_000323"; transcript_id "TCONS_00000409"; exon_number "1"; oId "TCONS_00011460"; tss_id "TSS360";
NW_004801608.1	Cufflinks	exon	28265427	28265505	.	-	.	gene_id "XLOC_000323"; transcript_id "TCONS_00000409"; exon_number "2"; oId "TCONS_00011460"; tss_id "TSS360";
NW_004801608.1	Cufflinks	exon	29690011	29690098	.	-	.	gene_id "XLOC_000324"; transcript_id "TCONS_00000410"; exon_number "1"; oId "TCONS_00011492"; tss_id "TSS361";
NW_004801608.1	Cufflinks	exon	29690181	29690304	.	-	.	gene_id "XLOC_000324"; transcript_id "TCONS_00000410"; exon_number "2"; oId "TCONS_00011492"; tss_id "TSS361";
NW_004801608.1	Cufflinks	exon	30674226	30674308	.	-	.	gene_id "XLOC_000325"; transcript_id "TCONS_00000411"; exon_number "1"; oId "TCONS_00011503"; tss_id "TSS362";
NW_004801608.1	Cufflinks	exon	30674533	30674681	.	-	.	gene_id "XLOC_000325"; transcript_id "TCONS_00000411"; exon_number "2"; oId "TCONS_00011503"; tss_id "TSS362";
NW_004801609.1	Cufflinks	exon	564870	565093	.	+	.	gene_id "XLOC_000326"; transcript_id "TCONS_00000412"; exon_number "1"; oId "TCONS_00011888"; tss_id "TSS363";
NW_004801609.1	Cufflinks	exon	565124	565128	.	+	.	gene_id "XLOC_000326"; transcript_id "TCONS_00000412"; exon_number "2"; oId "TCONS_00011888"; tss_id "TSS363";
NW_004801609.1	Cufflinks	exon	623892	624037	.	+	.	gene_id "XLOC_000327"; transcript_id "TCONS_00000413"; exon_number "1"; oId "TCONS_00011900"; tss_id "TSS364";
NW_004801609.1	Cufflinks	exon	624310	624621	.	+	.	gene_id "XLOC_000327"; transcript_id "TCONS_00000413"; exon_number "2"; oId "TCONS_00011900"; tss_id "TSS364";
NW_004801609.1	Cufflinks	exon	784278	784473	.	+	.	gene_id "XLOC_000328"; transcript_id "TCONS_00000414"; exon_number "1"; oId "TCONS_00011907"; tss_id "TSS365";
NW_004801609.1	Cufflinks	exon	787050	787177	.	+	.	gene_id "XLOC_000328"; transcript_id "TCONS_00000414"; exon_number "2"; oId "TCONS_00011907"; tss_id "TSS365";
NW_004801609.1	Cufflinks	exon	788204	788293	.	+	.	gene_id "XLOC_000328"; transcript_id "TCONS_00000414"; exon_number "3"; oId "TCONS_00011907"; tss_id "TSS365";
NW_004801609.1	Cufflinks	exon	789699	789806	.	+	.	gene_id "XLOC_000328"; transcript_id "TCONS_00000414"; exon_number "4"; oId "TCONS_00011907"; tss_id "TSS365";
NW_004801609.1	Cufflinks	exon	789963	789986	.	+	.	gene_id "XLOC_000328"; transcript_id "TCONS_00000414"; exon_number "5"; oId "TCONS_00011907"; tss_id "TSS365";
NW_004801609.1	Cufflinks	exon	790344	790655	.	+	.	gene_id "XLOC_000328"; transcript_id "TCONS_00000414"; exon_number "6"; oId "TCONS_00011907"; tss_id "TSS365";
NW_004801609.1	Cufflinks	exon	792078	792398	.	+	.	gene_id "XLOC_000328"; transcript_id "TCONS_00000414"; exon_number "7"; oId "TCONS_00011907"; tss_id "TSS365";
NW_004801609.1	Cufflinks	exon	793779	794093	.	+	.	gene_id "XLOC_000328"; transcript_id "TCONS_00000414"; exon_number "8"; oId "TCONS_00011907"; tss_id "TSS365";
NW_004801609.1	Cufflinks	exon	794175	794270	.	+	.	gene_id "XLOC_000328"; transcript_id "TCONS_00000414"; exon_number "9"; oId "TCONS_00011907"; tss_id "TSS365";
NW_004801609.1	Cufflinks	exon	795643	795957	.	+	.	gene_id "XLOC_000328"; transcript_id "TCONS_00000414"; exon_number "10"; oId "TCONS_00011907"; tss_id "TSS365";
NW_004801609.1	Cufflinks	exon	796056	796370	.	+	.	gene_id "XLOC_000328"; transcript_id "TCONS_00000414"; exon_number "11"; oId "TCONS_00011907"; tss_id "TSS365";
NW_004801609.1	Cufflinks	exon	799026	799346	.	+	.	gene_id "XLOC_000328"; transcript_id "TCONS_00000414"; exon_number "12"; oId "TCONS_00011907"; tss_id "TSS365";
NW_004801609.1	Cufflinks	exon	800060	800098	.	+	.	gene_id "XLOC_000328"; transcript_id "TCONS_00000414"; exon_number "13"; oId "TCONS_00011907"; tss_id "TSS365";
NW_004801609.1	Cufflinks	exon	802367	802690	.	+	.	gene_id "XLOC_000328"; transcript_id "TCONS_00000414"; exon_number "14"; oId "TCONS_00011907"; tss_id "TSS365";
NW_004801609.1	Cufflinks	exon	806216	806315	.	+	.	gene_id "XLOC_000328"; transcript_id "TCONS_00000414"; exon_number "15"; oId "TCONS_00011907"; tss_id "TSS365";
NW_004801609.1	Cufflinks	exon	1905291	1905312	.	+	.	gene_id "XLOC_000329"; transcript_id "TCONS_00000415"; exon_number "1"; oId "TCONS_00011946"; tss_id "TSS366";
NW_004801609.1	Cufflinks	exon	1905344	1905463	.	+	.	gene_id "XLOC_000329"; transcript_id "TCONS_00000415"; exon_number "2"; oId "TCONS_00011946"; tss_id "TSS366";
NW_004801609.1	Cufflinks	exon	1905489	1905821	.	+	.	gene_id "XLOC_000329"; transcript_id "TCONS_00000415"; exon_number "3"; oId "TCONS_00011946"; tss_id "TSS366";
NW_004801609.1	Cufflinks	exon	2306502	2306918	.	+	.	gene_id "XLOC_000330"; transcript_id "TCONS_00000416"; exon_number "1"; oId "TCONS_00011966"; tss_id "TSS367";
NW_004801609.1	Cufflinks	exon	2307117	2307337	.	+	.	gene_id "XLOC_000330"; transcript_id "TCONS_00000416"; exon_number "2"; oId "TCONS_00011966"; tss_id "TSS367";
NW_004801609.1	Cufflinks	exon	2818585	2818920	.	+	.	gene_id "XLOC_000331"; transcript_id "TCONS_00000417"; exon_number "1"; oId "TCONS_00012006"; tss_id "TSS368";
NW_004801609.1	Cufflinks	exon	2823442	2823610	.	+	.	gene_id "XLOC_000331"; transcript_id "TCONS_00000417"; exon_number "2"; oId "TCONS_00012006"; tss_id "TSS368";
NW_004801609.1	Cufflinks	exon	2828205	2828410	.	+	.	gene_id "XLOC_000331"; transcript_id "TCONS_00000417"; exon_number "3"; oId "TCONS_00012006"; tss_id "TSS368";
NW_004801609.1	Cufflinks	exon	2818585	2818924	.	+	.	gene_id "XLOC_000331"; transcript_id "TCONS_00000418"; exon_number "1"; oId "TCONS_00012823"; tss_id "TSS368";
NW_004801609.1	Cufflinks	exon	2823442	2823513	.	+	.	gene_id "XLOC_000331"; transcript_id "TCONS_00000418"; exon_number "2"; oId "TCONS_00012823"; tss_id "TSS368";
NW_004801609.1	Cufflinks	exon	2828205	2828706	.	+	.	gene_id "XLOC_000331"; transcript_id "TCONS_00000418"; exon_number "3"; oId "TCONS_00012823"; tss_id "TSS368";
NW_004801609.1	Cufflinks	exon	2823182	2823610	.	+	.	gene_id "XLOC_000331"; transcript_id "TCONS_00000419"; exon_number "1"; oId "TCONS_00012824"; tss_id "TSS369";
NW_004801609.1	Cufflinks	exon	2828205	2828706	.	+	.	gene_id "XLOC_000331"; transcript_id "TCONS_00000419"; exon_number "2"; oId "TCONS_00012824"; tss_id "TSS369";
NW_004801609.1	Cufflinks	exon	3206400	3206407	.	+	.	gene_id "XLOC_000332"; transcript_id "TCONS_00000420"; exon_number "1"; oId "TCONS_00012020"; tss_id "TSS370";
NW_004801609.1	Cufflinks	exon	3206698	3207745	.	+	.	gene_id "XLOC_000332"; transcript_id "TCONS_00000420"; exon_number "2"; oId "TCONS_00012020"; tss_id "TSS370";
NW_004801609.1	Cufflinks	exon	4301574	4302468	.	+	.	gene_id "XLOC_000333"; transcript_id "TCONS_00000421"; exon_number "1"; oId "TCONS_00012052"; tss_id "TSS371";
NW_004801609.1	Cufflinks	exon	4302565	4302569	.	+	.	gene_id "XLOC_000333"; transcript_id "TCONS_00000421"; exon_number "2"; oId "TCONS_00012052"; tss_id "TSS371";
NW_004801609.1	Cufflinks	exon	4310768	4310795	.	+	.	gene_id "XLOC_000334"; transcript_id "TCONS_00000422"; exon_number "1"; oId "TCONS_00012854"; tss_id "TSS372";
NW_004801609.1	Cufflinks	exon	4311417	4311875	.	+	.	gene_id "XLOC_000334"; transcript_id "TCONS_00000422"; exon_number "2"; oId "TCONS_00012854"; tss_id "TSS372";
NW_004801609.1	Cufflinks	exon	4337571	4337830	.	+	.	gene_id "XLOC_000335"; transcript_id "TCONS_00000423"; exon_number "1"; oId "TCONS_00012066"; tss_id "TSS373";
NW_004801609.1	Cufflinks	exon	4337836	4337842	.	+	.	gene_id "XLOC_000335"; transcript_id "TCONS_00000423"; exon_number "2"; oId "TCONS_00012066"; tss_id "TSS373";
NW_004801609.1	Cufflinks	exon	6845965	6846201	.	+	.	gene_id "XLOC_000336"; transcript_id "TCONS_00000424"; exon_number "1"; oId "TCONS_00012866"; tss_id "TSS374";
NW_004801609.1	Cufflinks	exon	6866711	6867507	.	+	.	gene_id "XLOC_000336"; transcript_id "TCONS_00000424"; exon_number "2"; oId "TCONS_00012866"; tss_id "TSS374";
NW_004801609.1	Cufflinks	exon	6845982	6846104	.	+	.	gene_id "XLOC_000336"; transcript_id "TCONS_00000425"; exon_number "1"; oId "TCONS_00012867"; tss_id "TSS374";
NW_004801609.1	Cufflinks	exon	6846234	6846406	.	+	.	gene_id "XLOC_000336"; transcript_id "TCONS_00000425"; exon_number "2"; oId "TCONS_00012867"; tss_id "TSS374";
NW_004801609.1	Cufflinks	exon	6866711	6867507	.	+	.	gene_id "XLOC_000336"; transcript_id "TCONS_00000425"; exon_number "3"; oId "TCONS_00012867"; tss_id "TSS374";
NW_004801609.1	Cufflinks	exon	9798568	9799114	.	+	.	gene_id "XLOC_000337"; transcript_id "TCONS_00000426"; exon_number "1"; oId "TCONS_00012161"; tss_id "TSS375";
NW_004801609.1	Cufflinks	exon	9799215	9799219	.	+	.	gene_id "XLOC_000337"; transcript_id "TCONS_00000426"; exon_number "2"; oId "TCONS_00012161"; tss_id "TSS375";
NW_004801609.1	Cufflinks	exon	10430736	10430760	.	+	.	gene_id "XLOC_000338"; transcript_id "TCONS_00000427"; exon_number "1"; oId "TCONS_00012905"; tss_id "TSS376";
NW_004801609.1	Cufflinks	exon	10435486	10436491	.	+	.	gene_id "XLOC_000338"; transcript_id "TCONS_00000427"; exon_number "2"; oId "TCONS_00012905"; tss_id "TSS376";
NW_004801609.1	Cufflinks	exon	20061238	20061251	.	+	.	gene_id "XLOC_000339"; transcript_id "TCONS_00000428"; exon_number "1"; oId "TCONS_00012269"; tss_id "TSS377";
NW_004801609.1	Cufflinks	exon	20061287	20062036	.	+	.	gene_id "XLOC_000339"; transcript_id "TCONS_00000428"; exon_number "2"; oId "TCONS_00012269"; tss_id "TSS377";
NW_004801609.1	Cufflinks	exon	20144089	20144095	.	+	.	gene_id "XLOC_000340"; transcript_id "TCONS_00000429"; exon_number "1"; oId "TCONS_00012277"; tss_id "TSS378";
NW_004801609.1	Cufflinks	exon	20144209	20146553	.	+	.	gene_id "XLOC_000340"; transcript_id "TCONS_00000429"; exon_number "2"; oId "TCONS_00012277"; tss_id "TSS378";
NW_004801609.1	Cufflinks	exon	20338681	20338698	.	+	.	gene_id "XLOC_000341"; transcript_id "TCONS_00000430"; exon_number "1"; oId "TCONS_00012287"; tss_id "TSS379";
NW_004801609.1	Cufflinks	exon	20338712	20338740	.	+	.	gene_id "XLOC_000341"; transcript_id "TCONS_00000430"; exon_number "2"; oId "TCONS_00012287"; tss_id "TSS379";
NW_004801609.1	Cufflinks	exon	20338748	20339629	.	+	.	gene_id "XLOC_000341"; transcript_id "TCONS_00000430"; exon_number "3"; oId "TCONS_00012287"; tss_id "TSS379";
NW_004801609.1	Cufflinks	exon	23742087	23742533	.	+	.	gene_id "XLOC_000342"; transcript_id "TCONS_00000431"; exon_number "1"; oId "TCONS_00012298"; tss_id "TSS380";
NW_004801609.1	Cufflinks	exon	23749440	23749578	.	+	.	gene_id "XLOC_000342"; transcript_id "TCONS_00000431"; exon_number "2"; oId "TCONS_00012298"; tss_id "TSS380";
NW_004801609.1	Cufflinks	exon	23742087	23742533	.	+	.	gene_id "XLOC_000342"; transcript_id "TCONS_00000434"; exon_number "1"; oId "TCONS_00012301"; tss_id "TSS380";
NW_004801609.1	Cufflinks	exon	23744438	23744584	.	+	.	gene_id "XLOC_000342"; transcript_id "TCONS_00000434"; exon_number "2"; oId "TCONS_00012301"; tss_id "TSS380";
NW_004801609.1	Cufflinks	exon	23749440	23749577	.	+	.	gene_id "XLOC_000342"; transcript_id "TCONS_00000434"; exon_number "3"; oId "TCONS_00012301"; tss_id "TSS380";
NW_004801609.1	Cufflinks	exon	23791434	23791652	.	+	.	gene_id "XLOC_000342"; transcript_id "TCONS_00000434"; exon_number "4"; oId "TCONS_00012301"; tss_id "TSS380";
NW_004801609.1	Cufflinks	exon	23742087	23742533	.	+	.	gene_id "XLOC_000342"; transcript_id "TCONS_00000433"; exon_number "1"; oId "TCONS_00012300"; tss_id "TSS380";
NW_004801609.1	Cufflinks	exon	23744438	23744511	.	+	.	gene_id "XLOC_000342"; transcript_id "TCONS_00000433"; exon_number "2"; oId "TCONS_00012300"; tss_id "TSS380";
NW_004801609.1	Cufflinks	exon	23749440	23749577	.	+	.	gene_id "XLOC_000342"; transcript_id "TCONS_00000433"; exon_number "3"; oId "TCONS_00012300"; tss_id "TSS380";
NW_004801609.1	Cufflinks	exon	23791434	23791652	.	+	.	gene_id "XLOC_000342"; transcript_id "TCONS_00000433"; exon_number "4"; oId "TCONS_00012300"; tss_id "TSS380";
NW_004801609.1	Cufflinks	exon	23742087	23742533	.	+	.	gene_id "XLOC_000342"; transcript_id "TCONS_00000432"; exon_number "1"; oId "TCONS_00012299"; tss_id "TSS380";
NW_004801609.1	Cufflinks	exon	23791434	23791652	.	+	.	gene_id "XLOC_000342"; transcript_id "TCONS_00000432"; exon_number "2"; oId "TCONS_00012299"; tss_id "TSS380";
NW_004801609.1	Cufflinks	exon	24326032	24326051	.	+	.	gene_id "XLOC_000343"; transcript_id "TCONS_00000435"; exon_number "1"; oId "TCONS_00012307"; tss_id "TSS381";
NW_004801609.1	Cufflinks	exon	24326057	24326148	.	+	.	gene_id "XLOC_000343"; transcript_id "TCONS_00000435"; exon_number "2"; oId "TCONS_00012307"; tss_id "TSS381";
NW_004801609.1	Cufflinks	exon	24326159	24326240	.	+	.	gene_id "XLOC_000343"; transcript_id "TCONS_00000435"; exon_number "3"; oId "TCONS_00012307"; tss_id "TSS381";
NW_004801609.1	Cufflinks	exon	24326274	24326346	.	+	.	gene_id "XLOC_000343"; transcript_id "TCONS_00000435"; exon_number "4"; oId "TCONS_00012307"; tss_id "TSS381";
NW_004801609.1	Cufflinks	exon	24359884	24360600	.	+	.	gene_id "XLOC_000344"; transcript_id "TCONS_00000436"; exon_number "1"; oId "TCONS_00012310"; tss_id "TSS382";
NW_004801609.1	Cufflinks	exon	24360629	24360651	.	+	.	gene_id "XLOC_000344"; transcript_id "TCONS_00000436"; exon_number "2"; oId "TCONS_00012310"; tss_id "TSS382";
NW_004801609.1	Cufflinks	exon	25937923	25938795	.	+	.	gene_id "XLOC_000345"; transcript_id "TCONS_00000437"; exon_number "1"; oId "TCONS_00012320"; tss_id "TSS383";
NW_004801609.1	Cufflinks	exon	25938808	25938824	.	+	.	gene_id "XLOC_000345"; transcript_id "TCONS_00000437"; exon_number "2"; oId "TCONS_00012320"; tss_id "TSS383";
NW_004801609.1	Cufflinks	exon	709714	709732	.	-	.	gene_id "XLOC_000346"; transcript_id "TCONS_00000438"; exon_number "1"; oId "TCONS_00012401"; tss_id "TSS384";
NW_004801609.1	Cufflinks	exon	709912	710248	.	-	.	gene_id "XLOC_000346"; transcript_id "TCONS_00000438"; exon_number "2"; oId "TCONS_00012401"; tss_id "TSS384";
NW_004801609.1	Cufflinks	exon	2292896	2293527	.	-	.	gene_id "XLOC_000347"; transcript_id "TCONS_00000439"; exon_number "1"; oId "TCONS_00012434"; tss_id "TSS385";
NW_004801609.1	Cufflinks	exon	2293565	2293675	.	-	.	gene_id "XLOC_000347"; transcript_id "TCONS_00000439"; exon_number "2"; oId "TCONS_00012434"; tss_id "TSS385";
NW_004801609.1	Cufflinks	exon	2586980	2587140	.	-	.	gene_id "XLOC_000348"; transcript_id "TCONS_00000440"; exon_number "1"; oId "TCONS_00012444"; tss_id "TSS386";
NW_004801609.1	Cufflinks	exon	2588007	2588106	.	-	.	gene_id "XLOC_000348"; transcript_id "TCONS_00000440"; exon_number "2"; oId "TCONS_00012444"; tss_id "TSS386";
NW_004801609.1	Cufflinks	exon	2588310	2588619	.	-	.	gene_id "XLOC_000348"; transcript_id "TCONS_00000440"; exon_number "3"; oId "TCONS_00012444"; tss_id "TSS386";
NW_004801609.1	Cufflinks	exon	2586984	2587140	.	-	.	gene_id "XLOC_000348"; transcript_id "TCONS_00000441"; exon_number "1"; oId "TCONS_00013042"; tss_id "TSS386";
NW_004801609.1	Cufflinks	exon	2588007	2588063	.	-	.	gene_id "XLOC_000348"; transcript_id "TCONS_00000441"; exon_number "2"; oId "TCONS_00013042"; tss_id "TSS386";
NW_004801609.1	Cufflinks	exon	2588310	2588608	.	-	.	gene_id "XLOC_000348"; transcript_id "TCONS_00000441"; exon_number "3"; oId "TCONS_00013042"; tss_id "TSS386";
NW_004801609.1	Cufflinks	exon	2586984	2587132	.	-	.	gene_id "XLOC_000348"; transcript_id "TCONS_00000442"; exon_number "1"; oId "TCONS_00013043"; tss_id "TSS386";
NW_004801609.1	Cufflinks	exon	2588007	2588106	.	-	.	gene_id "XLOC_000348"; transcript_id "TCONS_00000442"; exon_number "2"; oId "TCONS_00013043"; tss_id "TSS386";
NW_004801609.1	Cufflinks	exon	2588310	2588619	.	-	.	gene_id "XLOC_000348"; transcript_id "TCONS_00000442"; exon_number "3"; oId "TCONS_00013043"; tss_id "TSS386";
NW_004801609.1	Cufflinks	exon	2587628	2588106	.	-	.	gene_id "XLOC_000348"; transcript_id "TCONS_00000443"; exon_number "1"; oId "TCONS_00013044"; tss_id "TSS386";
NW_004801609.1	Cufflinks	exon	2588310	2588615	.	-	.	gene_id "XLOC_000348"; transcript_id "TCONS_00000443"; exon_number "2"; oId "TCONS_00013044"; tss_id "TSS386";
NW_004801609.1	Cufflinks	exon	3159260	3159279	.	-	.	gene_id "XLOC_000349"; transcript_id "TCONS_00000444"; exon_number "1"; oId "TCONS_00013049"; tss_id "TSS387";
NW_004801609.1	Cufflinks	exon	3159504	3160125	.	-	.	gene_id "XLOC_000349"; transcript_id "TCONS_00000444"; exon_number "2"; oId "TCONS_00013049"; tss_id "TSS387";
NW_004801609.1	Cufflinks	exon	3795063	3795415	.	-	.	gene_id "XLOC_000350"; transcript_id "TCONS_00000445"; exon_number "1"; oId "TCONS_00013058"; tss_id "TSS388";
NW_004801609.1	Cufflinks	exon	3795859	3795885	.	-	.	gene_id "XLOC_000350"; transcript_id "TCONS_00000445"; exon_number "2"; oId "TCONS_00013058"; tss_id "TSS388";
NW_004801609.1	Cufflinks	exon	4343309	4344605	.	-	.	gene_id "XLOC_000351"; transcript_id "TCONS_00000446"; exon_number "1"; oId "TCONS_00012518"; tss_id "TSS389";
NW_004801609.1	Cufflinks	exon	4344921	4344925	.	-	.	gene_id "XLOC_000351"; transcript_id "TCONS_00000446"; exon_number "2"; oId "TCONS_00012518"; tss_id "TSS389";
NW_004801609.1	Cufflinks	exon	6845898	6846104	.	-	.	gene_id "XLOC_000352"; transcript_id "TCONS_00000447"; exon_number "1"; oId "TCONS_00012545"; tss_id "TSS390";
NW_004801609.1	Cufflinks	exon	6846234	6846252	.	-	.	gene_id "XLOC_000352"; transcript_id "TCONS_00000447"; exon_number "2"; oId "TCONS_00012545"; tss_id "TSS390";
NW_004801609.1	Cufflinks	exon	10086966	10087031	.	-	.	gene_id "XLOC_000353"; transcript_id "TCONS_00000448"; exon_number "1"; oId "TCONS_00012599"; tss_id "TSS391";
NW_004801609.1	Cufflinks	exon	10087041	10087405	.	-	.	gene_id "XLOC_000353"; transcript_id "TCONS_00000448"; exon_number "2"; oId "TCONS_00012599"; tss_id "TSS391";
NW_004801609.1	Cufflinks	exon	10433416	10433671	.	-	.	gene_id "XLOC_000354"; transcript_id "TCONS_00000449"; exon_number "1"; oId "TCONS_00012625"; tss_id "TSS392";
NW_004801609.1	Cufflinks	exon	10433677	10433690	.	-	.	gene_id "XLOC_000354"; transcript_id "TCONS_00000449"; exon_number "2"; oId "TCONS_00012625"; tss_id "TSS392";
NW_004801609.1	Cufflinks	exon	23741907	23742533	.	-	.	gene_id "XLOC_000355"; transcript_id "TCONS_00000450"; exon_number "1"; oId "TCONS_00013142"; tss_id "TSS393";
NW_004801609.1	Cufflinks	exon	23744438	23744511	.	-	.	gene_id "XLOC_000355"; transcript_id "TCONS_00000450"; exon_number "2"; oId "TCONS_00013142"; tss_id "TSS393";
NW_004801609.1	Cufflinks	exon	23749440	23749577	.	-	.	gene_id "XLOC_000355"; transcript_id "TCONS_00000450"; exon_number "3"; oId "TCONS_00013142"; tss_id "TSS393";
NW_004801609.1	Cufflinks	exon	23749771	23749802	.	-	.	gene_id "XLOC_000355"; transcript_id "TCONS_00000450"; exon_number "4"; oId "TCONS_00013142"; tss_id "TSS393";
NW_004801609.1	Cufflinks	exon	23741907	23742533	.	-	.	gene_id "XLOC_000355"; transcript_id "TCONS_00000451"; exon_number "1"; oId "TCONS_00013143"; tss_id "TSS394";
NW_004801609.1	Cufflinks	exon	23744438	23744511	.	-	.	gene_id "XLOC_000355"; transcript_id "TCONS_00000451"; exon_number "2"; oId "TCONS_00013143"; tss_id "TSS394";
NW_004801609.1	Cufflinks	exon	23770976	23771012	.	-	.	gene_id "XLOC_000355"; transcript_id "TCONS_00000451"; exon_number "3"; oId "TCONS_00013143"; tss_id "TSS394";
NW_004801609.1	Cufflinks	exon	23741907	23742533	.	-	.	gene_id "XLOC_000355"; transcript_id "TCONS_00000452"; exon_number "1"; oId "TCONS_00012719"; tss_id "TSS395";
NW_004801609.1	Cufflinks	exon	23744438	23744511	.	-	.	gene_id "XLOC_000355"; transcript_id "TCONS_00000452"; exon_number "2"; oId "TCONS_00012719"; tss_id "TSS395";
NW_004801609.1	Cufflinks	exon	23791434	23791622	.	-	.	gene_id "XLOC_000355"; transcript_id "TCONS_00000452"; exon_number "3"; oId "TCONS_00012719"; tss_id "TSS395";
NW_004801609.1	Cufflinks	exon	23741907	23742533	.	-	.	gene_id "XLOC_000355"; transcript_id "TCONS_00000454"; exon_number "1"; oId "TCONS_00013145"; tss_id "TSS395";
NW_004801609.1	Cufflinks	exon	23749440	23749577	.	-	.	gene_id "XLOC_000355"; transcript_id "TCONS_00000454"; exon_number "2"; oId "TCONS_00013145"; tss_id "TSS395";
NW_004801609.1	Cufflinks	exon	23791434	23791652	.	-	.	gene_id "XLOC_000355"; transcript_id "TCONS_00000454"; exon_number "3"; oId "TCONS_00013145"; tss_id "TSS395";
NW_004801609.1	Cufflinks	exon	23741907	23742533	.	-	.	gene_id "XLOC_000355"; transcript_id "TCONS_00000453"; exon_number "1"; oId "TCONS_00013144"; tss_id "TSS395";
NW_004801609.1	Cufflinks	exon	23744438	23744584	.	-	.	gene_id "XLOC_000355"; transcript_id "TCONS_00000453"; exon_number "2"; oId "TCONS_00013144"; tss_id "TSS395";
NW_004801609.1	Cufflinks	exon	23749440	23749577	.	-	.	gene_id "XLOC_000355"; transcript_id "TCONS_00000453"; exon_number "3"; oId "TCONS_00013144"; tss_id "TSS395";
NW_004801609.1	Cufflinks	exon	23791434	23791652	.	-	.	gene_id "XLOC_000355"; transcript_id "TCONS_00000453"; exon_number "4"; oId "TCONS_00013144"; tss_id "TSS395";
NW_004801609.1	Cufflinks	exon	23741907	23742533	.	-	.	gene_id "XLOC_000355"; transcript_id "TCONS_00000455"; exon_number "1"; oId "TCONS_00013146"; tss_id "TSS395";
NW_004801609.1	Cufflinks	exon	23791434	23791687	.	-	.	gene_id "XLOC_000355"; transcript_id "TCONS_00000455"; exon_number "2"; oId "TCONS_00013146"; tss_id "TSS395";
NW_004801610.1	Cufflinks	exon	7144256	7144533	.	+	.	gene_id "XLOC_000356"; transcript_id "TCONS_00000456"; exon_number "1"; oId "TCONS_00013330"; tss_id "TSS396";
NW_004801610.1	Cufflinks	exon	7147073	7147195	.	+	.	gene_id "XLOC_000356"; transcript_id "TCONS_00000456"; exon_number "2"; oId "TCONS_00013330"; tss_id "TSS396";
NW_004801610.1	Cufflinks	exon	7147446	7147626	.	+	.	gene_id "XLOC_000357"; transcript_id "TCONS_00000457"; exon_number "1"; oId "TCONS_00014082"; tss_id "TSS397";
NW_004801610.1	Cufflinks	exon	7155502	7155623	.	+	.	gene_id "XLOC_000357"; transcript_id "TCONS_00000457"; exon_number "2"; oId "TCONS_00014082"; tss_id "TSS397";
NW_004801610.1	Cufflinks	exon	7540743	7541400	.	+	.	gene_id "XLOC_000358"; transcript_id "TCONS_00000458"; exon_number "1"; oId "TCONS_00013341"; tss_id "TSS398";
NW_004801610.1	Cufflinks	exon	7541770	7541775	.	+	.	gene_id "XLOC_000358"; transcript_id "TCONS_00000458"; exon_number "2"; oId "TCONS_00013341"; tss_id "TSS398";
NW_004801610.1	Cufflinks	exon	11535705	11535792	.	+	.	gene_id "XLOC_000359"; transcript_id "TCONS_00000459"; exon_number "1"; oId "TCONS_00013388"; tss_id "TSS399";
NW_004801610.1	Cufflinks	exon	11538405	11538836	.	+	.	gene_id "XLOC_000359"; transcript_id "TCONS_00000459"; exon_number "2"; oId "TCONS_00013388"; tss_id "TSS399";
NW_004801610.1	Cufflinks	exon	11950497	11950507	.	+	.	gene_id "XLOC_000360"; transcript_id "TCONS_00000460"; exon_number "1"; oId "TCONS_00013392"; tss_id "TSS400";
NW_004801610.1	Cufflinks	exon	11950895	11951257	.	+	.	gene_id "XLOC_000360"; transcript_id "TCONS_00000460"; exon_number "2"; oId "TCONS_00013392"; tss_id "TSS400";
NW_004801610.1	Cufflinks	exon	15422853	15422970	.	+	.	gene_id "XLOC_000361"; transcript_id "TCONS_00000461"; exon_number "1"; oId "TCONS_00013432"; tss_id "TSS401";
NW_004801610.1	Cufflinks	exon	15427495	15427584	.	+	.	gene_id "XLOC_000361"; transcript_id "TCONS_00000461"; exon_number "2"; oId "TCONS_00013432"; tss_id "TSS401";
NW_004801610.1	Cufflinks	exon	15427932	15428052	.	+	.	gene_id "XLOC_000361"; transcript_id "TCONS_00000461"; exon_number "3"; oId "TCONS_00013432"; tss_id "TSS401";
NW_004801610.1	Cufflinks	exon	15431324	15431427	.	+	.	gene_id "XLOC_000361"; transcript_id "TCONS_00000461"; exon_number "4"; oId "TCONS_00013432"; tss_id "TSS401";
NW_004801610.1	Cufflinks	exon	15427517	15427584	.	+	.	gene_id "XLOC_000361"; transcript_id "TCONS_00000463"; exon_number "1"; oId "TCONS_00014130"; tss_id "TSS402";
NW_004801610.1	Cufflinks	exon	15427932	15428052	.	+	.	gene_id "XLOC_000361"; transcript_id "TCONS_00000463"; exon_number "2"; oId "TCONS_00014130"; tss_id "TSS402";
NW_004801610.1	Cufflinks	exon	15431324	15431846	.	+	.	gene_id "XLOC_000361"; transcript_id "TCONS_00000463"; exon_number "3"; oId "TCONS_00014130"; tss_id "TSS402";
NW_004801610.1	Cufflinks	exon	15432418	15432456	.	+	.	gene_id "XLOC_000361"; transcript_id "TCONS_00000463"; exon_number "4"; oId "TCONS_00014130"; tss_id "TSS402";
NW_004801610.1	Cufflinks	exon	15433988	15435496	.	+	.	gene_id "XLOC_000361"; transcript_id "TCONS_00000463"; exon_number "5"; oId "TCONS_00014130"; tss_id "TSS402";
NW_004801610.1	Cufflinks	exon	15427517	15427584	.	+	.	gene_id "XLOC_000361"; transcript_id "TCONS_00000462"; exon_number "1"; oId "TCONS_00014129"; tss_id "TSS402";
NW_004801610.1	Cufflinks	exon	15427932	15428052	.	+	.	gene_id "XLOC_000361"; transcript_id "TCONS_00000462"; exon_number "2"; oId "TCONS_00014129"; tss_id "TSS402";
NW_004801610.1	Cufflinks	exon	15431807	15435496	.	+	.	gene_id "XLOC_000361"; transcript_id "TCONS_00000462"; exon_number "3"; oId "TCONS_00014129"; tss_id "TSS402";
NW_004801610.1	Cufflinks	exon	15430683	15431846	.	+	.	gene_id "XLOC_000361"; transcript_id "TCONS_00000464"; exon_number "1"; oId "TCONS_00013435"; tss_id "TSS403";
NW_004801610.1	Cufflinks	exon	15432418	15435496	.	+	.	gene_id "XLOC_000361"; transcript_id "TCONS_00000464"; exon_number "2"; oId "TCONS_00013435"; tss_id "TSS403";
NW_004801610.1	Cufflinks	exon	15498861	15498973	.	+	.	gene_id "XLOC_000362"; transcript_id "TCONS_00000465"; exon_number "1"; oId "TCONS_00014135"; tss_id "TSS404";
NW_004801610.1	Cufflinks	exon	15513662	15514366	.	+	.	gene_id "XLOC_000362"; transcript_id "TCONS_00000465"; exon_number "2"; oId "TCONS_00014135"; tss_id "TSS404";
NW_004801610.1	Cufflinks	exon	15502013	15502316	.	+	.	gene_id "XLOC_000362"; transcript_id "TCONS_00000466"; exon_number "1"; oId "TCONS_00014138"; tss_id "TSS405";
NW_004801610.1	Cufflinks	exon	15502805	15502988	.	+	.	gene_id "XLOC_000362"; transcript_id "TCONS_00000466"; exon_number "2"; oId "TCONS_00014138"; tss_id "TSS405";
NW_004801610.1	Cufflinks	exon	15502092	15502316	.	+	.	gene_id "XLOC_000362"; transcript_id "TCONS_00000467"; exon_number "1"; oId "TCONS_00013447"; tss_id "TSS405";
NW_004801610.1	Cufflinks	exon	15513662	15514366	.	+	.	gene_id "XLOC_000362"; transcript_id "TCONS_00000467"; exon_number "2"; oId "TCONS_00013447"; tss_id "TSS405";
NW_004801610.1	Cufflinks	exon	15503055	15503425	.	+	.	gene_id "XLOC_000362"; transcript_id "TCONS_00000468"; exon_number "1"; oId "TCONS_00014139"; tss_id "TSS406";
NW_004801610.1	Cufflinks	exon	15513662	15514366	.	+	.	gene_id "XLOC_000362"; transcript_id "TCONS_00000468"; exon_number "2"; oId "TCONS_00014139"; tss_id "TSS406";
NW_004801610.1	Cufflinks	exon	15512245	15512651	.	+	.	gene_id "XLOC_000362"; transcript_id "TCONS_00000470"; exon_number "1"; oId "TCONS_00014142"; tss_id "TSS407";
NW_004801610.1	Cufflinks	exon	15513662	15514366	.	+	.	gene_id "XLOC_000362"; transcript_id "TCONS_00000470"; exon_number "2"; oId "TCONS_00014142"; tss_id "TSS407";
NW_004801610.1	Cufflinks	exon	15509404	15510087	.	+	.	gene_id "XLOC_000363"; transcript_id "TCONS_00000469"; exon_number "1"; oId "TCONS_00013452"; tss_id "TSS408";
NW_004801610.1	Cufflinks	exon	15529363	15529529	.	+	.	gene_id "XLOC_000363"; transcript_id "TCONS_00000469"; exon_number "2"; oId "TCONS_00013452"; tss_id "TSS408";
NW_004801610.1	Cufflinks	exon	15538011	15538042	.	+	.	gene_id "XLOC_000363"; transcript_id "TCONS_00000469"; exon_number "3"; oId "TCONS_00013452"; tss_id "TSS408";
NW_004801610.1	Cufflinks	exon	15518612	15519283	.	+	.	gene_id "XLOC_000364"; transcript_id "TCONS_00000471"; exon_number "1"; oId "TCONS_00013455"; tss_id "TSS409";
NW_004801610.1	Cufflinks	exon	15520211	15520534	.	+	.	gene_id "XLOC_000364"; transcript_id "TCONS_00000471"; exon_number "2"; oId "TCONS_00013455"; tss_id "TSS409";
NW_004801610.1	Cufflinks	exon	15608250	15608407	.	+	.	gene_id "XLOC_000365"; transcript_id "TCONS_00000473"; exon_number "1"; oId "TCONS_00014150"; tss_id "TSS410";
NW_004801610.1	Cufflinks	exon	15608788	15608925	.	+	.	gene_id "XLOC_000365"; transcript_id "TCONS_00000473"; exon_number "2"; oId "TCONS_00014150"; tss_id "TSS410";
NW_004801610.1	Cufflinks	exon	15610690	15619871	.	+	.	gene_id "XLOC_000365"; transcript_id "TCONS_00000473"; exon_number "3"; oId "TCONS_00014150"; tss_id "TSS410";
NW_004801610.1	Cufflinks	exon	15608250	15608407	.	+	.	gene_id "XLOC_000365"; transcript_id "TCONS_00000472"; exon_number "1"; oId "TCONS_00014149"; tss_id "TSS410";
NW_004801610.1	Cufflinks	exon	15608652	15619871	.	+	.	gene_id "XLOC_000365"; transcript_id "TCONS_00000472"; exon_number "2"; oId "TCONS_00014149"; tss_id "TSS410";
NW_004801610.1	Cufflinks	exon	15608264	15608407	.	+	.	gene_id "XLOC_000365"; transcript_id "TCONS_00000476"; exon_number "1"; oId "TCONS_00014153"; tss_id "TSS410";
NW_004801610.1	Cufflinks	exon	15608652	15608925	.	+	.	gene_id "XLOC_000365"; transcript_id "TCONS_00000476"; exon_number "2"; oId "TCONS_00014153"; tss_id "TSS410";
NW_004801610.1	Cufflinks	exon	15610690	15616945	.	+	.	gene_id "XLOC_000365"; transcript_id "TCONS_00000476"; exon_number "3"; oId "TCONS_00014153"; tss_id "TSS410";
NW_004801610.1	Cufflinks	exon	15619192	15619871	.	+	.	gene_id "XLOC_000365"; transcript_id "TCONS_00000476"; exon_number "4"; oId "TCONS_00014153"; tss_id "TSS410";
NW_004801610.1	Cufflinks	exon	15608264	15608407	.	+	.	gene_id "XLOC_000365"; transcript_id "TCONS_00000475"; exon_number "1"; oId "TCONS_00014152"; tss_id "TSS410";
NW_004801610.1	Cufflinks	exon	15608788	15619871	.	+	.	gene_id "XLOC_000365"; transcript_id "TCONS_00000475"; exon_number "2"; oId "TCONS_00014152"; tss_id "TSS410";
NW_004801610.1	Cufflinks	exon	15608264	15608407	.	+	.	gene_id "XLOC_000365"; transcript_id "TCONS_00000474"; exon_number "1"; oId "TCONS_00014151"; tss_id "TSS410";
NW_004801610.1	Cufflinks	exon	15608652	15608754	.	+	.	gene_id "XLOC_000365"; transcript_id "TCONS_00000474"; exon_number "2"; oId "TCONS_00014151"; tss_id "TSS410";
NW_004801610.1	Cufflinks	exon	15610690	15619871	.	+	.	gene_id "XLOC_000365"; transcript_id "TCONS_00000474"; exon_number "3"; oId "TCONS_00014151"; tss_id "TSS410";
NW_004801610.1	Cufflinks	exon	15608264	15608407	.	+	.	gene_id "XLOC_000365"; transcript_id "TCONS_00000477"; exon_number "1"; oId "TCONS_00013466"; tss_id "TSS410";
NW_004801610.1	Cufflinks	exon	15608652	15610239	.	+	.	gene_id "XLOC_000365"; transcript_id "TCONS_00000477"; exon_number "2"; oId "TCONS_00013466"; tss_id "TSS410";
NW_004801610.1	Cufflinks	exon	15658453	15658554	.	+	.	gene_id "XLOC_000365"; transcript_id "TCONS_00000477"; exon_number "3"; oId "TCONS_00013466"; tss_id "TSS410";
NW_004801610.1	Cufflinks	exon	15703869	15703998	.	+	.	gene_id "XLOC_000366"; transcript_id "TCONS_00000478"; exon_number "1"; oId "TCONS_00013476"; tss_id "TSS411";
NW_004801610.1	Cufflinks	exon	15715115	15716363	.	+	.	gene_id "XLOC_000366"; transcript_id "TCONS_00000478"; exon_number "2"; oId "TCONS_00013476"; tss_id "TSS411";
NW_004801610.1	Cufflinks	exon	19089880	19090115	.	+	.	gene_id "XLOC_000367"; transcript_id "TCONS_00000479"; exon_number "1"; oId "TCONS_00014186"; tss_id "TSS412";
NW_004801610.1	Cufflinks	exon	19101982	19102045	.	+	.	gene_id "XLOC_000367"; transcript_id "TCONS_00000479"; exon_number "2"; oId "TCONS_00014186"; tss_id "TSS412";
NW_004801610.1	Cufflinks	exon	21571645	21571653	.	+	.	gene_id "XLOC_000368"; transcript_id "TCONS_00000480"; exon_number "1"; oId "TCONS_00013533"; tss_id "TSS413";
NW_004801610.1	Cufflinks	exon	21571660	21571887	.	+	.	gene_id "XLOC_000368"; transcript_id "TCONS_00000480"; exon_number "2"; oId "TCONS_00013533"; tss_id "TSS413";
NW_004801610.1	Cufflinks	exon	22330049	22330361	.	+	.	gene_id "XLOC_000369"; transcript_id "TCONS_00000481"; exon_number "1"; oId "TCONS_00013546"; tss_id "TSS414";
NW_004801610.1	Cufflinks	exon	22334452	22334668	.	+	.	gene_id "XLOC_000369"; transcript_id "TCONS_00000481"; exon_number "2"; oId "TCONS_00013546"; tss_id "TSS414";
NW_004801610.1	Cufflinks	exon	22335644	22336541	.	+	.	gene_id "XLOC_000370"; transcript_id "TCONS_00000482"; exon_number "1"; oId "TCONS_00013548"; tss_id "TSS415";
NW_004801610.1	Cufflinks	exon	22338835	22339179	.	+	.	gene_id "XLOC_000370"; transcript_id "TCONS_00000482"; exon_number "2"; oId "TCONS_00013548"; tss_id "TSS415";
NW_004801610.1	Cufflinks	exon	22340312	22340368	.	+	.	gene_id "XLOC_000370"; transcript_id "TCONS_00000482"; exon_number "3"; oId "TCONS_00013548"; tss_id "TSS415";
NW_004801610.1	Cufflinks	exon	27085720	27085857	.	+	.	gene_id "XLOC_000371"; transcript_id "TCONS_00000483"; exon_number "1"; oId "TCONS_00013557"; tss_id "TSS416";
NW_004801610.1	Cufflinks	exon	27085944	27086165	.	+	.	gene_id "XLOC_000371"; transcript_id "TCONS_00000483"; exon_number "2"; oId "TCONS_00013557"; tss_id "TSS416";
NW_004801610.1	Cufflinks	exon	27086995	27087007	.	+	.	gene_id "XLOC_000372"; transcript_id "TCONS_00000484"; exon_number "1"; oId "TCONS_00013559"; tss_id "TSS417";
NW_004801610.1	Cufflinks	exon	27087019	27087546	.	+	.	gene_id "XLOC_000372"; transcript_id "TCONS_00000484"; exon_number "2"; oId "TCONS_00013559"; tss_id "TSS417";
NW_004801610.1	Cufflinks	exon	27266683	27266691	.	+	.	gene_id "XLOC_000373"; transcript_id "TCONS_00000485"; exon_number "1"; oId "TCONS_00013570"; tss_id "TSS418";
NW_004801610.1	Cufflinks	exon	27266697	27267005	.	+	.	gene_id "XLOC_000373"; transcript_id "TCONS_00000485"; exon_number "2"; oId "TCONS_00013570"; tss_id "TSS418";
NW_004801610.1	Cufflinks	exon	27292602	27292741	.	+	.	gene_id "XLOC_000374"; transcript_id "TCONS_00000486"; exon_number "1"; oId "TCONS_00013585"; tss_id "TSS419";
NW_004801610.1	Cufflinks	exon	27293223	27293387	.	+	.	gene_id "XLOC_000374"; transcript_id "TCONS_00000486"; exon_number "2"; oId "TCONS_00013585"; tss_id "TSS419";
NW_004801610.1	Cufflinks	exon	5820436	5820638	.	-	.	gene_id "XLOC_000375"; transcript_id "TCONS_00000487"; exon_number "1"; oId "TCONS_00013717"; tss_id "TSS420";
NW_004801610.1	Cufflinks	exon	5820648	5822427	.	-	.	gene_id "XLOC_000375"; transcript_id "TCONS_00000487"; exon_number "2"; oId "TCONS_00013717"; tss_id "TSS420";
NW_004801610.1	Cufflinks	exon	7137554	7138109	.	-	.	gene_id "XLOC_000376"; transcript_id "TCONS_00000488"; exon_number "1"; oId "TCONS_00014259"; tss_id "TSS421";
NW_004801610.1	Cufflinks	exon	7143642	7143741	.	-	.	gene_id "XLOC_000376"; transcript_id "TCONS_00000488"; exon_number "2"; oId "TCONS_00014259"; tss_id "TSS421";
NW_004801610.1	Cufflinks	exon	7137554	7138109	.	-	.	gene_id "XLOC_000376"; transcript_id "TCONS_00000490"; exon_number "1"; oId "TCONS_00014261"; tss_id "TSS422";
NW_004801610.1	Cufflinks	exon	7144419	7144673	.	-	.	gene_id "XLOC_000376"; transcript_id "TCONS_00000490"; exon_number "2"; oId "TCONS_00014261"; tss_id "TSS422";
NW_004801610.1	Cufflinks	exon	7137554	7138109	.	-	.	gene_id "XLOC_000376"; transcript_id "TCONS_00000489"; exon_number "1"; oId "TCONS_00014260"; tss_id "TSS422";
NW_004801610.1	Cufflinks	exon	7144366	7144673	.	-	.	gene_id "XLOC_000376"; transcript_id "TCONS_00000489"; exon_number "2"; oId "TCONS_00014260"; tss_id "TSS422";
NW_004801610.1	Cufflinks	exon	7137554	7138109	.	-	.	gene_id "XLOC_000376"; transcript_id "TCONS_00000491"; exon_number "1"; oId "TCONS_00014262"; tss_id "TSS423";
NW_004801610.1	Cufflinks	exon	7147073	7147192	.	-	.	gene_id "XLOC_000376"; transcript_id "TCONS_00000491"; exon_number "2"; oId "TCONS_00014262"; tss_id "TSS423";
NW_004801610.1	Cufflinks	exon	7147437	7147626	.	-	.	gene_id "XLOC_000377"; transcript_id "TCONS_00000492"; exon_number "1"; oId "TCONS_00013746"; tss_id "TSS424";
NW_004801610.1	Cufflinks	exon	7155502	7155623	.	-	.	gene_id "XLOC_000377"; transcript_id "TCONS_00000492"; exon_number "2"; oId "TCONS_00013746"; tss_id "TSS424";
NW_004801610.1	Cufflinks	exon	7171508	7172090	.	-	.	gene_id "XLOC_000377"; transcript_id "TCONS_00000492"; exon_number "3"; oId "TCONS_00013746"; tss_id "TSS424";
NW_004801610.1	Cufflinks	exon	7208557	7208586	.	-	.	gene_id "XLOC_000378"; transcript_id "TCONS_00000493"; exon_number "1"; oId "TCONS_00013751"; tss_id "TSS425";
NW_004801610.1	Cufflinks	exon	7260387	7260498	.	-	.	gene_id "XLOC_000378"; transcript_id "TCONS_00000493"; exon_number "2"; oId "TCONS_00013751"; tss_id "TSS425";
NW_004801610.1	Cufflinks	exon	7318212	7318338	.	-	.	gene_id "XLOC_000378"; transcript_id "TCONS_00000493"; exon_number "3"; oId "TCONS_00013751"; tss_id "TSS425";
NW_004801610.1	Cufflinks	exon	7369847	7369911	.	-	.	gene_id "XLOC_000379"; transcript_id "TCONS_00000494"; exon_number "1"; oId "TCONS_00013752"; tss_id "TSS426";
NW_004801610.1	Cufflinks	exon	7402585	7402716	.	-	.	gene_id "XLOC_000379"; transcript_id "TCONS_00000494"; exon_number "2"; oId "TCONS_00013752"; tss_id "TSS426";
NW_004801610.1	Cufflinks	exon	7524311	7524413	.	-	.	gene_id "XLOC_000379"; transcript_id "TCONS_00000494"; exon_number "3"; oId "TCONS_00013752"; tss_id "TSS426";
NW_004801610.1	Cufflinks	exon	10543308	10543468	.	-	.	gene_id "XLOC_000380"; transcript_id "TCONS_00000495"; exon_number "1"; oId "TCONS_00013782"; tss_id "TSS427";
NW_004801610.1	Cufflinks	exon	10543482	10543563	.	-	.	gene_id "XLOC_000380"; transcript_id "TCONS_00000495"; exon_number "2"; oId "TCONS_00013782"; tss_id "TSS427";
NW_004801610.1	Cufflinks	exon	10543573	10543610	.	-	.	gene_id "XLOC_000380"; transcript_id "TCONS_00000495"; exon_number "3"; oId "TCONS_00013782"; tss_id "TSS427";
NW_004801610.1	Cufflinks	exon	10543758	10543785	.	-	.	gene_id "XLOC_000380"; transcript_id "TCONS_00000495"; exon_number "4"; oId "TCONS_00013782"; tss_id "TSS427";
NW_004801610.1	Cufflinks	exon	11399052	11400124	.	-	.	gene_id "XLOC_000381"; transcript_id "TCONS_00000496"; exon_number "1"; oId "TCONS_00013788"; tss_id "TSS428";
NW_004801610.1	Cufflinks	exon	11400135	11400212	.	-	.	gene_id "XLOC_000381"; transcript_id "TCONS_00000496"; exon_number "2"; oId "TCONS_00013788"; tss_id "TSS428";
NW_004801610.1	Cufflinks	exon	11952468	11952897	.	-	.	gene_id "XLOC_000382"; transcript_id "TCONS_00000497"; exon_number "1"; oId "TCONS_00013796"; tss_id "TSS429";
NW_004801610.1	Cufflinks	exon	11954602	11954840	.	-	.	gene_id "XLOC_000382"; transcript_id "TCONS_00000497"; exon_number "2"; oId "TCONS_00013796"; tss_id "TSS429";
NW_004801610.1	Cufflinks	exon	12030592	12030770	.	-	.	gene_id "XLOC_000383"; transcript_id "TCONS_00000498"; exon_number "1"; oId "TCONS_00013801"; tss_id "TSS430";
NW_004801610.1	Cufflinks	exon	12030799	12030898	.	-	.	gene_id "XLOC_000383"; transcript_id "TCONS_00000498"; exon_number "2"; oId "TCONS_00013801"; tss_id "TSS430";
NW_004801610.1	Cufflinks	exon	15502092	15502316	.	-	.	gene_id "XLOC_000384"; transcript_id "TCONS_00000499"; exon_number "1"; oId "TCONS_00013843"; tss_id "TSS431";
NW_004801610.1	Cufflinks	exon	15512448	15513271	.	-	.	gene_id "XLOC_000384"; transcript_id "TCONS_00000499"; exon_number "2"; oId "TCONS_00013843"; tss_id "TSS431";
NW_004801610.1	Cufflinks	exon	15502092	15502316	.	-	.	gene_id "XLOC_000384"; transcript_id "TCONS_00000500"; exon_number "1"; oId "TCONS_00013844"; tss_id "TSS432";
NW_004801610.1	Cufflinks	exon	15502806	15502915	.	-	.	gene_id "XLOC_000384"; transcript_id "TCONS_00000500"; exon_number "2"; oId "TCONS_00013844"; tss_id "TSS432";
NW_004801610.1	Cufflinks	exon	15513659	15513939	.	-	.	gene_id "XLOC_000384"; transcript_id "TCONS_00000500"; exon_number "3"; oId "TCONS_00013844"; tss_id "TSS432";
NW_004801610.1	Cufflinks	exon	15502731	15510087	.	-	.	gene_id "XLOC_000384"; transcript_id "TCONS_00000501"; exon_number "1"; oId "TCONS_00014285"; tss_id "TSS433";
NW_004801610.1	Cufflinks	exon	15529363	15529529	.	-	.	gene_id "XLOC_000384"; transcript_id "TCONS_00000501"; exon_number "2"; oId "TCONS_00014285"; tss_id "TSS433";
NW_004801610.1	Cufflinks	exon	15530255	15530389	.	-	.	gene_id "XLOC_000384"; transcript_id "TCONS_00000501"; exon_number "3"; oId "TCONS_00014285"; tss_id "TSS433";
NW_004801610.1	Cufflinks	exon	15502731	15510087	.	-	.	gene_id "XLOC_000384"; transcript_id "TCONS_00000502"; exon_number "1"; oId "TCONS_00014286"; tss_id "TSS434";
NW_004801610.1	Cufflinks	exon	15529363	15529529	.	-	.	gene_id "XLOC_000384"; transcript_id "TCONS_00000502"; exon_number "2"; oId "TCONS_00014286"; tss_id "TSS434";
NW_004801610.1	Cufflinks	exon	15538011	15538122	.	-	.	gene_id "XLOC_000384"; transcript_id "TCONS_00000502"; exon_number "3"; oId "TCONS_00014286"; tss_id "TSS434";
NW_004801610.1	Cufflinks	exon	15502731	15510087	.	-	.	gene_id "XLOC_000384"; transcript_id "TCONS_00000503"; exon_number "1"; oId "TCONS_00014287"; tss_id "TSS434";
NW_004801610.1	Cufflinks	exon	15529363	15529529	.	-	.	gene_id "XLOC_000384"; transcript_id "TCONS_00000503"; exon_number "2"; oId "TCONS_00014287"; tss_id "TSS434";
NW_004801610.1	Cufflinks	exon	15538057	15538160	.	-	.	gene_id "XLOC_000384"; transcript_id "TCONS_00000503"; exon_number "3"; oId "TCONS_00014287"; tss_id "TSS434";
NW_004801610.1	Cufflinks	exon	15503164	15503425	.	-	.	gene_id "XLOC_000384"; transcript_id "TCONS_00000504"; exon_number "1"; oId "TCONS_00013846"; tss_id "TSS432";
NW_004801610.1	Cufflinks	exon	15513662	15513939	.	-	.	gene_id "XLOC_000384"; transcript_id "TCONS_00000504"; exon_number "2"; oId "TCONS_00013846"; tss_id "TSS432";
NW_004801610.1	Cufflinks	exon	15512446	15512651	.	-	.	gene_id "XLOC_000384"; transcript_id "TCONS_00000505"; exon_number "1"; oId "TCONS_00013852"; tss_id "TSS432";
NW_004801610.1	Cufflinks	exon	15513662	15513939	.	-	.	gene_id "XLOC_000384"; transcript_id "TCONS_00000505"; exon_number "2"; oId "TCONS_00013852"; tss_id "TSS432";
NW_004801610.1	Cufflinks	exon	15518612	15519283	.	-	.	gene_id "XLOC_000384"; transcript_id "TCONS_00000507"; exon_number "1"; oId "TCONS_00014288"; tss_id "TSS435";
NW_004801610.1	Cufflinks	exon	15520211	15520760	.	-	.	gene_id "XLOC_000384"; transcript_id "TCONS_00000507"; exon_number "2"; oId "TCONS_00014288"; tss_id "TSS435";
NW_004801610.1	Cufflinks	exon	15518612	15519283	.	-	.	gene_id "XLOC_000384"; transcript_id "TCONS_00000508"; exon_number "1"; oId "TCONS_00014289"; tss_id "TSS434";
NW_004801610.1	Cufflinks	exon	15529363	15529529	.	-	.	gene_id "XLOC_000384"; transcript_id "TCONS_00000508"; exon_number "2"; oId "TCONS_00014289"; tss_id "TSS434";
NW_004801610.1	Cufflinks	exon	15538011	15538122	.	-	.	gene_id "XLOC_000384"; transcript_id "TCONS_00000508"; exon_number "3"; oId "TCONS_00014289"; tss_id "TSS434";
NW_004801610.1	Cufflinks	exon	15516864	15516870	.	-	.	gene_id "XLOC_000385"; transcript_id "TCONS_00000506"; exon_number "1"; oId "TCONS_00013854"; tss_id "TSS436";
NW_004801610.1	Cufflinks	exon	15516926	15516965	.	-	.	gene_id "XLOC_000385"; transcript_id "TCONS_00000506"; exon_number "2"; oId "TCONS_00013854"; tss_id "TSS436";
NW_004801610.1	Cufflinks	exon	15517058	15517576	.	-	.	gene_id "XLOC_000385"; transcript_id "TCONS_00000506"; exon_number "3"; oId "TCONS_00013854"; tss_id "TSS436";
NW_004801610.1	Cufflinks	exon	18172517	18181126	.	-	.	gene_id "XLOC_000386"; transcript_id "TCONS_00000509"; exon_number "1"; oId "TCONS_00013887"; tss_id "TSS437";
NW_004801610.1	Cufflinks	exon	18183374	18183472	.	-	.	gene_id "XLOC_000386"; transcript_id "TCONS_00000509"; exon_number "2"; oId "TCONS_00013887"; tss_id "TSS437";
NW_004801610.1	Cufflinks	exon	18183785	18183973	.	-	.	gene_id "XLOC_000386"; transcript_id "TCONS_00000509"; exon_number "3"; oId "TCONS_00013887"; tss_id "TSS437";
NW_004801610.1	Cufflinks	exon	18185725	18185794	.	-	.	gene_id "XLOC_000386"; transcript_id "TCONS_00000509"; exon_number "4"; oId "TCONS_00013887"; tss_id "TSS437";
NW_004801610.1	Cufflinks	exon	18187752	18187779	.	-	.	gene_id "XLOC_000386"; transcript_id "TCONS_00000509"; exon_number "5"; oId "TCONS_00013887"; tss_id "TSS437";
NW_004801610.1	Cufflinks	exon	18179517	18180453	.	-	.	gene_id "XLOC_000386"; transcript_id "TCONS_00000510"; exon_number "1"; oId "TCONS_00013888"; tss_id "TSS438";
NW_004801610.1	Cufflinks	exon	18180974	18181126	.	-	.	gene_id "XLOC_000386"; transcript_id "TCONS_00000510"; exon_number "2"; oId "TCONS_00013888"; tss_id "TSS438";
NW_004801610.1	Cufflinks	exon	18183374	18183472	.	-	.	gene_id "XLOC_000386"; transcript_id "TCONS_00000510"; exon_number "3"; oId "TCONS_00013888"; tss_id "TSS438";
NW_004801610.1	Cufflinks	exon	18183785	18183973	.	-	.	gene_id "XLOC_000386"; transcript_id "TCONS_00000510"; exon_number "4"; oId "TCONS_00013888"; tss_id "TSS438";
NW_004801610.1	Cufflinks	exon	18185725	18185944	.	-	.	gene_id "XLOC_000386"; transcript_id "TCONS_00000510"; exon_number "5"; oId "TCONS_00013888"; tss_id "TSS438";
NW_004801610.1	Cufflinks	exon	18185766	18185794	.	-	.	gene_id "XLOC_000386"; transcript_id "TCONS_00000511"; exon_number "1"; oId "TCONS_00013892"; tss_id "TSS439";
NW_004801610.1	Cufflinks	exon	18187752	18187851	.	-	.	gene_id "XLOC_000386"; transcript_id "TCONS_00000511"; exon_number "2"; oId "TCONS_00013892"; tss_id "TSS439";
NW_004801610.1	Cufflinks	exon	18189113	18189386	.	-	.	gene_id "XLOC_000386"; transcript_id "TCONS_00000511"; exon_number "3"; oId "TCONS_00013892"; tss_id "TSS439";
NW_004801610.1	Cufflinks	exon	18186603	18187851	.	-	.	gene_id "XLOC_000386"; transcript_id "TCONS_00000512"; exon_number "1"; oId "TCONS_00013893"; tss_id "TSS440";
NW_004801610.1	Cufflinks	exon	18189113	18189233	.	-	.	gene_id "XLOC_000386"; transcript_id "TCONS_00000512"; exon_number "2"; oId "TCONS_00013893"; tss_id "TSS440";
NW_004801610.1	Cufflinks	exon	18197905	18198000	.	-	.	gene_id "XLOC_000386"; transcript_id "TCONS_00000512"; exon_number "3"; oId "TCONS_00013893"; tss_id "TSS440";
NW_004801610.1	Cufflinks	exon	18199477	18199532	.	-	.	gene_id "XLOC_000386"; transcript_id "TCONS_00000512"; exon_number "4"; oId "TCONS_00013893"; tss_id "TSS440";
NW_004801610.1	Cufflinks	exon	18200119	18200419	.	-	.	gene_id "XLOC_000386"; transcript_id "TCONS_00000512"; exon_number "5"; oId "TCONS_00013893"; tss_id "TSS440";
NW_004801610.1	Cufflinks	exon	18196467	18198000	.	-	.	gene_id "XLOC_000386"; transcript_id "TCONS_00000513"; exon_number "1"; oId "TCONS_00013899"; tss_id "TSS440";
NW_004801610.1	Cufflinks	exon	18199477	18199532	.	-	.	gene_id "XLOC_000386"; transcript_id "TCONS_00000513"; exon_number "2"; oId "TCONS_00013899"; tss_id "TSS440";
NW_004801610.1	Cufflinks	exon	18200119	18200419	.	-	.	gene_id "XLOC_000386"; transcript_id "TCONS_00000513"; exon_number "3"; oId "TCONS_00013899"; tss_id "TSS440";
NW_004801610.1	Cufflinks	exon	19061177	19061187	.	-	.	gene_id "XLOC_000387"; transcript_id "TCONS_00000514"; exon_number "1"; oId "TCONS_00013926"; tss_id "TSS441";
NW_004801610.1	Cufflinks	exon	19061200	19061206	.	-	.	gene_id "XLOC_000387"; transcript_id "TCONS_00000514"; exon_number "2"; oId "TCONS_00013926"; tss_id "TSS441";
NW_004801610.1	Cufflinks	exon	19061215	19061674	.	-	.	gene_id "XLOC_000387"; transcript_id "TCONS_00000514"; exon_number "3"; oId "TCONS_00013926"; tss_id "TSS441";
NW_004801610.1	Cufflinks	exon	22328667	22330361	.	-	.	gene_id "XLOC_000388"; transcript_id "TCONS_00000516"; exon_number "1"; oId "TCONS_00014332"; tss_id "TSS442";
NW_004801610.1	Cufflinks	exon	22334452	22336541	.	-	.	gene_id "XLOC_000388"; transcript_id "TCONS_00000516"; exon_number "2"; oId "TCONS_00014332"; tss_id "TSS442";
NW_004801610.1	Cufflinks	exon	22338835	22339179	.	-	.	gene_id "XLOC_000388"; transcript_id "TCONS_00000516"; exon_number "3"; oId "TCONS_00014332"; tss_id "TSS442";
NW_004801610.1	Cufflinks	exon	22340312	22340440	.	-	.	gene_id "XLOC_000388"; transcript_id "TCONS_00000516"; exon_number "4"; oId "TCONS_00014332"; tss_id "TSS442";
NW_004801610.1	Cufflinks	exon	22328667	22330361	.	-	.	gene_id "XLOC_000388"; transcript_id "TCONS_00000515"; exon_number "1"; oId "TCONS_00014331"; tss_id "TSS442";
NW_004801610.1	Cufflinks	exon	22334452	22336541	.	-	.	gene_id "XLOC_000388"; transcript_id "TCONS_00000515"; exon_number "2"; oId "TCONS_00014331"; tss_id "TSS442";
NW_004801610.1	Cufflinks	exon	22338839	22339179	.	-	.	gene_id "XLOC_000388"; transcript_id "TCONS_00000515"; exon_number "3"; oId "TCONS_00014331"; tss_id "TSS442";
NW_004801610.1	Cufflinks	exon	22340312	22340440	.	-	.	gene_id "XLOC_000388"; transcript_id "TCONS_00000515"; exon_number "4"; oId "TCONS_00014331"; tss_id "TSS442";
NW_004801610.1	Cufflinks	exon	22334049	22336541	.	-	.	gene_id "XLOC_000388"; transcript_id "TCONS_00000517"; exon_number "1"; oId "TCONS_00014333"; tss_id "TSS443";
NW_004801610.1	Cufflinks	exon	22338839	22339398	.	-	.	gene_id "XLOC_000388"; transcript_id "TCONS_00000517"; exon_number "2"; oId "TCONS_00014333"; tss_id "TSS443";
NW_004801610.1	Cufflinks	exon	27160466	27160558	.	-	.	gene_id "XLOC_000389"; transcript_id "TCONS_00000518"; exon_number "1"; oId "TCONS_00013976"; tss_id "TSS444";
NW_004801610.1	Cufflinks	exon	27160664	27160722	.	-	.	gene_id "XLOC_000389"; transcript_id "TCONS_00000518"; exon_number "2"; oId "TCONS_00013976"; tss_id "TSS444";
NW_004801610.1	Cufflinks	exon	27161612	27161766	.	-	.	gene_id "XLOC_000389"; transcript_id "TCONS_00000518"; exon_number "3"; oId "TCONS_00013976"; tss_id "TSS444";
NW_004801610.1	Cufflinks	exon	27162373	27162823	.	-	.	gene_id "XLOC_000389"; transcript_id "TCONS_00000518"; exon_number "4"; oId "TCONS_00013976"; tss_id "TSS444";
NW_004801610.1	Cufflinks	exon	27161595	27161766	.	-	.	gene_id "XLOC_000389"; transcript_id "TCONS_00000519"; exon_number "1"; oId "TCONS_00014339"; tss_id "TSS445";
NW_004801610.1	Cufflinks	exon	27162373	27163050	.	-	.	gene_id "XLOC_000389"; transcript_id "TCONS_00000519"; exon_number "2"; oId "TCONS_00014339"; tss_id "TSS445";
NW_004801610.1	Cufflinks	exon	27629861	27630415	.	-	.	gene_id "XLOC_000390"; transcript_id "TCONS_00000520"; exon_number "1"; oId "TCONS_00013997"; tss_id "TSS446";
NW_004801610.1	Cufflinks	exon	27631041	27633364	.	-	.	gene_id "XLOC_000390"; transcript_id "TCONS_00000520"; exon_number "2"; oId "TCONS_00013997"; tss_id "TSS446";
NW_004801610.1	Cufflinks	exon	28366320	28367555	.	-	.	gene_id "XLOC_000391"; transcript_id "TCONS_00000521"; exon_number "1"; oId "TCONS_00014368"; tss_id "TSS447";
NW_004801610.1	Cufflinks	exon	28376006	28376183	.	-	.	gene_id "XLOC_000391"; transcript_id "TCONS_00000521"; exon_number "2"; oId "TCONS_00014368"; tss_id "TSS447";
NW_004801611.1	Cufflinks	exon	207011	207065	.	+	.	gene_id "XLOC_000392"; transcript_id "TCONS_00000522"; exon_number "1"; oId "TCONS_00014444"; tss_id "TSS448";
NW_004801611.1	Cufflinks	exon	207134	207719	.	+	.	gene_id "XLOC_000392"; transcript_id "TCONS_00000522"; exon_number "2"; oId "TCONS_00014444"; tss_id "TSS448";
NW_004801611.1	Cufflinks	exon	3454710	3455423	.	+	.	gene_id "XLOC_000393"; transcript_id "TCONS_00000523"; exon_number "1"; oId "TCONS_00014540"; tss_id "TSS449";
NW_004801611.1	Cufflinks	exon	3455430	3455462	.	+	.	gene_id "XLOC_000393"; transcript_id "TCONS_00000523"; exon_number "2"; oId "TCONS_00014540"; tss_id "TSS449";
NW_004801611.1	Cufflinks	exon	3511508	3512266	.	+	.	gene_id "XLOC_000394"; transcript_id "TCONS_00000524"; exon_number "1"; oId "TCONS_00014552"; tss_id "TSS450";
NW_004801611.1	Cufflinks	exon	3512304	3512314	.	+	.	gene_id "XLOC_000394"; transcript_id "TCONS_00000524"; exon_number "2"; oId "TCONS_00014552"; tss_id "TSS450";
NW_004801611.1	Cufflinks	exon	3592758	3592887	.	+	.	gene_id "XLOC_000395"; transcript_id "TCONS_00000525"; exon_number "1"; oId "TCONS_00015268"; tss_id "TSS451";
NW_004801611.1	Cufflinks	exon	3593683	3593953	.	+	.	gene_id "XLOC_000395"; transcript_id "TCONS_00000525"; exon_number "2"; oId "TCONS_00015268"; tss_id "TSS451";
NW_004801611.1	Cufflinks	exon	8058658	8058737	.	+	.	gene_id "XLOC_000396"; transcript_id "TCONS_00000526"; exon_number "1"; oId "TCONS_00014585"; tss_id "TSS452";
NW_004801611.1	Cufflinks	exon	8066861	8067080	.	+	.	gene_id "XLOC_000396"; transcript_id "TCONS_00000526"; exon_number "2"; oId "TCONS_00014585"; tss_id "TSS452";
NW_004801611.1	Cufflinks	exon	10342056	10342280	.	+	.	gene_id "XLOC_000397"; transcript_id "TCONS_00000527"; exon_number "1"; oId "TCONS_00014615"; tss_id "TSS453";
NW_004801611.1	Cufflinks	exon	10342290	10342302	.	+	.	gene_id "XLOC_000397"; transcript_id "TCONS_00000527"; exon_number "2"; oId "TCONS_00014615"; tss_id "TSS453";
NW_004801611.1	Cufflinks	exon	10356156	10356193	.	+	.	gene_id "XLOC_000398"; transcript_id "TCONS_00000528"; exon_number "1"; oId "TCONS_00014622"; tss_id "TSS454";
NW_004801611.1	Cufflinks	exon	10356207	10356398	.	+	.	gene_id "XLOC_000398"; transcript_id "TCONS_00000528"; exon_number "2"; oId "TCONS_00014622"; tss_id "TSS454";
NW_004801611.1	Cufflinks	exon	12051681	12051703	.	+	.	gene_id "XLOC_000399"; transcript_id "TCONS_00000529"; exon_number "1"; oId "TCONS_00015310"; tss_id "TSS455";
NW_004801611.1	Cufflinks	exon	12099190	12099316	.	+	.	gene_id "XLOC_000399"; transcript_id "TCONS_00000529"; exon_number "2"; oId "TCONS_00015310"; tss_id "TSS455";
NW_004801611.1	Cufflinks	exon	12101580	12101686	.	+	.	gene_id "XLOC_000399"; transcript_id "TCONS_00000529"; exon_number "3"; oId "TCONS_00015310"; tss_id "TSS455";
NW_004801611.1	Cufflinks	exon	12051681	12051703	.	+	.	gene_id "XLOC_000399"; transcript_id "TCONS_00000531"; exon_number "1"; oId "TCONS_00015312"; tss_id "TSS455";
NW_004801611.1	Cufflinks	exon	12099190	12099316	.	+	.	gene_id "XLOC_000399"; transcript_id "TCONS_00000531"; exon_number "2"; oId "TCONS_00015312"; tss_id "TSS455";
NW_004801611.1	Cufflinks	exon	12106485	12106594	.	+	.	gene_id "XLOC_000399"; transcript_id "TCONS_00000531"; exon_number "3"; oId "TCONS_00015312"; tss_id "TSS455";
NW_004801611.1	Cufflinks	exon	12111487	12114060	.	+	.	gene_id "XLOC_000399"; transcript_id "TCONS_00000531"; exon_number "4"; oId "TCONS_00015312"; tss_id "TSS455";
NW_004801611.1	Cufflinks	exon	12051681	12051703	.	+	.	gene_id "XLOC_000399"; transcript_id "TCONS_00000530"; exon_number "1"; oId "TCONS_00015311"; tss_id "TSS455";
NW_004801611.1	Cufflinks	exon	12099190	12099316	.	+	.	gene_id "XLOC_000399"; transcript_id "TCONS_00000530"; exon_number "2"; oId "TCONS_00015311"; tss_id "TSS455";
NW_004801611.1	Cufflinks	exon	12111487	12114060	.	+	.	gene_id "XLOC_000399"; transcript_id "TCONS_00000530"; exon_number "3"; oId "TCONS_00015311"; tss_id "TSS455";
NW_004801611.1	Cufflinks	exon	16256348	16256366	.	+	.	gene_id "XLOC_000400"; transcript_id "TCONS_00000532"; exon_number "1"; oId "TCONS_00015320"; tss_id "TSS456";
NW_004801611.1	Cufflinks	exon	16256716	16257244	.	+	.	gene_id "XLOC_000400"; transcript_id "TCONS_00000532"; exon_number "2"; oId "TCONS_00015320"; tss_id "TSS456";
NW_004801611.1	Cufflinks	exon	16310095	16310136	.	+	.	gene_id "XLOC_000401"; transcript_id "TCONS_00000533"; exon_number "1"; oId "TCONS_00015321"; tss_id "TSS457";
NW_004801611.1	Cufflinks	exon	16312019	16314096	.	+	.	gene_id "XLOC_000401"; transcript_id "TCONS_00000533"; exon_number "2"; oId "TCONS_00015321"; tss_id "TSS457";
NW_004801611.1	Cufflinks	exon	16380944	16381114	.	+	.	gene_id "XLOC_000402"; transcript_id "TCONS_00000534"; exon_number "1"; oId "TCONS_00015322"; tss_id "TSS458";
NW_004801611.1	Cufflinks	exon	16382039	16382119	.	+	.	gene_id "XLOC_000402"; transcript_id "TCONS_00000534"; exon_number "2"; oId "TCONS_00015322"; tss_id "TSS458";
NW_004801611.1	Cufflinks	exon	16383512	16383996	.	+	.	gene_id "XLOC_000402"; transcript_id "TCONS_00000534"; exon_number "3"; oId "TCONS_00015322"; tss_id "TSS458";
NW_004801611.1	Cufflinks	exon	16384148	16385887	.	+	.	gene_id "XLOC_000403"; transcript_id "TCONS_00000535"; exon_number "1"; oId "TCONS_00014662"; tss_id "TSS459";
NW_004801611.1	Cufflinks	exon	16385904	16386849	.	+	.	gene_id "XLOC_000403"; transcript_id "TCONS_00000535"; exon_number "2"; oId "TCONS_00014662"; tss_id "TSS459";
NW_004801611.1	Cufflinks	exon	16409493	16409792	.	+	.	gene_id "XLOC_000404"; transcript_id "TCONS_00000537"; exon_number "1"; oId "TCONS_00015326"; tss_id "TSS460";
NW_004801611.1	Cufflinks	exon	16410061	16410434	.	+	.	gene_id "XLOC_000404"; transcript_id "TCONS_00000537"; exon_number "2"; oId "TCONS_00015326"; tss_id "TSS460";
NW_004801611.1	Cufflinks	exon	16409493	16409749	.	+	.	gene_id "XLOC_000404"; transcript_id "TCONS_00000536"; exon_number "1"; oId "TCONS_00015325"; tss_id "TSS460";
NW_004801611.1	Cufflinks	exon	16410061	16410434	.	+	.	gene_id "XLOC_000404"; transcript_id "TCONS_00000536"; exon_number "2"; oId "TCONS_00015325"; tss_id "TSS460";
NW_004801611.1	Cufflinks	exon	20314784	20314940	.	+	.	gene_id "XLOC_000405"; transcript_id "TCONS_00000538"; exon_number "1"; oId "TCONS_00014685"; tss_id "TSS461";
NW_004801611.1	Cufflinks	exon	20315328	20315390	.	+	.	gene_id "XLOC_000405"; transcript_id "TCONS_00000538"; exon_number "2"; oId "TCONS_00014685"; tss_id "TSS461";
NW_004801611.1	Cufflinks	exon	20501107	20501315	.	+	.	gene_id "XLOC_000406"; transcript_id "TCONS_00000539"; exon_number "1"; oId "TCONS_00014690"; tss_id "TSS462";
NW_004801611.1	Cufflinks	exon	20501338	20501356	.	+	.	gene_id "XLOC_000406"; transcript_id "TCONS_00000539"; exon_number "2"; oId "TCONS_00014690"; tss_id "TSS462";
NW_004801611.1	Cufflinks	exon	21500627	21502967	.	+	.	gene_id "XLOC_000407"; transcript_id "TCONS_00000540"; exon_number "1"; oId "TCONS_00014759"; tss_id "TSS463";
NW_004801611.1	Cufflinks	exon	21504344	21504562	.	+	.	gene_id "XLOC_000407"; transcript_id "TCONS_00000540"; exon_number "2"; oId "TCONS_00014759"; tss_id "TSS463";
NW_004801611.1	Cufflinks	exon	21506184	21506436	.	+	.	gene_id "XLOC_000407"; transcript_id "TCONS_00000540"; exon_number "3"; oId "TCONS_00014759"; tss_id "TSS463";
NW_004801611.1	Cufflinks	exon	21500654	21500955	.	+	.	gene_id "XLOC_000407"; transcript_id "TCONS_00000542"; exon_number "1"; oId "TCONS_00014761"; tss_id "TSS463";
NW_004801611.1	Cufflinks	exon	21501475	21503218	.	+	.	gene_id "XLOC_000407"; transcript_id "TCONS_00000542"; exon_number "2"; oId "TCONS_00014761"; tss_id "TSS463";
NW_004801611.1	Cufflinks	exon	21500654	21500955	.	+	.	gene_id "XLOC_000407"; transcript_id "TCONS_00000541"; exon_number "1"; oId "TCONS_00014760"; tss_id "TSS463";
NW_004801611.1	Cufflinks	exon	21502821	21503218	.	+	.	gene_id "XLOC_000407"; transcript_id "TCONS_00000541"; exon_number "2"; oId "TCONS_00014760"; tss_id "TSS463";
NW_004801611.1	Cufflinks	exon	21505670	21505953	.	+	.	gene_id "XLOC_000407"; transcript_id "TCONS_00000543"; exon_number "1"; oId "TCONS_00014763"; tss_id "TSS464";
NW_004801611.1	Cufflinks	exon	21506000	21506104	.	+	.	gene_id "XLOC_000407"; transcript_id "TCONS_00000543"; exon_number "2"; oId "TCONS_00014763"; tss_id "TSS464";
NW_004801611.1	Cufflinks	exon	21506026	21506434	.	+	.	gene_id "XLOC_000407"; transcript_id "TCONS_00000544"; exon_number "1"; oId "TCONS_00014764"; tss_id "TSS465";
NW_004801611.1	Cufflinks	exon	21506536	21506689	.	+	.	gene_id "XLOC_000407"; transcript_id "TCONS_00000544"; exon_number "2"; oId "TCONS_00014764"; tss_id "TSS465";
NW_004801611.1	Cufflinks	exon	21649446	21649859	.	+	.	gene_id "XLOC_000408"; transcript_id "TCONS_00000545"; exon_number "1"; oId "TCONS_00014775"; tss_id "TSS466";
NW_004801611.1	Cufflinks	exon	21649975	21649986	.	+	.	gene_id "XLOC_000408"; transcript_id "TCONS_00000545"; exon_number "2"; oId "TCONS_00014775"; tss_id "TSS466";
NW_004801611.1	Cufflinks	exon	21650018	21650038	.	+	.	gene_id "XLOC_000408"; transcript_id "TCONS_00000545"; exon_number "3"; oId "TCONS_00014775"; tss_id "TSS466";
NW_004801611.1	Cufflinks	exon	21650054	21650075	.	+	.	gene_id "XLOC_000408"; transcript_id "TCONS_00000545"; exon_number "4"; oId "TCONS_00014775"; tss_id "TSS466";
NW_004801611.1	Cufflinks	exon	21650100	21650163	.	+	.	gene_id "XLOC_000408"; transcript_id "TCONS_00000545"; exon_number "5"; oId "TCONS_00014775"; tss_id "TSS466";
NW_004801611.1	Cufflinks	exon	21649651	21649694	.	+	.	gene_id "XLOC_000408"; transcript_id "TCONS_00000546"; exon_number "1"; oId "TCONS_00014776"; tss_id "TSS467";
NW_004801611.1	Cufflinks	exon	21649818	21649833	.	+	.	gene_id "XLOC_000408"; transcript_id "TCONS_00000546"; exon_number "2"; oId "TCONS_00014776"; tss_id "TSS467";
NW_004801611.1	Cufflinks	exon	21650051	21650086	.	+	.	gene_id "XLOC_000408"; transcript_id "TCONS_00000546"; exon_number "3"; oId "TCONS_00014776"; tss_id "TSS467";
NW_004801611.1	Cufflinks	exon	21650118	21650629	.	+	.	gene_id "XLOC_000408"; transcript_id "TCONS_00000546"; exon_number "4"; oId "TCONS_00014776"; tss_id "TSS467";
NW_004801611.1	Cufflinks	exon	29131864	29132125	.	+	.	gene_id "XLOC_000409"; transcript_id "TCONS_00000547"; exon_number "1"; oId "TCONS_00015385"; tss_id "TSS468";
NW_004801611.1	Cufflinks	exon	29132493	29134426	.	+	.	gene_id "XLOC_000409"; transcript_id "TCONS_00000547"; exon_number "2"; oId "TCONS_00015385"; tss_id "TSS468";
NW_004801611.1	Cufflinks	exon	2556922	2556926	.	-	.	gene_id "XLOC_000410"; transcript_id "TCONS_00000548"; exon_number "1"; oId "TCONS_00014878"; tss_id "TSS469";
NW_004801611.1	Cufflinks	exon	2557004	2557489	.	-	.	gene_id "XLOC_000410"; transcript_id "TCONS_00000548"; exon_number "2"; oId "TCONS_00014878"; tss_id "TSS469";
NW_004801611.1	Cufflinks	exon	2689230	2689340	.	-	.	gene_id "XLOC_000411"; transcript_id "TCONS_00000549"; exon_number "1"; oId "TCONS_00014890"; tss_id "TSS470";
NW_004801611.1	Cufflinks	exon	2689372	2689533	.	-	.	gene_id "XLOC_000411"; transcript_id "TCONS_00000549"; exon_number "2"; oId "TCONS_00014890"; tss_id "TSS470";
NW_004801611.1	Cufflinks	exon	3460108	3460558	.	-	.	gene_id "XLOC_000412"; transcript_id "TCONS_00000550"; exon_number "1"; oId "TCONS_00014925"; tss_id "TSS471";
NW_004801611.1	Cufflinks	exon	3462294	3462371	.	-	.	gene_id "XLOC_000412"; transcript_id "TCONS_00000550"; exon_number "2"; oId "TCONS_00014925"; tss_id "TSS471";
NW_004801611.1	Cufflinks	exon	3464500	3464570	.	-	.	gene_id "XLOC_000412"; transcript_id "TCONS_00000550"; exon_number "3"; oId "TCONS_00014925"; tss_id "TSS471";
NW_004801611.1	Cufflinks	exon	3466922	3466977	.	-	.	gene_id "XLOC_000412"; transcript_id "TCONS_00000550"; exon_number "4"; oId "TCONS_00014925"; tss_id "TSS471";
NW_004801611.1	Cufflinks	exon	4055435	4055526	.	-	.	gene_id "XLOC_000413"; transcript_id "TCONS_00000551"; exon_number "1"; oId "TCONS_00014938"; tss_id "TSS472";
NW_004801611.1	Cufflinks	exon	4055603	4055758	.	-	.	gene_id "XLOC_000413"; transcript_id "TCONS_00000551"; exon_number "2"; oId "TCONS_00014938"; tss_id "TSS472";
NW_004801611.1	Cufflinks	exon	11678608	11684085	.	-	.	gene_id "XLOC_000414"; transcript_id "TCONS_00000553"; exon_number "1"; oId "TCONS_00015455"; tss_id "TSS473";
NW_004801611.1	Cufflinks	exon	11684237	11684336	.	-	.	gene_id "XLOC_000414"; transcript_id "TCONS_00000553"; exon_number "2"; oId "TCONS_00015455"; tss_id "TSS473";
NW_004801611.1	Cufflinks	exon	11684433	11684708	.	-	.	gene_id "XLOC_000414"; transcript_id "TCONS_00000553"; exon_number "3"; oId "TCONS_00015455"; tss_id "TSS473";
NW_004801611.1	Cufflinks	exon	11678608	11684085	.	-	.	gene_id "XLOC_000414"; transcript_id "TCONS_00000552"; exon_number "1"; oId "TCONS_00015014"; tss_id "TSS473";
NW_004801611.1	Cufflinks	exon	11684433	11684708	.	-	.	gene_id "XLOC_000414"; transcript_id "TCONS_00000552"; exon_number "2"; oId "TCONS_00015014"; tss_id "TSS473";
NW_004801611.1	Cufflinks	exon	11678699	11680825	.	-	.	gene_id "XLOC_000414"; transcript_id "TCONS_00000554"; exon_number "1"; oId "TCONS_00015012"; tss_id "TSS474";
NW_004801611.1	Cufflinks	exon	11680884	11681400	.	-	.	gene_id "XLOC_000414"; transcript_id "TCONS_00000554"; exon_number "2"; oId "TCONS_00015012"; tss_id "TSS474";
NW_004801611.1	Cufflinks	exon	11683065	11684336	.	-	.	gene_id "XLOC_000414"; transcript_id "TCONS_00000555"; exon_number "1"; oId "TCONS_00015015"; tss_id "TSS473";
NW_004801611.1	Cufflinks	exon	11684433	11684704	.	-	.	gene_id "XLOC_000414"; transcript_id "TCONS_00000555"; exon_number "2"; oId "TCONS_00015015"; tss_id "TSS473";
NW_004801611.1	Cufflinks	exon	14186918	14187881	.	-	.	gene_id "XLOC_000415"; transcript_id "TCONS_00000556"; exon_number "1"; oId "TCONS_00015041"; tss_id "TSS475";
NW_004801611.1	Cufflinks	exon	14187894	14189579	.	-	.	gene_id "XLOC_000415"; transcript_id "TCONS_00000556"; exon_number "2"; oId "TCONS_00015041"; tss_id "TSS475";
NW_004801611.1	Cufflinks	exon	14189590	14189695	.	-	.	gene_id "XLOC_000415"; transcript_id "TCONS_00000556"; exon_number "3"; oId "TCONS_00015041"; tss_id "TSS475";
NW_004801611.1	Cufflinks	exon	14189701	14189809	.	-	.	gene_id "XLOC_000415"; transcript_id "TCONS_00000556"; exon_number "4"; oId "TCONS_00015041"; tss_id "TSS475";
NW_004801611.1	Cufflinks	exon	16409521	16409792	.	-	.	gene_id "XLOC_000416"; transcript_id "TCONS_00000557"; exon_number "1"; oId "TCONS_00015059"; tss_id "TSS476";
NW_004801611.1	Cufflinks	exon	16410061	16410302	.	-	.	gene_id "XLOC_000416"; transcript_id "TCONS_00000557"; exon_number "2"; oId "TCONS_00015059"; tss_id "TSS476";
NW_004801611.1	Cufflinks	exon	16702913	16704361	.	-	.	gene_id "XLOC_000417"; transcript_id "TCONS_00000558"; exon_number "1"; oId "TCONS_00015065"; tss_id "TSS477";
NW_004801611.1	Cufflinks	exon	16704738	16704743	.	-	.	gene_id "XLOC_000417"; transcript_id "TCONS_00000558"; exon_number "2"; oId "TCONS_00015065"; tss_id "TSS477";
NW_004801611.1	Cufflinks	exon	17115373	17115618	.	-	.	gene_id "XLOC_000418"; transcript_id "TCONS_00000559"; exon_number "1"; oId "TCONS_00015083"; tss_id "TSS478";
NW_004801611.1	Cufflinks	exon	17115671	17115676	.	-	.	gene_id "XLOC_000418"; transcript_id "TCONS_00000559"; exon_number "2"; oId "TCONS_00015083"; tss_id "TSS478";
NW_004801611.1	Cufflinks	exon	20592067	20592079	.	-	.	gene_id "XLOC_000419"; transcript_id "TCONS_00000560"; exon_number "1"; oId "TCONS_00015117"; tss_id "TSS479";
NW_004801611.1	Cufflinks	exon	20592118	20592354	.	-	.	gene_id "XLOC_000419"; transcript_id "TCONS_00000560"; exon_number "2"; oId "TCONS_00015117"; tss_id "TSS479";
NW_004801611.1	Cufflinks	exon	20592382	20592876	.	-	.	gene_id "XLOC_000419"; transcript_id "TCONS_00000560"; exon_number "3"; oId "TCONS_00015117"; tss_id "TSS479";
NW_004801611.1	Cufflinks	exon	21500623	21501684	.	-	.	gene_id "XLOC_000420"; transcript_id "TCONS_00000561"; exon_number "1"; oId "TCONS_00015510"; tss_id "TSS480";
NW_004801611.1	Cufflinks	exon	21502821	21503182	.	-	.	gene_id "XLOC_000420"; transcript_id "TCONS_00000561"; exon_number "2"; oId "TCONS_00015510"; tss_id "TSS480";
NW_004801611.1	Cufflinks	exon	21500623	21500955	.	-	.	gene_id "XLOC_000420"; transcript_id "TCONS_00000562"; exon_number "1"; oId "TCONS_00015511"; tss_id "TSS480";
NW_004801611.1	Cufflinks	exon	21502821	21503197	.	-	.	gene_id "XLOC_000420"; transcript_id "TCONS_00000562"; exon_number "2"; oId "TCONS_00015511"; tss_id "TSS480";
NW_004801611.1	Cufflinks	exon	21500623	21502284	.	-	.	gene_id "XLOC_000420"; transcript_id "TCONS_00000563"; exon_number "1"; oId "TCONS_00015512"; tss_id "TSS481";
NW_004801611.1	Cufflinks	exon	21502602	21502967	.	-	.	gene_id "XLOC_000420"; transcript_id "TCONS_00000563"; exon_number "2"; oId "TCONS_00015512"; tss_id "TSS481";
NW_004801611.1	Cufflinks	exon	21504344	21504987	.	-	.	gene_id "XLOC_000420"; transcript_id "TCONS_00000563"; exon_number "3"; oId "TCONS_00015512"; tss_id "TSS481";
NW_004801611.1	Cufflinks	exon	21500623	21502967	.	-	.	gene_id "XLOC_000420"; transcript_id "TCONS_00000564"; exon_number "1"; oId "TCONS_00015513"; tss_id "TSS482";
NW_004801611.1	Cufflinks	exon	21504344	21504562	.	-	.	gene_id "XLOC_000420"; transcript_id "TCONS_00000564"; exon_number "2"; oId "TCONS_00015513"; tss_id "TSS482";
NW_004801611.1	Cufflinks	exon	21506613	21506737	.	-	.	gene_id "XLOC_000420"; transcript_id "TCONS_00000564"; exon_number "3"; oId "TCONS_00015513"; tss_id "TSS482";
NW_004801611.1	Cufflinks	exon	21500623	21502967	.	-	.	gene_id "XLOC_000420"; transcript_id "TCONS_00000565"; exon_number "1"; oId "TCONS_00015514"; tss_id "TSS482";
NW_004801611.1	Cufflinks	exon	21504344	21506434	.	-	.	gene_id "XLOC_000420"; transcript_id "TCONS_00000565"; exon_number "2"; oId "TCONS_00015514"; tss_id "TSS482";
NW_004801611.1	Cufflinks	exon	21506536	21506771	.	-	.	gene_id "XLOC_000420"; transcript_id "TCONS_00000565"; exon_number "3"; oId "TCONS_00015514"; tss_id "TSS482";
NW_004801611.1	Cufflinks	exon	21500623	21502967	.	-	.	gene_id "XLOC_000420"; transcript_id "TCONS_00000566"; exon_number "1"; oId "TCONS_00015515"; tss_id "TSS482";
NW_004801611.1	Cufflinks	exon	21504344	21504562	.	-	.	gene_id "XLOC_000420"; transcript_id "TCONS_00000566"; exon_number "2"; oId "TCONS_00015515"; tss_id "TSS482";
NW_004801611.1	Cufflinks	exon	21506536	21506826	.	-	.	gene_id "XLOC_000420"; transcript_id "TCONS_00000566"; exon_number "3"; oId "TCONS_00015515"; tss_id "TSS482";
NW_004801611.1	Cufflinks	exon	21503250	21504562	.	-	.	gene_id "XLOC_000420"; transcript_id "TCONS_00000567"; exon_number "1"; oId "TCONS_00015516"; tss_id "TSS482";
NW_004801611.1	Cufflinks	exon	21506536	21506748	.	-	.	gene_id "XLOC_000420"; transcript_id "TCONS_00000567"; exon_number "2"; oId "TCONS_00015516"; tss_id "TSS482";
NW_004801611.1	Cufflinks	exon	21563781	21564050	.	-	.	gene_id "XLOC_000421"; transcript_id "TCONS_00000568"; exon_number "1"; oId "TCONS_00015517"; tss_id "TSS483";
NW_004801611.1	Cufflinks	exon	21565740	21566431	.	-	.	gene_id "XLOC_000421"; transcript_id "TCONS_00000568"; exon_number "2"; oId "TCONS_00015517"; tss_id "TSS483";
NW_004801611.1	Cufflinks	exon	21564767	21566164	.	-	.	gene_id "XLOC_000421"; transcript_id "TCONS_00000570"; exon_number "1"; oId "TCONS_00015518"; tss_id "TSS483";
NW_004801611.1	Cufflinks	exon	21566283	21566465	.	-	.	gene_id "XLOC_000421"; transcript_id "TCONS_00000570"; exon_number "2"; oId "TCONS_00015518"; tss_id "TSS483";
NW_004801611.1	Cufflinks	exon	21564767	21566137	.	-	.	gene_id "XLOC_000421"; transcript_id "TCONS_00000569"; exon_number "1"; oId "TCONS_00015142"; tss_id "TSS483";
NW_004801611.1	Cufflinks	exon	21566283	21566465	.	-	.	gene_id "XLOC_000421"; transcript_id "TCONS_00000569"; exon_number "2"; oId "TCONS_00015142"; tss_id "TSS483";
NW_004801611.1	Cufflinks	exon	21644982	21644997	.	-	.	gene_id "XLOC_000422"; transcript_id "TCONS_00000571"; exon_number "1"; oId "TCONS_00015176"; tss_id "TSS484";
NW_004801611.1	Cufflinks	exon	21645003	21646057	.	-	.	gene_id "XLOC_000422"; transcript_id "TCONS_00000571"; exon_number "2"; oId "TCONS_00015176"; tss_id "TSS484";
NW_004801611.1	Cufflinks	exon	21646069	21646073	.	-	.	gene_id "XLOC_000422"; transcript_id "TCONS_00000571"; exon_number "3"; oId "TCONS_00015176"; tss_id "TSS484";
NW_004801611.1	Cufflinks	exon	29131995	29132122	.	-	.	gene_id "XLOC_000423"; transcript_id "TCONS_00000572"; exon_number "1"; oId "TCONS_00015523"; tss_id "TSS485";
NW_004801611.1	Cufflinks	exon	29132490	29134426	.	-	.	gene_id "XLOC_000423"; transcript_id "TCONS_00000572"; exon_number "2"; oId "TCONS_00015523"; tss_id "TSS485";
NW_004801612.1	Cufflinks	exon	1609980	1610350	.	+	.	gene_id "XLOC_000424"; transcript_id "TCONS_00000573"; exon_number "1"; oId "TCONS_00015637"; tss_id "TSS486";
NW_004801612.1	Cufflinks	exon	1610721	1610824	.	+	.	gene_id "XLOC_000424"; transcript_id "TCONS_00000573"; exon_number "2"; oId "TCONS_00015637"; tss_id "TSS486";
NW_004801612.1	Cufflinks	exon	1615738	1616050	.	+	.	gene_id "XLOC_000424"; transcript_id "TCONS_00000573"; exon_number "3"; oId "TCONS_00015637"; tss_id "TSS486";
NW_004801612.1	Cufflinks	exon	1653368	1653417	.	+	.	gene_id "XLOC_000425"; transcript_id "TCONS_00000574"; exon_number "1"; oId "TCONS_00015639"; tss_id "TSS487";
NW_004801612.1	Cufflinks	exon	1653423	1653792	.	+	.	gene_id "XLOC_000425"; transcript_id "TCONS_00000574"; exon_number "2"; oId "TCONS_00015639"; tss_id "TSS487";
NW_004801612.1	Cufflinks	exon	5883448	5883628	.	+	.	gene_id "XLOC_000426"; transcript_id "TCONS_00000575"; exon_number "1"; oId "TCONS_00015680"; tss_id "TSS488";
NW_004801612.1	Cufflinks	exon	5883824	5883893	.	+	.	gene_id "XLOC_000426"; transcript_id "TCONS_00000575"; exon_number "2"; oId "TCONS_00015680"; tss_id "TSS488";
NW_004801612.1	Cufflinks	exon	5884120	5884218	.	+	.	gene_id "XLOC_000426"; transcript_id "TCONS_00000575"; exon_number "3"; oId "TCONS_00015680"; tss_id "TSS488";
NW_004801612.1	Cufflinks	exon	5885421	5885470	.	+	.	gene_id "XLOC_000426"; transcript_id "TCONS_00000575"; exon_number "4"; oId "TCONS_00015680"; tss_id "TSS488";
NW_004801612.1	Cufflinks	exon	6947472	6947499	.	+	.	gene_id "XLOC_000427"; transcript_id "TCONS_00000576"; exon_number "1"; oId "TCONS_00015705"; tss_id "TSS489";
NW_004801612.1	Cufflinks	exon	6947535	6947931	.	+	.	gene_id "XLOC_000427"; transcript_id "TCONS_00000576"; exon_number "2"; oId "TCONS_00015705"; tss_id "TSS489";
NW_004801612.1	Cufflinks	exon	6947950	6948125	.	+	.	gene_id "XLOC_000427"; transcript_id "TCONS_00000576"; exon_number "3"; oId "TCONS_00015705"; tss_id "TSS489";
NW_004801612.1	Cufflinks	exon	6948148	6948264	.	+	.	gene_id "XLOC_000427"; transcript_id "TCONS_00000576"; exon_number "4"; oId "TCONS_00015705"; tss_id "TSS489";
NW_004801612.1	Cufflinks	exon	6948282	6948342	.	+	.	gene_id "XLOC_000427"; transcript_id "TCONS_00000576"; exon_number "5"; oId "TCONS_00015705"; tss_id "TSS489";
NW_004801612.1	Cufflinks	exon	6948348	6948505	.	+	.	gene_id "XLOC_000427"; transcript_id "TCONS_00000576"; exon_number "6"; oId "TCONS_00015705"; tss_id "TSS489";
NW_004801612.1	Cufflinks	exon	6948513	6948643	.	+	.	gene_id "XLOC_000427"; transcript_id "TCONS_00000576"; exon_number "7"; oId "TCONS_00015705"; tss_id "TSS489";
NW_004801612.1	Cufflinks	exon	6948655	6949695	.	+	.	gene_id "XLOC_000427"; transcript_id "TCONS_00000576"; exon_number "8"; oId "TCONS_00015705"; tss_id "TSS489";
NW_004801612.1	Cufflinks	exon	9273438	9273989	.	+	.	gene_id "XLOC_000428"; transcript_id "TCONS_00000577"; exon_number "1"; oId "TCONS_00015724"; tss_id "TSS490";
NW_004801612.1	Cufflinks	exon	9276718	9276826	.	+	.	gene_id "XLOC_000428"; transcript_id "TCONS_00000577"; exon_number "2"; oId "TCONS_00015724"; tss_id "TSS490";
NW_004801612.1	Cufflinks	exon	9275108	9275313	.	+	.	gene_id "XLOC_000429"; transcript_id "TCONS_00000578"; exon_number "1"; oId "TCONS_00016102"; tss_id "TSS491";
NW_004801612.1	Cufflinks	exon	9295125	9295313	.	+	.	gene_id "XLOC_000429"; transcript_id "TCONS_00000578"; exon_number "2"; oId "TCONS_00016102"; tss_id "TSS491";
NW_004801612.1	Cufflinks	exon	9361129	9361245	.	+	.	gene_id "XLOC_000430"; transcript_id "TCONS_00000579"; exon_number "1"; oId "TCONS_00015736"; tss_id "TSS492";
NW_004801612.1	Cufflinks	exon	9362576	9362786	.	+	.	gene_id "XLOC_000430"; transcript_id "TCONS_00000579"; exon_number "2"; oId "TCONS_00015736"; tss_id "TSS492";
NW_004801612.1	Cufflinks	exon	23034779	23035101	.	+	.	gene_id "XLOC_000431"; transcript_id "TCONS_00000580"; exon_number "1"; oId "TCONS_00016145"; tss_id "TSS493";
NW_004801612.1	Cufflinks	exon	23035204	23035224	.	+	.	gene_id "XLOC_000431"; transcript_id "TCONS_00000580"; exon_number "2"; oId "TCONS_00016145"; tss_id "TSS493";
NW_004801612.1	Cufflinks	exon	23990037	23990426	.	+	.	gene_id "XLOC_000432"; transcript_id "TCONS_00000581"; exon_number "1"; oId "TCONS_00016147"; tss_id "TSS494";
NW_004801612.1	Cufflinks	exon	23996719	23997128	.	+	.	gene_id "XLOC_000432"; transcript_id "TCONS_00000581"; exon_number "2"; oId "TCONS_00016147"; tss_id "TSS494";
NW_004801612.1	Cufflinks	exon	23990040	23990426	.	+	.	gene_id "XLOC_000432"; transcript_id "TCONS_00000582"; exon_number "1"; oId "TCONS_00016148"; tss_id "TSS494";
NW_004801612.1	Cufflinks	exon	23996722	23997128	.	+	.	gene_id "XLOC_000432"; transcript_id "TCONS_00000582"; exon_number "2"; oId "TCONS_00016148"; tss_id "TSS494";
NW_004801612.1	Cufflinks	exon	27495045	27495090	.	+	.	gene_id "XLOC_000433"; transcript_id "TCONS_00000583"; exon_number "1"; oId "TCONS_00015865"; tss_id "TSS495";
NW_004801612.1	Cufflinks	exon	27495096	27495418	.	+	.	gene_id "XLOC_000433"; transcript_id "TCONS_00000583"; exon_number "2"; oId "TCONS_00015865"; tss_id "TSS495";
NW_004801612.1	Cufflinks	exon	370162	370718	.	-	.	gene_id "XLOC_000434"; transcript_id "TCONS_00000584"; exon_number "1"; oId "TCONS_00016171"; tss_id "TSS496";
NW_004801612.1	Cufflinks	exon	373916	374129	.	-	.	gene_id "XLOC_000434"; transcript_id "TCONS_00000584"; exon_number "2"; oId "TCONS_00016171"; tss_id "TSS496";
NW_004801612.1	Cufflinks	exon	5883448	5883628	.	-	.	gene_id "XLOC_000435"; transcript_id "TCONS_00000585"; exon_number "1"; oId "TCONS_00016182"; tss_id "TSS497";
NW_004801612.1	Cufflinks	exon	5883824	5883893	.	-	.	gene_id "XLOC_000435"; transcript_id "TCONS_00000585"; exon_number "2"; oId "TCONS_00016182"; tss_id "TSS497";
NW_004801612.1	Cufflinks	exon	5884120	5884218	.	-	.	gene_id "XLOC_000435"; transcript_id "TCONS_00000585"; exon_number "3"; oId "TCONS_00016182"; tss_id "TSS497";
NW_004801612.1	Cufflinks	exon	5885421	5885505	.	-	.	gene_id "XLOC_000435"; transcript_id "TCONS_00000585"; exon_number "4"; oId "TCONS_00016182"; tss_id "TSS497";
NW_004801612.1	Cufflinks	exon	6071609	6071657	.	-	.	gene_id "XLOC_000436"; transcript_id "TCONS_00000586"; exon_number "1"; oId "TCONS_00015927"; tss_id "TSS498";
NW_004801612.1	Cufflinks	exon	6071767	6071853	.	-	.	gene_id "XLOC_000436"; transcript_id "TCONS_00000586"; exon_number "2"; oId "TCONS_00015927"; tss_id "TSS498";
NW_004801612.1	Cufflinks	exon	6071945	6071970	.	-	.	gene_id "XLOC_000436"; transcript_id "TCONS_00000586"; exon_number "3"; oId "TCONS_00015927"; tss_id "TSS498";
NW_004801612.1	Cufflinks	exon	6072277	6072333	.	-	.	gene_id "XLOC_000436"; transcript_id "TCONS_00000586"; exon_number "4"; oId "TCONS_00015927"; tss_id "TSS498";
NW_004801612.1	Cufflinks	exon	9261565	9263037	.	-	.	gene_id "XLOC_000437"; transcript_id "TCONS_00000587"; exon_number "1"; oId "TCONS_00016194"; tss_id "TSS499";
NW_004801612.1	Cufflinks	exon	9276547	9276629	.	-	.	gene_id "XLOC_000437"; transcript_id "TCONS_00000587"; exon_number "2"; oId "TCONS_00016194"; tss_id "TSS499";
NW_004801612.1	Cufflinks	exon	9268047	9268054	.	-	.	gene_id "XLOC_000438"; transcript_id "TCONS_00000588"; exon_number "1"; oId "TCONS_00015942"; tss_id "TSS500";
NW_004801612.1	Cufflinks	exon	9268074	9268296	.	-	.	gene_id "XLOC_000438"; transcript_id "TCONS_00000588"; exon_number "2"; oId "TCONS_00015942"; tss_id "TSS500";
NW_004801612.1	Cufflinks	exon	9273367	9273989	.	-	.	gene_id "XLOC_000439"; transcript_id "TCONS_00000589"; exon_number "1"; oId "TCONS_00016195"; tss_id "TSS501";
NW_004801612.1	Cufflinks	exon	9276718	9276826	.	-	.	gene_id "XLOC_000439"; transcript_id "TCONS_00000589"; exon_number "2"; oId "TCONS_00016195"; tss_id "TSS501";
NW_004801612.1	Cufflinks	exon	9275148	9275313	.	-	.	gene_id "XLOC_000440"; transcript_id "TCONS_00000590"; exon_number "1"; oId "TCONS_00015945"; tss_id "TSS502";
NW_004801612.1	Cufflinks	exon	9295125	9295226	.	-	.	gene_id "XLOC_000440"; transcript_id "TCONS_00000590"; exon_number "2"; oId "TCONS_00015945"; tss_id "TSS502";
NW_004801612.1	Cufflinks	exon	9332432	9332440	.	-	.	gene_id "XLOC_000441"; transcript_id "TCONS_00000591"; exon_number "1"; oId "TCONS_00016198"; tss_id "TSS503";
NW_004801612.1	Cufflinks	exon	9333419	9333909	.	-	.	gene_id "XLOC_000441"; transcript_id "TCONS_00000591"; exon_number "2"; oId "TCONS_00016198"; tss_id "TSS503";
NW_004801612.1	Cufflinks	exon	17552354	17552384	.	-	.	gene_id "XLOC_000442"; transcript_id "TCONS_00000592"; exon_number "1"; oId "TCONS_00016206"; tss_id "TSS504";
NW_004801612.1	Cufflinks	exon	17577296	17577394	.	-	.	gene_id "XLOC_000442"; transcript_id "TCONS_00000592"; exon_number "2"; oId "TCONS_00016206"; tss_id "TSS504";
NW_004801612.1	Cufflinks	exon	17579371	17579749	.	-	.	gene_id "XLOC_000442"; transcript_id "TCONS_00000592"; exon_number "3"; oId "TCONS_00016206"; tss_id "TSS504";
NW_004801612.1	Cufflinks	exon	19067418	19067631	.	-	.	gene_id "XLOC_000443"; transcript_id "TCONS_00000593"; exon_number "1"; oId "TCONS_00016008"; tss_id "TSS505";
NW_004801612.1	Cufflinks	exon	19080391	19080587	.	-	.	gene_id "XLOC_000443"; transcript_id "TCONS_00000593"; exon_number "2"; oId "TCONS_00016008"; tss_id "TSS505";
NW_004801612.1	Cufflinks	exon	19083713	19083958	.	-	.	gene_id "XLOC_000443"; transcript_id "TCONS_00000593"; exon_number "3"; oId "TCONS_00016008"; tss_id "TSS505";
NW_004801612.1	Cufflinks	exon	19335194	19335673	.	-	.	gene_id "XLOC_000444"; transcript_id "TCONS_00000594"; exon_number "1"; oId "TCONS_00016014"; tss_id "TSS506";
NW_004801612.1	Cufflinks	exon	19335921	19335927	.	-	.	gene_id "XLOC_000444"; transcript_id "TCONS_00000594"; exon_number "2"; oId "TCONS_00016014"; tss_id "TSS506";
NW_004801612.1	Cufflinks	exon	23990075	23990426	.	-	.	gene_id "XLOC_000445"; transcript_id "TCONS_00000595"; exon_number "1"; oId "TCONS_00016039"; tss_id "TSS507";
NW_004801612.1	Cufflinks	exon	23996719	23997128	.	-	.	gene_id "XLOC_000445"; transcript_id "TCONS_00000595"; exon_number "2"; oId "TCONS_00016039"; tss_id "TSS507";
NW_004801613.1	Cufflinks	exon	1637255	1637365	.	+	.	gene_id "XLOC_000446"; transcript_id "TCONS_00000596"; exon_number "1"; oId "TCONS_00016350"; tss_id "TSS508";
NW_004801613.1	Cufflinks	exon	1638022	1638139	.	+	.	gene_id "XLOC_000446"; transcript_id "TCONS_00000596"; exon_number "2"; oId "TCONS_00016350"; tss_id "TSS508";
NW_004801613.1	Cufflinks	exon	3449657	3449700	.	+	.	gene_id "XLOC_000447"; transcript_id "TCONS_00000597"; exon_number "1"; oId "TCONS_00016406"; tss_id "TSS509";
NW_004801613.1	Cufflinks	exon	3449709	3449900	.	+	.	gene_id "XLOC_000447"; transcript_id "TCONS_00000597"; exon_number "2"; oId "TCONS_00016406"; tss_id "TSS509";
NW_004801613.1	Cufflinks	exon	3449955	3449981	.	+	.	gene_id "XLOC_000447"; transcript_id "TCONS_00000597"; exon_number "3"; oId "TCONS_00016406"; tss_id "TSS509";
NW_004801613.1	Cufflinks	exon	4214329	4214440	.	+	.	gene_id "XLOC_000448"; transcript_id "TCONS_00000598"; exon_number "1"; oId "TCONS_00016435"; tss_id "TSS510";
NW_004801613.1	Cufflinks	exon	4215250	4215384	.	+	.	gene_id "XLOC_000448"; transcript_id "TCONS_00000598"; exon_number "2"; oId "TCONS_00016435"; tss_id "TSS510";
NW_004801613.1	Cufflinks	exon	4822993	4823109	.	+	.	gene_id "XLOC_000449"; transcript_id "TCONS_00000599"; exon_number "1"; oId "TCONS_00016462"; tss_id "TSS511";
NW_004801613.1	Cufflinks	exon	4823168	4823229	.	+	.	gene_id "XLOC_000449"; transcript_id "TCONS_00000599"; exon_number "2"; oId "TCONS_00016462"; tss_id "TSS511";
NW_004801613.1	Cufflinks	exon	4823242	4823338	.	+	.	gene_id "XLOC_000449"; transcript_id "TCONS_00000599"; exon_number "3"; oId "TCONS_00016462"; tss_id "TSS511";
NW_004801613.1	Cufflinks	exon	4823441	4823639	.	+	.	gene_id "XLOC_000449"; transcript_id "TCONS_00000599"; exon_number "4"; oId "TCONS_00016462"; tss_id "TSS511";
NW_004801613.1	Cufflinks	exon	4824080	4824792	.	+	.	gene_id "XLOC_000449"; transcript_id "TCONS_00000599"; exon_number "5"; oId "TCONS_00016462"; tss_id "TSS511";
NW_004801613.1	Cufflinks	exon	4825225	4825499	.	+	.	gene_id "XLOC_000450"; transcript_id "TCONS_00000600"; exon_number "1"; oId "TCONS_00016464"; tss_id "TSS512";
NW_004801613.1	Cufflinks	exon	4825565	4825784	.	+	.	gene_id "XLOC_000450"; transcript_id "TCONS_00000600"; exon_number "2"; oId "TCONS_00016464"; tss_id "TSS512";
NW_004801613.1	Cufflinks	exon	4825795	4826837	.	+	.	gene_id "XLOC_000450"; transcript_id "TCONS_00000600"; exon_number "3"; oId "TCONS_00016464"; tss_id "TSS512";
NW_004801613.1	Cufflinks	exon	5257097	5257572	.	+	.	gene_id "XLOC_000451"; transcript_id "TCONS_00000601"; exon_number "1"; oId "TCONS_00016472"; tss_id "TSS513";
NW_004801613.1	Cufflinks	exon	5257900	5257904	.	+	.	gene_id "XLOC_000451"; transcript_id "TCONS_00000601"; exon_number "2"; oId "TCONS_00016472"; tss_id "TSS513";
NW_004801613.1	Cufflinks	exon	6207154	6207564	.	+	.	gene_id "XLOC_000452"; transcript_id "TCONS_00000602"; exon_number "1"; oId "TCONS_00017717"; tss_id "TSS514";
NW_004801613.1	Cufflinks	exon	6208002	6208208	.	+	.	gene_id "XLOC_000452"; transcript_id "TCONS_00000602"; exon_number "2"; oId "TCONS_00017717"; tss_id "TSS514";
NW_004801613.1	Cufflinks	exon	6208659	6209341	.	+	.	gene_id "XLOC_000452"; transcript_id "TCONS_00000602"; exon_number "3"; oId "TCONS_00017717"; tss_id "TSS514";
NW_004801613.1	Cufflinks	exon	6207154	6208208	.	+	.	gene_id "XLOC_000452"; transcript_id "TCONS_00000604"; exon_number "1"; oId "TCONS_00017719"; tss_id "TSS514";
NW_004801613.1	Cufflinks	exon	6208659	6208773	.	+	.	gene_id "XLOC_000452"; transcript_id "TCONS_00000604"; exon_number "2"; oId "TCONS_00017719"; tss_id "TSS514";
NW_004801613.1	Cufflinks	exon	6212043	6212649	.	+	.	gene_id "XLOC_000452"; transcript_id "TCONS_00000604"; exon_number "3"; oId "TCONS_00017719"; tss_id "TSS514";
NW_004801613.1	Cufflinks	exon	6207154	6207564	.	+	.	gene_id "XLOC_000452"; transcript_id "TCONS_00000603"; exon_number "1"; oId "TCONS_00017718"; tss_id "TSS514";
NW_004801613.1	Cufflinks	exon	6208079	6208208	.	+	.	gene_id "XLOC_000452"; transcript_id "TCONS_00000603"; exon_number "2"; oId "TCONS_00017718"; tss_id "TSS514";
NW_004801613.1	Cufflinks	exon	6208659	6208773	.	+	.	gene_id "XLOC_000452"; transcript_id "TCONS_00000603"; exon_number "3"; oId "TCONS_00017718"; tss_id "TSS514";
NW_004801613.1	Cufflinks	exon	6212043	6212649	.	+	.	gene_id "XLOC_000452"; transcript_id "TCONS_00000603"; exon_number "4"; oId "TCONS_00017718"; tss_id "TSS514";
NW_004801613.1	Cufflinks	exon	6207175	6207564	.	+	.	gene_id "XLOC_000452"; transcript_id "TCONS_00000605"; exon_number "1"; oId "TCONS_00017720"; tss_id "TSS514";
NW_004801613.1	Cufflinks	exon	6208002	6208208	.	+	.	gene_id "XLOC_000452"; transcript_id "TCONS_00000605"; exon_number "2"; oId "TCONS_00017720"; tss_id "TSS514";
NW_004801613.1	Cufflinks	exon	6208659	6208773	.	+	.	gene_id "XLOC_000452"; transcript_id "TCONS_00000605"; exon_number "3"; oId "TCONS_00017720"; tss_id "TSS514";
NW_004801613.1	Cufflinks	exon	6212043	6212649	.	+	.	gene_id "XLOC_000452"; transcript_id "TCONS_00000605"; exon_number "4"; oId "TCONS_00017720"; tss_id "TSS514";
NW_004801613.1	Cufflinks	exon	6207241	6207564	.	+	.	gene_id "XLOC_000452"; transcript_id "TCONS_00000606"; exon_number "1"; oId "TCONS_00017721"; tss_id "TSS514";
NW_004801613.1	Cufflinks	exon	6208051	6208208	.	+	.	gene_id "XLOC_000452"; transcript_id "TCONS_00000606"; exon_number "2"; oId "TCONS_00017721"; tss_id "TSS514";
NW_004801613.1	Cufflinks	exon	6208659	6208773	.	+	.	gene_id "XLOC_000452"; transcript_id "TCONS_00000606"; exon_number "3"; oId "TCONS_00017721"; tss_id "TSS514";
NW_004801613.1	Cufflinks	exon	6209393	6209556	.	+	.	gene_id "XLOC_000452"; transcript_id "TCONS_00000606"; exon_number "4"; oId "TCONS_00017721"; tss_id "TSS514";
NW_004801613.1	Cufflinks	exon	6207241	6207564	.	+	.	gene_id "XLOC_000452"; transcript_id "TCONS_00000607"; exon_number "1"; oId "TCONS_00016490"; tss_id "TSS514";
NW_004801613.1	Cufflinks	exon	6208051	6208208	.	+	.	gene_id "XLOC_000452"; transcript_id "TCONS_00000607"; exon_number "2"; oId "TCONS_00016490"; tss_id "TSS514";
NW_004801613.1	Cufflinks	exon	6208659	6208773	.	+	.	gene_id "XLOC_000452"; transcript_id "TCONS_00000607"; exon_number "3"; oId "TCONS_00016490"; tss_id "TSS514";
NW_004801613.1	Cufflinks	exon	6212043	6212649	.	+	.	gene_id "XLOC_000452"; transcript_id "TCONS_00000607"; exon_number "4"; oId "TCONS_00016490"; tss_id "TSS514";
NW_004801613.1	Cufflinks	exon	6207248	6207564	.	+	.	gene_id "XLOC_000452"; transcript_id "TCONS_00000608"; exon_number "1"; oId "TCONS_00017722"; tss_id "TSS514";
NW_004801613.1	Cufflinks	exon	6208079	6208208	.	+	.	gene_id "XLOC_000452"; transcript_id "TCONS_00000608"; exon_number "2"; oId "TCONS_00017722"; tss_id "TSS514";
NW_004801613.1	Cufflinks	exon	6208659	6209341	.	+	.	gene_id "XLOC_000452"; transcript_id "TCONS_00000608"; exon_number "3"; oId "TCONS_00017722"; tss_id "TSS514";
NW_004801613.1	Cufflinks	exon	6207248	6207564	.	+	.	gene_id "XLOC_000452"; transcript_id "TCONS_00000610"; exon_number "1"; oId "TCONS_00017724"; tss_id "TSS514";
NW_004801613.1	Cufflinks	exon	6208079	6208208	.	+	.	gene_id "XLOC_000452"; transcript_id "TCONS_00000610"; exon_number "2"; oId "TCONS_00017724"; tss_id "TSS514";
NW_004801613.1	Cufflinks	exon	6208659	6208773	.	+	.	gene_id "XLOC_000452"; transcript_id "TCONS_00000610"; exon_number "3"; oId "TCONS_00017724"; tss_id "TSS514";
NW_004801613.1	Cufflinks	exon	6209393	6209556	.	+	.	gene_id "XLOC_000452"; transcript_id "TCONS_00000610"; exon_number "4"; oId "TCONS_00017724"; tss_id "TSS514";
NW_004801613.1	Cufflinks	exon	6207248	6208208	.	+	.	gene_id "XLOC_000452"; transcript_id "TCONS_00000609"; exon_number "1"; oId "TCONS_00017723"; tss_id "TSS514";
NW_004801613.1	Cufflinks	exon	6208659	6208773	.	+	.	gene_id "XLOC_000452"; transcript_id "TCONS_00000609"; exon_number "2"; oId "TCONS_00017723"; tss_id "TSS514";
NW_004801613.1	Cufflinks	exon	6209393	6209556	.	+	.	gene_id "XLOC_000452"; transcript_id "TCONS_00000609"; exon_number "3"; oId "TCONS_00017723"; tss_id "TSS514";
NW_004801613.1	Cufflinks	exon	7888151	7888172	.	+	.	gene_id "XLOC_000453"; transcript_id "TCONS_00000611"; exon_number "1"; oId "TCONS_00016541"; tss_id "TSS515";
NW_004801613.1	Cufflinks	exon	7888194	7889019	.	+	.	gene_id "XLOC_000453"; transcript_id "TCONS_00000611"; exon_number "2"; oId "TCONS_00016541"; tss_id "TSS515";
NW_004801613.1	Cufflinks	exon	15718203	15718282	.	+	.	gene_id "XLOC_000454"; transcript_id "TCONS_00000612"; exon_number "1"; oId "TCONS_00016685"; tss_id "TSS516";
NW_004801613.1	Cufflinks	exon	15900758	15900764	.	+	.	gene_id "XLOC_000454"; transcript_id "TCONS_00000612"; exon_number "2"; oId "TCONS_00016685"; tss_id "TSS516";
NW_004801613.1	Cufflinks	exon	16045703	16046013	.	+	.	gene_id "XLOC_000454"; transcript_id "TCONS_00000612"; exon_number "3"; oId "TCONS_00016685"; tss_id "TSS516";
NW_004801613.1	Cufflinks	exon	16046026	16046035	.	+	.	gene_id "XLOC_000454"; transcript_id "TCONS_00000612"; exon_number "4"; oId "TCONS_00016685"; tss_id "TSS516";
NW_004801613.1	Cufflinks	exon	20105763	20105907	.	+	.	gene_id "XLOC_000455"; transcript_id "TCONS_00000613"; exon_number "1"; oId "TCONS_00016738"; tss_id "TSS517";
NW_004801613.1	Cufflinks	exon	20106492	20106606	.	+	.	gene_id "XLOC_000455"; transcript_id "TCONS_00000613"; exon_number "2"; oId "TCONS_00016738"; tss_id "TSS517";
NW_004801613.1	Cufflinks	exon	20106934	20107056	.	+	.	gene_id "XLOC_000455"; transcript_id "TCONS_00000613"; exon_number "3"; oId "TCONS_00016738"; tss_id "TSS517";
NW_004801613.1	Cufflinks	exon	20173480	20173655	.	+	.	gene_id "XLOC_000456"; transcript_id "TCONS_00000614"; exon_number "1"; oId "TCONS_00016746"; tss_id "TSS518";
NW_004801613.1	Cufflinks	exon	20173667	20173735	.	+	.	gene_id "XLOC_000456"; transcript_id "TCONS_00000614"; exon_number "2"; oId "TCONS_00016746"; tss_id "TSS518";
NW_004801613.1	Cufflinks	exon	22213592	22213769	.	+	.	gene_id "XLOC_000457"; transcript_id "TCONS_00000615"; exon_number "1"; oId "TCONS_00016820"; tss_id "TSS519";
NW_004801613.1	Cufflinks	exon	22213837	22214426	.	+	.	gene_id "XLOC_000457"; transcript_id "TCONS_00000615"; exon_number "2"; oId "TCONS_00016820"; tss_id "TSS519";
NW_004801613.1	Cufflinks	exon	25041698	25042776	.	+	.	gene_id "XLOC_000458"; transcript_id "TCONS_00000616"; exon_number "1"; oId "TCONS_00016935"; tss_id "TSS520";
NW_004801613.1	Cufflinks	exon	25043524	25043554	.	+	.	gene_id "XLOC_000458"; transcript_id "TCONS_00000616"; exon_number "2"; oId "TCONS_00016935"; tss_id "TSS520";
NW_004801613.1	Cufflinks	exon	25130709	25131553	.	+	.	gene_id "XLOC_000459"; transcript_id "TCONS_00000617"; exon_number "1"; oId "TCONS_00017940"; tss_id "TSS521";
NW_004801613.1	Cufflinks	exon	25131715	25131856	.	+	.	gene_id "XLOC_000459"; transcript_id "TCONS_00000617"; exon_number "2"; oId "TCONS_00017940"; tss_id "TSS521";
NW_004801613.1	Cufflinks	exon	2513662	2515006	.	-	.	gene_id "XLOC_000460"; transcript_id "TCONS_00000618"; exon_number "1"; oId "TCONS_00017052"; tss_id "TSS522";
NW_004801613.1	Cufflinks	exon	2515170	2516824	.	-	.	gene_id "XLOC_000460"; transcript_id "TCONS_00000618"; exon_number "2"; oId "TCONS_00017052"; tss_id "TSS522";
NW_004801613.1	Cufflinks	exon	3187806	3189672	.	-	.	gene_id "XLOC_000461"; transcript_id "TCONS_00000619"; exon_number "1"; oId "TCONS_00017056"; tss_id "TSS523";
NW_004801613.1	Cufflinks	exon	3189683	3189692	.	-	.	gene_id "XLOC_000461"; transcript_id "TCONS_00000619"; exon_number "2"; oId "TCONS_00017056"; tss_id "TSS523";
NW_004801613.1	Cufflinks	exon	3229767	3229869	.	-	.	gene_id "XLOC_000462"; transcript_id "TCONS_00000620"; exon_number "1"; oId "TCONS_00017058"; tss_id "TSS524";
NW_004801613.1	Cufflinks	exon	3229884	3230022	.	-	.	gene_id "XLOC_000462"; transcript_id "TCONS_00000620"; exon_number "2"; oId "TCONS_00017058"; tss_id "TSS524";
NW_004801613.1	Cufflinks	exon	3230029	3230198	.	-	.	gene_id "XLOC_000462"; transcript_id "TCONS_00000620"; exon_number "3"; oId "TCONS_00017058"; tss_id "TSS524";
NW_004801613.1	Cufflinks	exon	4124961	4124969	.	-	.	gene_id "XLOC_000463"; transcript_id "TCONS_00000621"; exon_number "1"; oId "TCONS_00017084"; tss_id "TSS525";
NW_004801613.1	Cufflinks	exon	4125328	4125804	.	-	.	gene_id "XLOC_000463"; transcript_id "TCONS_00000621"; exon_number "2"; oId "TCONS_00017084"; tss_id "TSS525";
NW_004801613.1	Cufflinks	exon	4215609	4215740	.	-	.	gene_id "XLOC_000464"; transcript_id "TCONS_00000622"; exon_number "1"; oId "TCONS_00017089"; tss_id "TSS526";
NW_004801613.1	Cufflinks	exon	4215946	4216111	.	-	.	gene_id "XLOC_000464"; transcript_id "TCONS_00000622"; exon_number "2"; oId "TCONS_00017089"; tss_id "TSS526";
NW_004801613.1	Cufflinks	exon	4216121	4216132	.	-	.	gene_id "XLOC_000464"; transcript_id "TCONS_00000622"; exon_number "3"; oId "TCONS_00017089"; tss_id "TSS526";
NW_004801613.1	Cufflinks	exon	4216491	4216630	.	-	.	gene_id "XLOC_000464"; transcript_id "TCONS_00000622"; exon_number "4"; oId "TCONS_00017089"; tss_id "TSS526";
NW_004801613.1	Cufflinks	exon	4216730	4216831	.	-	.	gene_id "XLOC_000464"; transcript_id "TCONS_00000622"; exon_number "5"; oId "TCONS_00017089"; tss_id "TSS526";
NW_004801613.1	Cufflinks	exon	4602356	4602493	.	-	.	gene_id "XLOC_000465"; transcript_id "TCONS_00000623"; exon_number "1"; oId "TCONS_00018028"; tss_id "TSS527";
NW_004801613.1	Cufflinks	exon	4602935	4603149	.	-	.	gene_id "XLOC_000465"; transcript_id "TCONS_00000623"; exon_number "2"; oId "TCONS_00018028"; tss_id "TSS527";
NW_004801613.1	Cufflinks	exon	4602356	4602493	.	-	.	gene_id "XLOC_000465"; transcript_id "TCONS_00000624"; exon_number "1"; oId "TCONS_00018029"; tss_id "TSS527";
NW_004801613.1	Cufflinks	exon	4602817	4603183	.	-	.	gene_id "XLOC_000465"; transcript_id "TCONS_00000624"; exon_number "2"; oId "TCONS_00018029"; tss_id "TSS527";
NW_004801613.1	Cufflinks	exon	4602356	4602493	.	-	.	gene_id "XLOC_000465"; transcript_id "TCONS_00000625"; exon_number "1"; oId "TCONS_00018030"; tss_id "TSS527";
NW_004801613.1	Cufflinks	exon	4603019	4603277	.	-	.	gene_id "XLOC_000465"; transcript_id "TCONS_00000625"; exon_number "2"; oId "TCONS_00018030"; tss_id "TSS527";
NW_004801613.1	Cufflinks	exon	4602356	4602493	.	-	.	gene_id "XLOC_000465"; transcript_id "TCONS_00000626"; exon_number "1"; oId "TCONS_00018031"; tss_id "TSS528";
NW_004801613.1	Cufflinks	exon	4604805	4605107	.	-	.	gene_id "XLOC_000465"; transcript_id "TCONS_00000626"; exon_number "2"; oId "TCONS_00018031"; tss_id "TSS528";
NW_004801613.1	Cufflinks	exon	4679670	4679800	.	-	.	gene_id "XLOC_000466"; transcript_id "TCONS_00000627"; exon_number "1"; oId "TCONS_00017117"; tss_id "TSS529";
NW_004801613.1	Cufflinks	exon	4679820	4679890	.	-	.	gene_id "XLOC_000466"; transcript_id "TCONS_00000627"; exon_number "2"; oId "TCONS_00017117"; tss_id "TSS529";
NW_004801613.1	Cufflinks	exon	4719546	4719638	.	-	.	gene_id "XLOC_000467"; transcript_id "TCONS_00000628"; exon_number "1"; oId "TCONS_00017118"; tss_id "TSS530";
NW_004801613.1	Cufflinks	exon	4719652	4719776	.	-	.	gene_id "XLOC_000467"; transcript_id "TCONS_00000628"; exon_number "2"; oId "TCONS_00017118"; tss_id "TSS530";
NW_004801613.1	Cufflinks	exon	4719784	4719889	.	-	.	gene_id "XLOC_000467"; transcript_id "TCONS_00000628"; exon_number "3"; oId "TCONS_00017118"; tss_id "TSS530";
NW_004801613.1	Cufflinks	exon	4741928	4742105	.	-	.	gene_id "XLOC_000468"; transcript_id "TCONS_00000629"; exon_number "1"; oId "TCONS_00018037"; tss_id "TSS531";
NW_004801613.1	Cufflinks	exon	4837465	4837489	.	-	.	gene_id "XLOC_000468"; transcript_id "TCONS_00000629"; exon_number "2"; oId "TCONS_00018037"; tss_id "TSS531";
NW_004801613.1	Cufflinks	exon	4823210	4823226	.	-	.	gene_id "XLOC_000469"; transcript_id "TCONS_00000630"; exon_number "1"; oId "TCONS_00017123"; tss_id "TSS532";
NW_004801613.1	Cufflinks	exon	4823240	4823639	.	-	.	gene_id "XLOC_000469"; transcript_id "TCONS_00000630"; exon_number "2"; oId "TCONS_00017123"; tss_id "TSS532";
NW_004801613.1	Cufflinks	exon	4824080	4824741	.	-	.	gene_id "XLOC_000469"; transcript_id "TCONS_00000630"; exon_number "3"; oId "TCONS_00017123"; tss_id "TSS532";
NW_004801613.1	Cufflinks	exon	4833470	4833597	.	-	.	gene_id "XLOC_000470"; transcript_id "TCONS_00000631"; exon_number "1"; oId "TCONS_00017124"; tss_id "TSS533";
NW_004801613.1	Cufflinks	exon	4838477	4839221	.	-	.	gene_id "XLOC_000470"; transcript_id "TCONS_00000631"; exon_number "2"; oId "TCONS_00017124"; tss_id "TSS533";
NW_004801613.1	Cufflinks	exon	6207218	6208208	.	-	.	gene_id "XLOC_000471"; transcript_id "TCONS_00000632"; exon_number "1"; oId "TCONS_00017155"; tss_id "TSS534";
NW_004801613.1	Cufflinks	exon	6208659	6208773	.	-	.	gene_id "XLOC_000471"; transcript_id "TCONS_00000632"; exon_number "2"; oId "TCONS_00017155"; tss_id "TSS534";
NW_004801613.1	Cufflinks	exon	6212043	6212208	.	-	.	gene_id "XLOC_000471"; transcript_id "TCONS_00000632"; exon_number "3"; oId "TCONS_00017155"; tss_id "TSS534";
NW_004801613.1	Cufflinks	exon	6208172	6208208	.	-	.	gene_id "XLOC_000471"; transcript_id "TCONS_00000633"; exon_number "1"; oId "TCONS_00017156"; tss_id "TSS535";
NW_004801613.1	Cufflinks	exon	6208659	6208773	.	-	.	gene_id "XLOC_000471"; transcript_id "TCONS_00000633"; exon_number "2"; oId "TCONS_00017156"; tss_id "TSS535";
NW_004801613.1	Cufflinks	exon	6217214	6217355	.	-	.	gene_id "XLOC_000471"; transcript_id "TCONS_00000633"; exon_number "3"; oId "TCONS_00017156"; tss_id "TSS535";
NW_004801613.1	Cufflinks	exon	6217497	6217501	.	-	.	gene_id "XLOC_000471"; transcript_id "TCONS_00000633"; exon_number "4"; oId "TCONS_00017156"; tss_id "TSS535";
NW_004801613.1	Cufflinks	exon	7887607	7887831	.	-	.	gene_id "XLOC_000472"; transcript_id "TCONS_00000634"; exon_number "1"; oId "TCONS_00017225"; tss_id "TSS536";
NW_004801613.1	Cufflinks	exon	7887969	7888123	.	-	.	gene_id "XLOC_000472"; transcript_id "TCONS_00000634"; exon_number "2"; oId "TCONS_00017225"; tss_id "TSS536";
NW_004801613.1	Cufflinks	exon	11365365	11365370	.	-	.	gene_id "XLOC_000473"; transcript_id "TCONS_00000635"; exon_number "1"; oId "TCONS_00017304"; tss_id "TSS537";
NW_004801613.1	Cufflinks	exon	11365631	11365831	.	-	.	gene_id "XLOC_000473"; transcript_id "TCONS_00000635"; exon_number "2"; oId "TCONS_00017304"; tss_id "TSS537";
NW_004801613.1	Cufflinks	exon	15077953	15079134	.	-	.	gene_id "XLOC_000474"; transcript_id "TCONS_00000637"; exon_number "1"; oId "TCONS_00017342"; tss_id "TSS538";
NW_004801613.1	Cufflinks	exon	15079150	15079457	.	-	.	gene_id "XLOC_000474"; transcript_id "TCONS_00000637"; exon_number "2"; oId "TCONS_00017342"; tss_id "TSS538";
NW_004801613.1	Cufflinks	exon	15079463	15079728	.	-	.	gene_id "XLOC_000474"; transcript_id "TCONS_00000637"; exon_number "3"; oId "TCONS_00017342"; tss_id "TSS538";
NW_004801613.1	Cufflinks	exon	15077953	15078408	.	-	.	gene_id "XLOC_000474"; transcript_id "TCONS_00000636"; exon_number "1"; oId "TCONS_00017341"; tss_id "TSS538";
NW_004801613.1	Cufflinks	exon	15078538	15079134	.	-	.	gene_id "XLOC_000474"; transcript_id "TCONS_00000636"; exon_number "2"; oId "TCONS_00017341"; tss_id "TSS538";
NW_004801613.1	Cufflinks	exon	15079150	15079457	.	-	.	gene_id "XLOC_000474"; transcript_id "TCONS_00000636"; exon_number "3"; oId "TCONS_00017341"; tss_id "TSS538";
NW_004801613.1	Cufflinks	exon	15079463	15079728	.	-	.	gene_id "XLOC_000474"; transcript_id "TCONS_00000636"; exon_number "4"; oId "TCONS_00017341"; tss_id "TSS538";
NW_004801613.1	Cufflinks	exon	18965287	18966633	.	-	.	gene_id "XLOC_000475"; transcript_id "TCONS_00000638"; exon_number "1"; oId "TCONS_00017381"; tss_id "TSS539";
NW_004801613.1	Cufflinks	exon	18966642	18966648	.	-	.	gene_id "XLOC_000475"; transcript_id "TCONS_00000638"; exon_number "2"; oId "TCONS_00017381"; tss_id "TSS539";
NW_004801613.1	Cufflinks	exon	20163877	20163883	.	-	.	gene_id "XLOC_000476"; transcript_id "TCONS_00000639"; exon_number "1"; oId "TCONS_00017410"; tss_id "TSS540";
NW_004801613.1	Cufflinks	exon	20163894	20164726	.	-	.	gene_id "XLOC_000476"; transcript_id "TCONS_00000639"; exon_number "2"; oId "TCONS_00017410"; tss_id "TSS540";
NW_004801613.1	Cufflinks	exon	20531291	20531610	.	-	.	gene_id "XLOC_000477"; transcript_id "TCONS_00000640"; exon_number "1"; oId "TCONS_00017417"; tss_id "TSS541";
NW_004801613.1	Cufflinks	exon	20531683	20531688	.	-	.	gene_id "XLOC_000477"; transcript_id "TCONS_00000640"; exon_number "2"; oId "TCONS_00017417"; tss_id "TSS541";
NW_004801613.1	Cufflinks	exon	20742814	20743307	.	-	.	gene_id "XLOC_000478"; transcript_id "TCONS_00000641"; exon_number "1"; oId "TCONS_00017437"; tss_id "TSS542";
NW_004801613.1	Cufflinks	exon	20743315	20743344	.	-	.	gene_id "XLOC_000478"; transcript_id "TCONS_00000641"; exon_number "2"; oId "TCONS_00017437"; tss_id "TSS542";
NW_004801613.1	Cufflinks	exon	20869235	20869727	.	-	.	gene_id "XLOC_000479"; transcript_id "TCONS_00000642"; exon_number "1"; oId "TCONS_00017458"; tss_id "TSS543";
NW_004801613.1	Cufflinks	exon	20869782	20870462	.	-	.	gene_id "XLOC_000479"; transcript_id "TCONS_00000642"; exon_number "2"; oId "TCONS_00017458"; tss_id "TSS543";
NW_004801613.1	Cufflinks	exon	21717475	21717536	.	-	.	gene_id "XLOC_000480"; transcript_id "TCONS_00000643"; exon_number "1"; oId "TCONS_00017486"; tss_id "TSS544";
NW_004801613.1	Cufflinks	exon	21717720	21718676	.	-	.	gene_id "XLOC_000480"; transcript_id "TCONS_00000643"; exon_number "2"; oId "TCONS_00017486"; tss_id "TSS544";
NW_004801614.1	Cufflinks	exon	1597940	1598631	.	+	.	gene_id "XLOC_000481"; transcript_id "TCONS_00000644"; exon_number "1"; oId "TCONS_00018412"; tss_id "TSS545";
NW_004801614.1	Cufflinks	exon	1598867	1598887	.	+	.	gene_id "XLOC_000481"; transcript_id "TCONS_00000644"; exon_number "2"; oId "TCONS_00018412"; tss_id "TSS545";
NW_004801614.1	Cufflinks	exon	2351055	2351128	.	+	.	gene_id "XLOC_000482"; transcript_id "TCONS_00000645"; exon_number "1"; oId "TCONS_00018438"; tss_id "TSS546";
NW_004801614.1	Cufflinks	exon	2351136	2351842	.	+	.	gene_id "XLOC_000482"; transcript_id "TCONS_00000645"; exon_number "2"; oId "TCONS_00018438"; tss_id "TSS546";
NW_004801614.1	Cufflinks	exon	3678947	3679004	.	+	.	gene_id "XLOC_000483"; transcript_id "TCONS_00000646"; exon_number "1"; oId "TCONS_00018466"; tss_id "TSS547";
NW_004801614.1	Cufflinks	exon	3679014	3679033	.	+	.	gene_id "XLOC_000483"; transcript_id "TCONS_00000646"; exon_number "2"; oId "TCONS_00018466"; tss_id "TSS547";
NW_004801614.1	Cufflinks	exon	3679056	3680408	.	+	.	gene_id "XLOC_000483"; transcript_id "TCONS_00000646"; exon_number "3"; oId "TCONS_00018466"; tss_id "TSS547";
NW_004801614.1	Cufflinks	exon	3743462	3743468	.	+	.	gene_id "XLOC_000484"; transcript_id "TCONS_00000647"; exon_number "1"; oId "TCONS_00018480"; tss_id "TSS548";
NW_004801614.1	Cufflinks	exon	3743475	3743682	.	+	.	gene_id "XLOC_000484"; transcript_id "TCONS_00000647"; exon_number "2"; oId "TCONS_00018480"; tss_id "TSS548";
NW_004801614.1	Cufflinks	exon	5951726	5951802	.	+	.	gene_id "XLOC_000485"; transcript_id "TCONS_00000648"; exon_number "1"; oId "TCONS_00018529"; tss_id "TSS549";
NW_004801614.1	Cufflinks	exon	6026205	6026249	.	+	.	gene_id "XLOC_000485"; transcript_id "TCONS_00000648"; exon_number "2"; oId "TCONS_00018529"; tss_id "TSS549";
NW_004801614.1	Cufflinks	exon	6026647	6026834	.	+	.	gene_id "XLOC_000485"; transcript_id "TCONS_00000648"; exon_number "3"; oId "TCONS_00018529"; tss_id "TSS549";
NW_004801614.1	Cufflinks	exon	6074484	6074512	.	+	.	gene_id "XLOC_000486"; transcript_id "TCONS_00000649"; exon_number "1"; oId "TCONS_00018532"; tss_id "TSS550";
NW_004801614.1	Cufflinks	exon	6080625	6080960	.	+	.	gene_id "XLOC_000486"; transcript_id "TCONS_00000649"; exon_number "2"; oId "TCONS_00018532"; tss_id "TSS550";
NW_004801614.1	Cufflinks	exon	6088201	6088415	.	+	.	gene_id "XLOC_000487"; transcript_id "TCONS_00000650"; exon_number "1"; oId "TCONS_00018539"; tss_id "TSS551";
NW_004801614.1	Cufflinks	exon	6088421	6089246	.	+	.	gene_id "XLOC_000487"; transcript_id "TCONS_00000650"; exon_number "2"; oId "TCONS_00018539"; tss_id "TSS551";
NW_004801614.1	Cufflinks	exon	6572645	6572744	.	+	.	gene_id "XLOC_000488"; transcript_id "TCONS_00000651"; exon_number "1"; oId "TCONS_00018578"; tss_id "TSS552";
NW_004801614.1	Cufflinks	exon	6580157	6580262	.	+	.	gene_id "XLOC_000488"; transcript_id "TCONS_00000651"; exon_number "2"; oId "TCONS_00018578"; tss_id "TSS552";
NW_004801614.1	Cufflinks	exon	8206343	8206401	.	+	.	gene_id "XLOC_000489"; transcript_id "TCONS_00000652"; exon_number "1"; oId "TCONS_00018702"; tss_id "TSS553";
NW_004801614.1	Cufflinks	exon	8206412	8206660	.	+	.	gene_id "XLOC_000489"; transcript_id "TCONS_00000652"; exon_number "2"; oId "TCONS_00018702"; tss_id "TSS553";
NW_004801614.1	Cufflinks	exon	15273311	15274497	.	+	.	gene_id "XLOC_000490"; transcript_id "TCONS_00000653"; exon_number "1"; oId "TCONS_00018773"; tss_id "TSS554";
NW_004801614.1	Cufflinks	exon	15274507	15274514	.	+	.	gene_id "XLOC_000490"; transcript_id "TCONS_00000653"; exon_number "2"; oId "TCONS_00018773"; tss_id "TSS554";
NW_004801614.1	Cufflinks	exon	15274522	15274527	.	+	.	gene_id "XLOC_000490"; transcript_id "TCONS_00000653"; exon_number "3"; oId "TCONS_00018773"; tss_id "TSS554";
NW_004801614.1	Cufflinks	exon	15792400	15793317	.	+	.	gene_id "XLOC_000491"; transcript_id "TCONS_00000654"; exon_number "1"; oId "TCONS_00018793"; tss_id "TSS555";
NW_004801614.1	Cufflinks	exon	15794425	15795721	.	+	.	gene_id "XLOC_000491"; transcript_id "TCONS_00000654"; exon_number "2"; oId "TCONS_00018793"; tss_id "TSS555";
NW_004801614.1	Cufflinks	exon	16697954	16697960	.	+	.	gene_id "XLOC_000492"; transcript_id "TCONS_00000655"; exon_number "1"; oId "TCONS_00018860"; tss_id "TSS556";
NW_004801614.1	Cufflinks	exon	16697967	16698292	.	+	.	gene_id "XLOC_000492"; transcript_id "TCONS_00000655"; exon_number "2"; oId "TCONS_00018860"; tss_id "TSS556";
NW_004801614.1	Cufflinks	exon	16755288	16755690	.	+	.	gene_id "XLOC_000493"; transcript_id "TCONS_00000656"; exon_number "1"; oId "TCONS_00018863"; tss_id "TSS557";
NW_004801614.1	Cufflinks	exon	16755958	16756017	.	+	.	gene_id "XLOC_000493"; transcript_id "TCONS_00000656"; exon_number "2"; oId "TCONS_00018863"; tss_id "TSS557";
NW_004801614.1	Cufflinks	exon	18147836	18150308	.	+	.	gene_id "XLOC_000494"; transcript_id "TCONS_00000657"; exon_number "1"; oId "TCONS_00018916"; tss_id "TSS558";
NW_004801614.1	Cufflinks	exon	18150477	18150495	.	+	.	gene_id "XLOC_000494"; transcript_id "TCONS_00000657"; exon_number "2"; oId "TCONS_00018916"; tss_id "TSS558";
NW_004801614.1	Cufflinks	exon	18150519	18150530	.	+	.	gene_id "XLOC_000494"; transcript_id "TCONS_00000657"; exon_number "3"; oId "TCONS_00018916"; tss_id "TSS558";
NW_004801614.1	Cufflinks	exon	18151281	18151610	.	+	.	gene_id "XLOC_000495"; transcript_id "TCONS_00000658"; exon_number "1"; oId "TCONS_00018918"; tss_id "TSS559";
NW_004801614.1	Cufflinks	exon	18153832	18153924	.	+	.	gene_id "XLOC_000495"; transcript_id "TCONS_00000658"; exon_number "2"; oId "TCONS_00018918"; tss_id "TSS559";
NW_004801614.1	Cufflinks	exon	18155399	18155434	.	+	.	gene_id "XLOC_000495"; transcript_id "TCONS_00000658"; exon_number "3"; oId "TCONS_00018918"; tss_id "TSS559";
NW_004801614.1	Cufflinks	exon	18804024	18804388	.	+	.	gene_id "XLOC_000496"; transcript_id "TCONS_00000659"; exon_number "1"; oId "TCONS_00018939"; tss_id "TSS560";
NW_004801614.1	Cufflinks	exon	18821568	18821834	.	+	.	gene_id "XLOC_000496"; transcript_id "TCONS_00000659"; exon_number "2"; oId "TCONS_00018939"; tss_id "TSS560";
NW_004801614.1	Cufflinks	exon	18813964	18814099	.	+	.	gene_id "XLOC_000496"; transcript_id "TCONS_00000660"; exon_number "1"; oId "TCONS_00018940"; tss_id "TSS561";
NW_004801614.1	Cufflinks	exon	18814114	18814178	.	+	.	gene_id "XLOC_000496"; transcript_id "TCONS_00000660"; exon_number "2"; oId "TCONS_00018940"; tss_id "TSS561";
NW_004801614.1	Cufflinks	exon	18814226	18816264	.	+	.	gene_id "XLOC_000496"; transcript_id "TCONS_00000660"; exon_number "3"; oId "TCONS_00018940"; tss_id "TSS561";
NW_004801614.1	Cufflinks	exon	18819725	18819919	.	+	.	gene_id "XLOC_000496"; transcript_id "TCONS_00000660"; exon_number "4"; oId "TCONS_00018940"; tss_id "TSS561";
NW_004801614.1	Cufflinks	exon	18821568	18821834	.	+	.	gene_id "XLOC_000496"; transcript_id "TCONS_00000660"; exon_number "5"; oId "TCONS_00018940"; tss_id "TSS561";
NW_004801614.1	Cufflinks	exon	18814050	18816063	.	+	.	gene_id "XLOC_000496"; transcript_id "TCONS_00000661"; exon_number "1"; oId "TCONS_00018942"; tss_id "TSS561";
NW_004801614.1	Cufflinks	exon	18821568	18821834	.	+	.	gene_id "XLOC_000496"; transcript_id "TCONS_00000661"; exon_number "2"; oId "TCONS_00018942"; tss_id "TSS561";
NW_004801614.1	Cufflinks	exon	18814051	18814357	.	+	.	gene_id "XLOC_000496"; transcript_id "TCONS_00000662"; exon_number "1"; oId "TCONS_00019996"; tss_id "TSS561";
NW_004801614.1	Cufflinks	exon	18814736	18819928	.	+	.	gene_id "XLOC_000496"; transcript_id "TCONS_00000662"; exon_number "2"; oId "TCONS_00019996"; tss_id "TSS561";
NW_004801614.1	Cufflinks	exon	18816237	18816264	.	+	.	gene_id "XLOC_000496"; transcript_id "TCONS_00000663"; exon_number "1"; oId "TCONS_00018943"; tss_id "TSS562";
NW_004801614.1	Cufflinks	exon	18819725	18819945	.	+	.	gene_id "XLOC_000496"; transcript_id "TCONS_00000663"; exon_number "2"; oId "TCONS_00018943"; tss_id "TSS562";
NW_004801614.1	Cufflinks	exon	18821568	18821834	.	+	.	gene_id "XLOC_000496"; transcript_id "TCONS_00000663"; exon_number "3"; oId "TCONS_00018943"; tss_id "TSS562";
NW_004801614.1	Cufflinks	exon	22121806	22121811	.	+	.	gene_id "XLOC_000497"; transcript_id "TCONS_00000664"; exon_number "1"; oId "TCONS_00018973"; tss_id "TSS563";
NW_004801614.1	Cufflinks	exon	22122268	22123102	.	+	.	gene_id "XLOC_000497"; transcript_id "TCONS_00000664"; exon_number "2"; oId "TCONS_00018973"; tss_id "TSS563";
NW_004801614.1	Cufflinks	exon	23101313	23101360	.	+	.	gene_id "XLOC_000498"; transcript_id "TCONS_00000665"; exon_number "1"; oId "TCONS_00020036"; tss_id "TSS564";
NW_004801614.1	Cufflinks	exon	23103052	23103163	.	+	.	gene_id "XLOC_000498"; transcript_id "TCONS_00000665"; exon_number "2"; oId "TCONS_00020036"; tss_id "TSS564";
NW_004801614.1	Cufflinks	exon	23114811	23118286	.	+	.	gene_id "XLOC_000498"; transcript_id "TCONS_00000665"; exon_number "3"; oId "TCONS_00020036"; tss_id "TSS564";
NW_004801614.1	Cufflinks	exon	23101313	23101360	.	+	.	gene_id "XLOC_000498"; transcript_id "TCONS_00000666"; exon_number "1"; oId "TCONS_00020037"; tss_id "TSS564";
NW_004801614.1	Cufflinks	exon	23103052	23103163	.	+	.	gene_id "XLOC_000498"; transcript_id "TCONS_00000666"; exon_number "2"; oId "TCONS_00020037"; tss_id "TSS564";
NW_004801614.1	Cufflinks	exon	23114811	23114959	.	+	.	gene_id "XLOC_000498"; transcript_id "TCONS_00000666"; exon_number "3"; oId "TCONS_00020037"; tss_id "TSS564";
NW_004801614.1	Cufflinks	exon	23133223	23133262	.	+	.	gene_id "XLOC_000498"; transcript_id "TCONS_00000666"; exon_number "4"; oId "TCONS_00020037"; tss_id "TSS564";
NW_004801614.1	Cufflinks	exon	23138439	23138703	.	+	.	gene_id "XLOC_000498"; transcript_id "TCONS_00000666"; exon_number "5"; oId "TCONS_00020037"; tss_id "TSS564";
NW_004801614.1	Cufflinks	exon	23101337	23101360	.	+	.	gene_id "XLOC_000498"; transcript_id "TCONS_00000667"; exon_number "1"; oId "TCONS_00020038"; tss_id "TSS564";
NW_004801614.1	Cufflinks	exon	23103052	23103163	.	+	.	gene_id "XLOC_000498"; transcript_id "TCONS_00000667"; exon_number "2"; oId "TCONS_00020038"; tss_id "TSS564";
NW_004801614.1	Cufflinks	exon	23133223	23133262	.	+	.	gene_id "XLOC_000498"; transcript_id "TCONS_00000667"; exon_number "3"; oId "TCONS_00020038"; tss_id "TSS564";
NW_004801614.1	Cufflinks	exon	23138439	23138576	.	+	.	gene_id "XLOC_000498"; transcript_id "TCONS_00000667"; exon_number "4"; oId "TCONS_00020038"; tss_id "TSS564";
NW_004801614.1	Cufflinks	exon	23141599	23142515	.	+	.	gene_id "XLOC_000498"; transcript_id "TCONS_00000667"; exon_number "5"; oId "TCONS_00020038"; tss_id "TSS564";
NW_004801614.1	Cufflinks	exon	23103020	23103163	.	+	.	gene_id "XLOC_000498"; transcript_id "TCONS_00000668"; exon_number "1"; oId "TCONS_00020039"; tss_id "TSS565";
NW_004801614.1	Cufflinks	exon	23138439	23138703	.	+	.	gene_id "XLOC_000498"; transcript_id "TCONS_00000668"; exon_number "2"; oId "TCONS_00020039"; tss_id "TSS565";
NW_004801614.1	Cufflinks	exon	23103050	23103163	.	+	.	gene_id "XLOC_000498"; transcript_id "TCONS_00000669"; exon_number "1"; oId "TCONS_00018994"; tss_id "TSS565";
NW_004801614.1	Cufflinks	exon	23133223	23133262	.	+	.	gene_id "XLOC_000498"; transcript_id "TCONS_00000669"; exon_number "2"; oId "TCONS_00018994"; tss_id "TSS565";
NW_004801614.1	Cufflinks	exon	23138439	23138576	.	+	.	gene_id "XLOC_000498"; transcript_id "TCONS_00000669"; exon_number "3"; oId "TCONS_00018994"; tss_id "TSS565";
NW_004801614.1	Cufflinks	exon	23141599	23141849	.	+	.	gene_id "XLOC_000498"; transcript_id "TCONS_00000669"; exon_number "4"; oId "TCONS_00018994"; tss_id "TSS565";
NW_004801614.1	Cufflinks	exon	23103134	23103163	.	+	.	gene_id "XLOC_000498"; transcript_id "TCONS_00000670"; exon_number "1"; oId "TCONS_00018995"; tss_id "TSS566";
NW_004801614.1	Cufflinks	exon	23114811	23114959	.	+	.	gene_id "XLOC_000498"; transcript_id "TCONS_00000670"; exon_number "2"; oId "TCONS_00018995"; tss_id "TSS566";
NW_004801614.1	Cufflinks	exon	23133223	23133262	.	+	.	gene_id "XLOC_000498"; transcript_id "TCONS_00000670"; exon_number "3"; oId "TCONS_00018995"; tss_id "TSS566";
NW_004801614.1	Cufflinks	exon	23138439	23138576	.	+	.	gene_id "XLOC_000498"; transcript_id "TCONS_00000670"; exon_number "4"; oId "TCONS_00018995"; tss_id "TSS566";
NW_004801614.1	Cufflinks	exon	23141599	23141849	.	+	.	gene_id "XLOC_000498"; transcript_id "TCONS_00000670"; exon_number "5"; oId "TCONS_00018995"; tss_id "TSS566";
NW_004801614.1	Cufflinks	exon	23103134	23103163	.	+	.	gene_id "XLOC_000498"; transcript_id "TCONS_00000671"; exon_number "1"; oId "TCONS_00018996"; tss_id "TSS566";
NW_004801614.1	Cufflinks	exon	23114811	23114959	.	+	.	gene_id "XLOC_000498"; transcript_id "TCONS_00000671"; exon_number "2"; oId "TCONS_00018996"; tss_id "TSS566";
NW_004801614.1	Cufflinks	exon	23138439	23138576	.	+	.	gene_id "XLOC_000498"; transcript_id "TCONS_00000671"; exon_number "3"; oId "TCONS_00018996"; tss_id "TSS566";
NW_004801614.1	Cufflinks	exon	23141599	23141994	.	+	.	gene_id "XLOC_000498"; transcript_id "TCONS_00000671"; exon_number "4"; oId "TCONS_00018996"; tss_id "TSS566";
NW_004801614.1	Cufflinks	exon	23114809	23114959	.	+	.	gene_id "XLOC_000498"; transcript_id "TCONS_00000672"; exon_number "1"; oId "TCONS_00020040"; tss_id "TSS567";
NW_004801614.1	Cufflinks	exon	23138439	23138703	.	+	.	gene_id "XLOC_000498"; transcript_id "TCONS_00000672"; exon_number "2"; oId "TCONS_00020040"; tss_id "TSS567";
NW_004801614.1	Cufflinks	exon	505365	505642	.	-	.	gene_id "XLOC_000499"; transcript_id "TCONS_00000673"; exon_number "1"; oId "TCONS_00019050"; tss_id "TSS568";
NW_004801614.1	Cufflinks	exon	506053	506059	.	-	.	gene_id "XLOC_000499"; transcript_id "TCONS_00000673"; exon_number "2"; oId "TCONS_00019050"; tss_id "TSS568";
NW_004801614.1	Cufflinks	exon	1398982	1399014	.	-	.	gene_id "XLOC_000500"; transcript_id "TCONS_00000674"; exon_number "1"; oId "TCONS_00020064"; tss_id "TSS569";
NW_004801614.1	Cufflinks	exon	1401745	1402439	.	-	.	gene_id "XLOC_000500"; transcript_id "TCONS_00000674"; exon_number "2"; oId "TCONS_00020064"; tss_id "TSS569";
NW_004801614.1	Cufflinks	exon	1732566	1732657	.	-	.	gene_id "XLOC_000501"; transcript_id "TCONS_00000675"; exon_number "1"; oId "TCONS_00020077"; tss_id "TSS570";
NW_004801614.1	Cufflinks	exon	1732742	1733034	.	-	.	gene_id "XLOC_000501"; transcript_id "TCONS_00000675"; exon_number "2"; oId "TCONS_00020077"; tss_id "TSS570";
NW_004801614.1	Cufflinks	exon	1789351	1791005	.	-	.	gene_id "XLOC_000502"; transcript_id "TCONS_00000676"; exon_number "1"; oId "TCONS_00020082"; tss_id "TSS571";
NW_004801614.1	Cufflinks	exon	1791781	1792533	.	-	.	gene_id "XLOC_000502"; transcript_id "TCONS_00000676"; exon_number "2"; oId "TCONS_00020082"; tss_id "TSS571";
NW_004801614.1	Cufflinks	exon	1789351	1791942	.	-	.	gene_id "XLOC_000502"; transcript_id "TCONS_00000677"; exon_number "1"; oId "TCONS_00020083"; tss_id "TSS572";
NW_004801614.1	Cufflinks	exon	1793859	1793947	.	-	.	gene_id "XLOC_000502"; transcript_id "TCONS_00000677"; exon_number "2"; oId "TCONS_00020083"; tss_id "TSS572";
NW_004801614.1	Cufflinks	exon	2340496	2340734	.	-	.	gene_id "XLOC_000503"; transcript_id "TCONS_00000678"; exon_number "1"; oId "TCONS_00019124"; tss_id "TSS573";
NW_004801614.1	Cufflinks	exon	2341177	2341206	.	-	.	gene_id "XLOC_000503"; transcript_id "TCONS_00000678"; exon_number "2"; oId "TCONS_00019124"; tss_id "TSS573";
NW_004801614.1	Cufflinks	exon	4370746	4370976	.	-	.	gene_id "XLOC_000504"; transcript_id "TCONS_00000679"; exon_number "1"; oId "TCONS_00019192"; tss_id "TSS574";
NW_004801614.1	Cufflinks	exon	4371547	4371674	.	-	.	gene_id "XLOC_000504"; transcript_id "TCONS_00000679"; exon_number "2"; oId "TCONS_00019192"; tss_id "TSS574";
NW_004801614.1	Cufflinks	exon	4716943	4716973	.	-	.	gene_id "XLOC_000505"; transcript_id "TCONS_00000680"; exon_number "1"; oId "TCONS_00019203"; tss_id "TSS575";
NW_004801614.1	Cufflinks	exon	4718683	4718857	.	-	.	gene_id "XLOC_000505"; transcript_id "TCONS_00000680"; exon_number "2"; oId "TCONS_00019203"; tss_id "TSS575";
NW_004801614.1	Cufflinks	exon	6045777	6046050	.	-	.	gene_id "XLOC_000506"; transcript_id "TCONS_00000681"; exon_number "1"; oId "TCONS_00020134"; tss_id "TSS576";
NW_004801614.1	Cufflinks	exon	6046255	6046291	.	-	.	gene_id "XLOC_000506"; transcript_id "TCONS_00000681"; exon_number "2"; oId "TCONS_00020134"; tss_id "TSS576";
NW_004801614.1	Cufflinks	exon	6303662	6303921	.	-	.	gene_id "XLOC_000507"; transcript_id "TCONS_00000682"; exon_number "1"; oId "TCONS_00019231"; tss_id "TSS577";
NW_004801614.1	Cufflinks	exon	6303939	6303944	.	-	.	gene_id "XLOC_000507"; transcript_id "TCONS_00000682"; exon_number "2"; oId "TCONS_00019231"; tss_id "TSS577";
NW_004801614.1	Cufflinks	exon	6312474	6312672	.	-	.	gene_id "XLOC_000508"; transcript_id "TCONS_00000683"; exon_number "1"; oId "TCONS_00019232"; tss_id "TSS578";
NW_004801614.1	Cufflinks	exon	6314702	6314798	.	-	.	gene_id "XLOC_000508"; transcript_id "TCONS_00000683"; exon_number "2"; oId "TCONS_00019232"; tss_id "TSS578";
NW_004801614.1	Cufflinks	exon	6315194	6315203	.	-	.	gene_id "XLOC_000508"; transcript_id "TCONS_00000683"; exon_number "3"; oId "TCONS_00019232"; tss_id "TSS578";
NW_004801614.1	Cufflinks	exon	7741483	7741846	.	-	.	gene_id "XLOC_000509"; transcript_id "TCONS_00000684"; exon_number "1"; oId "TCONS_00019366"; tss_id "TSS579";
NW_004801614.1	Cufflinks	exon	7741853	7741922	.	-	.	gene_id "XLOC_000509"; transcript_id "TCONS_00000684"; exon_number "2"; oId "TCONS_00019366"; tss_id "TSS579";
NW_004801614.1	Cufflinks	exon	7741931	7741959	.	-	.	gene_id "XLOC_000509"; transcript_id "TCONS_00000684"; exon_number "3"; oId "TCONS_00019366"; tss_id "TSS579";
NW_004801614.1	Cufflinks	exon	7744200	7744220	.	-	.	gene_id "XLOC_000509"; transcript_id "TCONS_00000684"; exon_number "4"; oId "TCONS_00019366"; tss_id "TSS579";
NW_004801614.1	Cufflinks	exon	7751536	7751640	.	-	.	gene_id "XLOC_000510"; transcript_id "TCONS_00000685"; exon_number "1"; oId "TCONS_00019367"; tss_id "TSS580";
NW_004801614.1	Cufflinks	exon	7774616	7774743	.	-	.	gene_id "XLOC_000510"; transcript_id "TCONS_00000685"; exon_number "2"; oId "TCONS_00019367"; tss_id "TSS580";
NW_004801614.1	Cufflinks	exon	7775006	7775083	.	-	.	gene_id "XLOC_000510"; transcript_id "TCONS_00000685"; exon_number "3"; oId "TCONS_00019367"; tss_id "TSS580";
NW_004801614.1	Cufflinks	exon	11171807	11171821	.	-	.	gene_id "XLOC_000511"; transcript_id "TCONS_00000686"; exon_number "1"; oId "TCONS_00019414"; tss_id "TSS581";
NW_004801614.1	Cufflinks	exon	11171843	11172140	.	-	.	gene_id "XLOC_000511"; transcript_id "TCONS_00000686"; exon_number "2"; oId "TCONS_00019414"; tss_id "TSS581";
NW_004801614.1	Cufflinks	exon	14347475	14347635	.	-	.	gene_id "XLOC_000512"; transcript_id "TCONS_00000687"; exon_number "1"; oId "TCONS_00019432"; tss_id "TSS582";
NW_004801614.1	Cufflinks	exon	14347835	14347906	.	-	.	gene_id "XLOC_000512"; transcript_id "TCONS_00000687"; exon_number "2"; oId "TCONS_00019432"; tss_id "TSS582";
NW_004801614.1	Cufflinks	exon	14348264	14348312	.	-	.	gene_id "XLOC_000512"; transcript_id "TCONS_00000687"; exon_number "3"; oId "TCONS_00019432"; tss_id "TSS582";
NW_004801614.1	Cufflinks	exon	14348717	14349097	.	-	.	gene_id "XLOC_000512"; transcript_id "TCONS_00000687"; exon_number "4"; oId "TCONS_00019432"; tss_id "TSS582";
NW_004801614.1	Cufflinks	exon	14714489	14714519	.	-	.	gene_id "XLOC_000513"; transcript_id "TCONS_00000688"; exon_number "1"; oId "TCONS_00019449"; tss_id "TSS583";
NW_004801614.1	Cufflinks	exon	14715383	14715769	.	-	.	gene_id "XLOC_000513"; transcript_id "TCONS_00000688"; exon_number "2"; oId "TCONS_00019449"; tss_id "TSS583";
NW_004801614.1	Cufflinks	exon	15285932	15286246	.	-	.	gene_id "XLOC_000514"; transcript_id "TCONS_00000689"; exon_number "1"; oId "TCONS_00019463"; tss_id "TSS584";
NW_004801614.1	Cufflinks	exon	15286263	15286749	.	-	.	gene_id "XLOC_000514"; transcript_id "TCONS_00000689"; exon_number "2"; oId "TCONS_00019463"; tss_id "TSS584";
NW_004801614.1	Cufflinks	exon	15286796	15286844	.	-	.	gene_id "XLOC_000514"; transcript_id "TCONS_00000689"; exon_number "3"; oId "TCONS_00019463"; tss_id "TSS584";
NW_004801614.1	Cufflinks	exon	15286853	15286864	.	-	.	gene_id "XLOC_000514"; transcript_id "TCONS_00000689"; exon_number "4"; oId "TCONS_00019463"; tss_id "TSS584";
NW_004801614.1	Cufflinks	exon	15286893	15286938	.	-	.	gene_id "XLOC_000514"; transcript_id "TCONS_00000689"; exon_number "5"; oId "TCONS_00019463"; tss_id "TSS584";
NW_004801614.1	Cufflinks	exon	16667482	16668230	.	-	.	gene_id "XLOC_000515"; transcript_id "TCONS_00000690"; exon_number "1"; oId "TCONS_00019523"; tss_id "TSS585";
NW_004801614.1	Cufflinks	exon	16668864	16669043	.	-	.	gene_id "XLOC_000515"; transcript_id "TCONS_00000690"; exon_number "2"; oId "TCONS_00019523"; tss_id "TSS585";
NW_004801614.1	Cufflinks	exon	16667507	16667677	.	-	.	gene_id "XLOC_000515"; transcript_id "TCONS_00000691"; exon_number "1"; oId "TCONS_00020246"; tss_id "TSS585";
NW_004801614.1	Cufflinks	exon	16668711	16669034	.	-	.	gene_id "XLOC_000515"; transcript_id "TCONS_00000691"; exon_number "2"; oId "TCONS_00020246"; tss_id "TSS585";
NW_004801614.1	Cufflinks	exon	16755219	16755690	.	-	.	gene_id "XLOC_000516"; transcript_id "TCONS_00000692"; exon_number "1"; oId "TCONS_00020249"; tss_id "TSS586";
NW_004801614.1	Cufflinks	exon	16755958	16756017	.	-	.	gene_id "XLOC_000516"; transcript_id "TCONS_00000692"; exon_number "2"; oId "TCONS_00020249"; tss_id "TSS586";
NW_004801614.1	Cufflinks	exon	17115241	17115262	.	-	.	gene_id "XLOC_000517"; transcript_id "TCONS_00000693"; exon_number "1"; oId "TCONS_00019547"; tss_id "TSS587";
NW_004801614.1	Cufflinks	exon	17117177	17117375	.	-	.	gene_id "XLOC_000517"; transcript_id "TCONS_00000693"; exon_number "2"; oId "TCONS_00019547"; tss_id "TSS587";
NW_004801614.1	Cufflinks	exon	18817286	18817561	.	-	.	gene_id "XLOC_000518"; transcript_id "TCONS_00000694"; exon_number "1"; oId "TCONS_00019595"; tss_id "TSS588";
NW_004801614.1	Cufflinks	exon	18817609	18817632	.	-	.	gene_id "XLOC_000518"; transcript_id "TCONS_00000694"; exon_number "2"; oId "TCONS_00019595"; tss_id "TSS588";
NW_004801614.1	Cufflinks	exon	19552502	19552872	.	-	.	gene_id "XLOC_000519"; transcript_id "TCONS_00000695"; exon_number "1"; oId "TCONS_00019614"; tss_id "TSS589";
NW_004801614.1	Cufflinks	exon	19553290	19553294	.	-	.	gene_id "XLOC_000519"; transcript_id "TCONS_00000695"; exon_number "2"; oId "TCONS_00019614"; tss_id "TSS589";
NW_004801614.1	Cufflinks	exon	21882560	21882926	.	-	.	gene_id "XLOC_000520"; transcript_id "TCONS_00000696"; exon_number "1"; oId "TCONS_00019627"; tss_id "TSS590";
NW_004801614.1	Cufflinks	exon	21882937	21882964	.	-	.	gene_id "XLOC_000520"; transcript_id "TCONS_00000696"; exon_number "2"; oId "TCONS_00019627"; tss_id "TSS590";
NW_004801614.1	Cufflinks	exon	21882972	21882992	.	-	.	gene_id "XLOC_000520"; transcript_id "TCONS_00000696"; exon_number "3"; oId "TCONS_00019627"; tss_id "TSS590";
NW_004801615.1	Cufflinks	exon	44962	45251	.	+	.	gene_id "XLOC_000521"; transcript_id "TCONS_00000697"; exon_number "1"; oId "TCONS_00020443"; tss_id "TSS591";
NW_004801615.1	Cufflinks	exon	45310	45337	.	+	.	gene_id "XLOC_000521"; transcript_id "TCONS_00000697"; exon_number "2"; oId "TCONS_00020443"; tss_id "TSS591";
NW_004801615.1	Cufflinks	exon	45345	45361	.	+	.	gene_id "XLOC_000521"; transcript_id "TCONS_00000697"; exon_number "3"; oId "TCONS_00020443"; tss_id "TSS591";
NW_004801615.1	Cufflinks	exon	45398	45421	.	+	.	gene_id "XLOC_000521"; transcript_id "TCONS_00000697"; exon_number "4"; oId "TCONS_00020443"; tss_id "TSS591";
NW_004801615.1	Cufflinks	exon	45456	45517	.	+	.	gene_id "XLOC_000521"; transcript_id "TCONS_00000697"; exon_number "5"; oId "TCONS_00020443"; tss_id "TSS591";
NW_004801615.1	Cufflinks	exon	45531	45563	.	+	.	gene_id "XLOC_000521"; transcript_id "TCONS_00000697"; exon_number "6"; oId "TCONS_00020443"; tss_id "TSS591";
NW_004801615.1	Cufflinks	exon	45617	45649	.	+	.	gene_id "XLOC_000521"; transcript_id "TCONS_00000697"; exon_number "7"; oId "TCONS_00020443"; tss_id "TSS591";
NW_004801615.1	Cufflinks	exon	49078	49365	.	+	.	gene_id "XLOC_000522"; transcript_id "TCONS_00000698"; exon_number "1"; oId "TCONS_00020448"; tss_id "TSS592";
NW_004801615.1	Cufflinks	exon	49378	49411	.	+	.	gene_id "XLOC_000522"; transcript_id "TCONS_00000698"; exon_number "2"; oId "TCONS_00020448"; tss_id "TSS592";
NW_004801615.1	Cufflinks	exon	984617	985135	.	+	.	gene_id "XLOC_000523"; transcript_id "TCONS_00000699"; exon_number "1"; oId "TCONS_00020474"; tss_id "TSS593";
NW_004801615.1	Cufflinks	exon	985143	986057	.	+	.	gene_id "XLOC_000523"; transcript_id "TCONS_00000699"; exon_number "2"; oId "TCONS_00020474"; tss_id "TSS593";
NW_004801615.1	Cufflinks	exon	986080	987336	.	+	.	gene_id "XLOC_000523"; transcript_id "TCONS_00000699"; exon_number "3"; oId "TCONS_00020474"; tss_id "TSS593";
NW_004801615.1	Cufflinks	exon	1030768	1031633	.	+	.	gene_id "XLOC_000524"; transcript_id "TCONS_00000700"; exon_number "1"; oId "TCONS_00020476"; tss_id "TSS594";
NW_004801615.1	Cufflinks	exon	1031738	1031750	.	+	.	gene_id "XLOC_000524"; transcript_id "TCONS_00000700"; exon_number "2"; oId "TCONS_00020476"; tss_id "TSS594";
NW_004801615.1	Cufflinks	exon	1033869	1034070	.	+	.	gene_id "XLOC_000525"; transcript_id "TCONS_00000701"; exon_number "1"; oId "TCONS_00020478"; tss_id "TSS595";
NW_004801615.1	Cufflinks	exon	1034108	1034118	.	+	.	gene_id "XLOC_000525"; transcript_id "TCONS_00000701"; exon_number "2"; oId "TCONS_00020478"; tss_id "TSS595";
NW_004801615.1	Cufflinks	exon	1119273	1119578	.	+	.	gene_id "XLOC_000526"; transcript_id "TCONS_00000702"; exon_number "1"; oId "TCONS_00020982"; tss_id "TSS596";
NW_004801615.1	Cufflinks	exon	1121055	1123850	.	+	.	gene_id "XLOC_000526"; transcript_id "TCONS_00000702"; exon_number "2"; oId "TCONS_00020982"; tss_id "TSS596";
NW_004801615.1	Cufflinks	exon	1142634	1143973	.	+	.	gene_id "XLOC_000527"; transcript_id "TCONS_00000703"; exon_number "1"; oId "TCONS_00020482"; tss_id "TSS597";
NW_004801615.1	Cufflinks	exon	1145018	1145120	.	+	.	gene_id "XLOC_000527"; transcript_id "TCONS_00000703"; exon_number "2"; oId "TCONS_00020482"; tss_id "TSS597";
NW_004801615.1	Cufflinks	exon	1148419	1148736	.	+	.	gene_id "XLOC_000527"; transcript_id "TCONS_00000703"; exon_number "3"; oId "TCONS_00020482"; tss_id "TSS597";
NW_004801615.1	Cufflinks	exon	4400552	4400616	.	+	.	gene_id "XLOC_000528"; transcript_id "TCONS_00000704"; exon_number "1"; oId "TCONS_00020518"; tss_id "TSS598";
NW_004801615.1	Cufflinks	exon	4400684	4400932	.	+	.	gene_id "XLOC_000528"; transcript_id "TCONS_00000704"; exon_number "2"; oId "TCONS_00020518"; tss_id "TSS598";
NW_004801615.1	Cufflinks	exon	4571953	4572492	.	+	.	gene_id "XLOC_000529"; transcript_id "TCONS_00000705"; exon_number "1"; oId "TCONS_00020525"; tss_id "TSS599";
NW_004801615.1	Cufflinks	exon	4572885	4574253	.	+	.	gene_id "XLOC_000529"; transcript_id "TCONS_00000705"; exon_number "2"; oId "TCONS_00020525"; tss_id "TSS599";
NW_004801615.1	Cufflinks	exon	4573073	4573195	.	+	.	gene_id "XLOC_000529"; transcript_id "TCONS_00000706"; exon_number "1"; oId "TCONS_00020526"; tss_id "TSS600";
NW_004801615.1	Cufflinks	exon	4578707	4578917	.	+	.	gene_id "XLOC_000529"; transcript_id "TCONS_00000706"; exon_number "2"; oId "TCONS_00020526"; tss_id "TSS600";
NW_004801615.1	Cufflinks	exon	6954059	6954065	.	+	.	gene_id "XLOC_000530"; transcript_id "TCONS_00000707"; exon_number "1"; oId "TCONS_00020544"; tss_id "TSS601";
NW_004801615.1	Cufflinks	exon	6954309	6955426	.	+	.	gene_id "XLOC_000530"; transcript_id "TCONS_00000707"; exon_number "2"; oId "TCONS_00020544"; tss_id "TSS601";
NW_004801615.1	Cufflinks	exon	6978299	6979110	.	+	.	gene_id "XLOC_000531"; transcript_id "TCONS_00000708"; exon_number "1"; oId "TCONS_00020553"; tss_id "TSS602";
NW_004801615.1	Cufflinks	exon	6979125	6980138	.	+	.	gene_id "XLOC_000531"; transcript_id "TCONS_00000708"; exon_number "2"; oId "TCONS_00020553"; tss_id "TSS602";
NW_004801615.1	Cufflinks	exon	6982331	6982942	.	+	.	gene_id "XLOC_000532"; transcript_id "TCONS_00000709"; exon_number "1"; oId "TCONS_00020554"; tss_id "TSS603";
NW_004801615.1	Cufflinks	exon	6982948	6982979	.	+	.	gene_id "XLOC_000532"; transcript_id "TCONS_00000709"; exon_number "2"; oId "TCONS_00020554"; tss_id "TSS603";
NW_004801615.1	Cufflinks	exon	9270697	9270821	.	+	.	gene_id "XLOC_000533"; transcript_id "TCONS_00000710"; exon_number "1"; oId "TCONS_00021048"; tss_id "TSS604";
NW_004801615.1	Cufflinks	exon	9271186	9271610	.	+	.	gene_id "XLOC_000533"; transcript_id "TCONS_00000710"; exon_number "2"; oId "TCONS_00021048"; tss_id "TSS604";
NW_004801615.1	Cufflinks	exon	9270724	9270821	.	+	.	gene_id "XLOC_000533"; transcript_id "TCONS_00000711"; exon_number "1"; oId "TCONS_00020603"; tss_id "TSS604";
NW_004801615.1	Cufflinks	exon	9271183	9271610	.	+	.	gene_id "XLOC_000533"; transcript_id "TCONS_00000711"; exon_number "2"; oId "TCONS_00020603"; tss_id "TSS604";
NW_004801615.1	Cufflinks	exon	9270890	9271065	.	+	.	gene_id "XLOC_000533"; transcript_id "TCONS_00000712"; exon_number "1"; oId "TCONS_00021049"; tss_id "TSS605";
NW_004801615.1	Cufflinks	exon	9271186	9271494	.	+	.	gene_id "XLOC_000533"; transcript_id "TCONS_00000712"; exon_number "2"; oId "TCONS_00021049"; tss_id "TSS605";
NW_004801615.1	Cufflinks	exon	9272576	9273135	.	+	.	gene_id "XLOC_000533"; transcript_id "TCONS_00000712"; exon_number "3"; oId "TCONS_00021049"; tss_id "TSS605";
NW_004801615.1	Cufflinks	exon	9271800	9271830	.	+	.	gene_id "XLOC_000533"; transcript_id "TCONS_00000713"; exon_number "1"; oId "TCONS_00021050"; tss_id "TSS606";
NW_004801615.1	Cufflinks	exon	9272576	9273135	.	+	.	gene_id "XLOC_000533"; transcript_id "TCONS_00000713"; exon_number "2"; oId "TCONS_00021050"; tss_id "TSS606";
NW_004801615.1	Cufflinks	exon	9354693	9354904	.	+	.	gene_id "XLOC_000534"; transcript_id "TCONS_00000714"; exon_number "1"; oId "TCONS_00021054"; tss_id "TSS607";
NW_004801615.1	Cufflinks	exon	9365072	9365153	.	+	.	gene_id "XLOC_000534"; transcript_id "TCONS_00000714"; exon_number "2"; oId "TCONS_00021054"; tss_id "TSS607";
NW_004801615.1	Cufflinks	exon	9369553	9376041	.	+	.	gene_id "XLOC_000534"; transcript_id "TCONS_00000714"; exon_number "3"; oId "TCONS_00021054"; tss_id "TSS607";
NW_004801615.1	Cufflinks	exon	9602356	9602486	.	+	.	gene_id "XLOC_000535"; transcript_id "TCONS_00000715"; exon_number "1"; oId "TCONS_00020620"; tss_id "TSS608";
NW_004801615.1	Cufflinks	exon	9603009	9603178	.	+	.	gene_id "XLOC_000535"; transcript_id "TCONS_00000715"; exon_number "2"; oId "TCONS_00020620"; tss_id "TSS608";
NW_004801615.1	Cufflinks	exon	9626637	9626795	.	+	.	gene_id "XLOC_000535"; transcript_id "TCONS_00000715"; exon_number "3"; oId "TCONS_00020620"; tss_id "TSS608";
NW_004801615.1	Cufflinks	exon	13831263	13831548	.	+	.	gene_id "XLOC_000536"; transcript_id "TCONS_00000716"; exon_number "1"; oId "TCONS_00020636"; tss_id "TSS609";
NW_004801615.1	Cufflinks	exon	13831561	13831593	.	+	.	gene_id "XLOC_000536"; transcript_id "TCONS_00000716"; exon_number "2"; oId "TCONS_00020636"; tss_id "TSS609";
NW_004801615.1	Cufflinks	exon	13831606	13831746	.	+	.	gene_id "XLOC_000536"; transcript_id "TCONS_00000716"; exon_number "3"; oId "TCONS_00020636"; tss_id "TSS609";
NW_004801615.1	Cufflinks	exon	13894987	13895034	.	+	.	gene_id "XLOC_000536"; transcript_id "TCONS_00000716"; exon_number "4"; oId "TCONS_00020636"; tss_id "TSS609";
NW_004801615.1	Cufflinks	exon	14393348	14393372	.	+	.	gene_id "XLOC_000536"; transcript_id "TCONS_00000716"; exon_number "5"; oId "TCONS_00020636"; tss_id "TSS609";
NW_004801615.1	Cufflinks	exon	14393391	14393405	.	+	.	gene_id "XLOC_000536"; transcript_id "TCONS_00000716"; exon_number "6"; oId "TCONS_00020636"; tss_id "TSS609";
NW_004801615.1	Cufflinks	exon	14716964	14717113	.	+	.	gene_id "XLOC_000536"; transcript_id "TCONS_00000716"; exon_number "7"; oId "TCONS_00020636"; tss_id "TSS609";
NW_004801615.1	Cufflinks	exon	20751665	20751670	.	+	.	gene_id "XLOC_000537"; transcript_id "TCONS_00000717"; exon_number "1"; oId "TCONS_00020650"; tss_id "TSS610";
NW_004801615.1	Cufflinks	exon	20751908	20752180	.	+	.	gene_id "XLOC_000537"; transcript_id "TCONS_00000717"; exon_number "2"; oId "TCONS_00020650"; tss_id "TSS610";
NW_004801615.1	Cufflinks	exon	351317	351574	.	-	.	gene_id "XLOC_000538"; transcript_id "TCONS_00000718"; exon_number "1"; oId "TCONS_00020697"; tss_id "TSS611";
NW_004801615.1	Cufflinks	exon	351681	351750	.	-	.	gene_id "XLOC_000538"; transcript_id "TCONS_00000718"; exon_number "2"; oId "TCONS_00020697"; tss_id "TSS611";
NW_004801615.1	Cufflinks	exon	1120438	1123273	.	-	.	gene_id "XLOC_000539"; transcript_id "TCONS_00000719"; exon_number "1"; oId "TCONS_00020724"; tss_id "TSS612";
NW_004801615.1	Cufflinks	exon	1128372	1128549	.	-	.	gene_id "XLOC_000539"; transcript_id "TCONS_00000719"; exon_number "2"; oId "TCONS_00020724"; tss_id "TSS612";
NW_004801615.1	Cufflinks	exon	1133918	1133959	.	-	.	gene_id "XLOC_000539"; transcript_id "TCONS_00000719"; exon_number "3"; oId "TCONS_00020724"; tss_id "TSS612";
NW_004801615.1	Cufflinks	exon	1137221	1137345	.	-	.	gene_id "XLOC_000539"; transcript_id "TCONS_00000719"; exon_number "4"; oId "TCONS_00020724"; tss_id "TSS612";
NW_004801615.1	Cufflinks	exon	1128185	1128549	.	-	.	gene_id "XLOC_000539"; transcript_id "TCONS_00000720"; exon_number "1"; oId "TCONS_00021127"; tss_id "TSS613";
NW_004801615.1	Cufflinks	exon	1133918	1133959	.	-	.	gene_id "XLOC_000539"; transcript_id "TCONS_00000720"; exon_number "2"; oId "TCONS_00021127"; tss_id "TSS613";
NW_004801615.1	Cufflinks	exon	1137221	1137300	.	-	.	gene_id "XLOC_000539"; transcript_id "TCONS_00000720"; exon_number "3"; oId "TCONS_00021127"; tss_id "TSS613";
NW_004801615.1	Cufflinks	exon	1143645	1143973	.	-	.	gene_id "XLOC_000539"; transcript_id "TCONS_00000720"; exon_number "4"; oId "TCONS_00021127"; tss_id "TSS613";
NW_004801615.1	Cufflinks	exon	1145018	1145120	.	-	.	gene_id "XLOC_000539"; transcript_id "TCONS_00000720"; exon_number "5"; oId "TCONS_00021127"; tss_id "TSS613";
NW_004801615.1	Cufflinks	exon	1148419	1148754	.	-	.	gene_id "XLOC_000539"; transcript_id "TCONS_00000720"; exon_number "6"; oId "TCONS_00021127"; tss_id "TSS613";
NW_004801615.1	Cufflinks	exon	1140599	1143973	.	-	.	gene_id "XLOC_000539"; transcript_id "TCONS_00000721"; exon_number "1"; oId "TCONS_00021128"; tss_id "TSS614";
NW_004801615.1	Cufflinks	exon	1145018	1145120	.	-	.	gene_id "XLOC_000539"; transcript_id "TCONS_00000721"; exon_number "2"; oId "TCONS_00021128"; tss_id "TSS614";
NW_004801615.1	Cufflinks	exon	1148419	1148974	.	-	.	gene_id "XLOC_000539"; transcript_id "TCONS_00000721"; exon_number "3"; oId "TCONS_00021128"; tss_id "TSS614";
NW_004801615.1	Cufflinks	exon	1140599	1143973	.	-	.	gene_id "XLOC_000539"; transcript_id "TCONS_00000722"; exon_number "1"; oId "TCONS_00021129"; tss_id "TSS615";
NW_004801615.1	Cufflinks	exon	1145018	1145120	.	-	.	gene_id "XLOC_000539"; transcript_id "TCONS_00000722"; exon_number "2"; oId "TCONS_00021129"; tss_id "TSS615";
NW_004801615.1	Cufflinks	exon	1164649	1164718	.	-	.	gene_id "XLOC_000539"; transcript_id "TCONS_00000722"; exon_number "3"; oId "TCONS_00021129"; tss_id "TSS615";
NW_004801615.1	Cufflinks	exon	1165319	1165344	.	-	.	gene_id "XLOC_000539"; transcript_id "TCONS_00000722"; exon_number "4"; oId "TCONS_00021129"; tss_id "TSS615";
NW_004801615.1	Cufflinks	exon	1140988	1141512	.	-	.	gene_id "XLOC_000539"; transcript_id "TCONS_00000723"; exon_number "1"; oId "TCONS_00020730"; tss_id "TSS616";
NW_004801615.1	Cufflinks	exon	1141564	1141628	.	-	.	gene_id "XLOC_000539"; transcript_id "TCONS_00000723"; exon_number "2"; oId "TCONS_00020730"; tss_id "TSS616";
NW_004801615.1	Cufflinks	exon	1163138	1163315	.	-	.	gene_id "XLOC_000539"; transcript_id "TCONS_00000724"; exon_number "1"; oId "TCONS_00020732"; tss_id "TSS615";
NW_004801615.1	Cufflinks	exon	1164649	1164718	.	-	.	gene_id "XLOC_000539"; transcript_id "TCONS_00000724"; exon_number "2"; oId "TCONS_00020732"; tss_id "TSS615";
NW_004801615.1	Cufflinks	exon	1165319	1165423	.	-	.	gene_id "XLOC_000539"; transcript_id "TCONS_00000724"; exon_number "3"; oId "TCONS_00020732"; tss_id "TSS615";
NW_004801615.1	Cufflinks	exon	1163138	1163315	.	-	.	gene_id "XLOC_000539"; transcript_id "TCONS_00000725"; exon_number "1"; oId "TCONS_00020733"; tss_id "TSS617";
NW_004801615.1	Cufflinks	exon	1164649	1164718	.	-	.	gene_id "XLOC_000539"; transcript_id "TCONS_00000725"; exon_number "2"; oId "TCONS_00020733"; tss_id "TSS617";
NW_004801615.1	Cufflinks	exon	1167284	1167537	.	-	.	gene_id "XLOC_000539"; transcript_id "TCONS_00000725"; exon_number "3"; oId "TCONS_00020733"; tss_id "TSS617";
NW_004801615.1	Cufflinks	exon	1221118	1221147	.	-	.	gene_id "XLOC_000539"; transcript_id "TCONS_00000725"; exon_number "4"; oId "TCONS_00020733"; tss_id "TSS617";
NW_004801615.1	Cufflinks	exon	1163138	1163315	.	-	.	gene_id "XLOC_000539"; transcript_id "TCONS_00000726"; exon_number "1"; oId "TCONS_00021130"; tss_id "TSS617";
NW_004801615.1	Cufflinks	exon	1164649	1164718	.	-	.	gene_id "XLOC_000539"; transcript_id "TCONS_00000726"; exon_number "2"; oId "TCONS_00021130"; tss_id "TSS617";
NW_004801615.1	Cufflinks	exon	1165319	1165402	.	-	.	gene_id "XLOC_000539"; transcript_id "TCONS_00000726"; exon_number "3"; oId "TCONS_00021130"; tss_id "TSS617";
NW_004801615.1	Cufflinks	exon	1167284	1167537	.	-	.	gene_id "XLOC_000539"; transcript_id "TCONS_00000726"; exon_number "4"; oId "TCONS_00021130"; tss_id "TSS617";
NW_004801615.1	Cufflinks	exon	1221118	1221185	.	-	.	gene_id "XLOC_000539"; transcript_id "TCONS_00000726"; exon_number "5"; oId "TCONS_00021130"; tss_id "TSS617";
NW_004801615.1	Cufflinks	exon	1166630	1166639	.	-	.	gene_id "XLOC_000539"; transcript_id "TCONS_00000727"; exon_number "1"; oId "TCONS_00021131"; tss_id "TSS617";
NW_004801615.1	Cufflinks	exon	1167284	1167537	.	-	.	gene_id "XLOC_000539"; transcript_id "TCONS_00000727"; exon_number "2"; oId "TCONS_00021131"; tss_id "TSS617";
NW_004801615.1	Cufflinks	exon	1221118	1221185	.	-	.	gene_id "XLOC_000539"; transcript_id "TCONS_00000727"; exon_number "3"; oId "TCONS_00021131"; tss_id "TSS617";
NW_004801615.1	Cufflinks	exon	1346445	1346616	.	-	.	gene_id "XLOC_000540"; transcript_id "TCONS_00000728"; exon_number "1"; oId "TCONS_00020742"; tss_id "TSS618";
NW_004801615.1	Cufflinks	exon	1348881	1348961	.	-	.	gene_id "XLOC_000540"; transcript_id "TCONS_00000728"; exon_number "2"; oId "TCONS_00020742"; tss_id "TSS618";
NW_004801615.1	Cufflinks	exon	1352834	1352912	.	-	.	gene_id "XLOC_000540"; transcript_id "TCONS_00000728"; exon_number "3"; oId "TCONS_00020742"; tss_id "TSS618";
NW_004801615.1	Cufflinks	exon	2930733	2933571	.	-	.	gene_id "XLOC_000541"; transcript_id "TCONS_00000729"; exon_number "1"; oId "TCONS_00020762"; tss_id "TSS619";
NW_004801615.1	Cufflinks	exon	2933577	2935082	.	-	.	gene_id "XLOC_000541"; transcript_id "TCONS_00000729"; exon_number "2"; oId "TCONS_00020762"; tss_id "TSS619";
NW_004801615.1	Cufflinks	exon	2935210	2937130	.	-	.	gene_id "XLOC_000542"; transcript_id "TCONS_00000730"; exon_number "1"; oId "TCONS_00020763"; tss_id "TSS620";
NW_004801615.1	Cufflinks	exon	2937143	2938497	.	-	.	gene_id "XLOC_000542"; transcript_id "TCONS_00000730"; exon_number "2"; oId "TCONS_00020763"; tss_id "TSS620";
NW_004801615.1	Cufflinks	exon	4569399	4569458	.	-	.	gene_id "XLOC_000543"; transcript_id "TCONS_00000731"; exon_number "1"; oId "TCONS_00021147"; tss_id "TSS621";
NW_004801615.1	Cufflinks	exon	4571536	4571624	.	-	.	gene_id "XLOC_000543"; transcript_id "TCONS_00000731"; exon_number "2"; oId "TCONS_00021147"; tss_id "TSS621";
NW_004801615.1	Cufflinks	exon	4572382	4572492	.	-	.	gene_id "XLOC_000543"; transcript_id "TCONS_00000731"; exon_number "3"; oId "TCONS_00021147"; tss_id "TSS621";
NW_004801615.1	Cufflinks	exon	4572885	4574520	.	-	.	gene_id "XLOC_000543"; transcript_id "TCONS_00000731"; exon_number "4"; oId "TCONS_00021147"; tss_id "TSS621";
NW_004801615.1	Cufflinks	exon	4569399	4569458	.	-	.	gene_id "XLOC_000543"; transcript_id "TCONS_00000732"; exon_number "1"; oId "TCONS_00021148"; tss_id "TSS622";
NW_004801615.1	Cufflinks	exon	4571536	4571624	.	-	.	gene_id "XLOC_000543"; transcript_id "TCONS_00000732"; exon_number "2"; oId "TCONS_00021148"; tss_id "TSS622";
NW_004801615.1	Cufflinks	exon	4572382	4579692	.	-	.	gene_id "XLOC_000543"; transcript_id "TCONS_00000732"; exon_number "3"; oId "TCONS_00021148"; tss_id "TSS622";
NW_004801615.1	Cufflinks	exon	4576260	4576288	.	-	.	gene_id "XLOC_000543"; transcript_id "TCONS_00000733"; exon_number "1"; oId "TCONS_00020801"; tss_id "TSS623";
NW_004801615.1	Cufflinks	exon	4576304	4576842	.	-	.	gene_id "XLOC_000543"; transcript_id "TCONS_00000733"; exon_number "2"; oId "TCONS_00020801"; tss_id "TSS623";
NW_004801615.1	Cufflinks	exon	6977596	6977604	.	-	.	gene_id "XLOC_000544"; transcript_id "TCONS_00000734"; exon_number "1"; oId "TCONS_00020821"; tss_id "TSS624";
NW_004801615.1	Cufflinks	exon	6977614	6978226	.	-	.	gene_id "XLOC_000544"; transcript_id "TCONS_00000734"; exon_number "2"; oId "TCONS_00020821"; tss_id "TSS624";
NW_004801615.1	Cufflinks	exon	9073306	9073761	.	-	.	gene_id "XLOC_000545"; transcript_id "TCONS_00000735"; exon_number "1"; oId "TCONS_00020868"; tss_id "TSS625";
NW_004801615.1	Cufflinks	exon	9073786	9073806	.	-	.	gene_id "XLOC_000545"; transcript_id "TCONS_00000735"; exon_number "2"; oId "TCONS_00020868"; tss_id "TSS625";
NW_004801615.1	Cufflinks	exon	9271800	9271830	.	-	.	gene_id "XLOC_000546"; transcript_id "TCONS_00000736"; exon_number "1"; oId "TCONS_00020877"; tss_id "TSS626";
NW_004801615.1	Cufflinks	exon	9272576	9272819	.	-	.	gene_id "XLOC_000546"; transcript_id "TCONS_00000736"; exon_number "2"; oId "TCONS_00020877"; tss_id "TSS626";
NW_004801615.1	Cufflinks	exon	9346715	9347391	.	-	.	gene_id "XLOC_000547"; transcript_id "TCONS_00000737"; exon_number "1"; oId "TCONS_00021174"; tss_id "TSS627";
NW_004801615.1	Cufflinks	exon	9349478	9349687	.	-	.	gene_id "XLOC_000547"; transcript_id "TCONS_00000737"; exon_number "2"; oId "TCONS_00021174"; tss_id "TSS627";
NW_004801615.1	Cufflinks	exon	9601122	9602486	.	-	.	gene_id "XLOC_000548"; transcript_id "TCONS_00000738"; exon_number "1"; oId "TCONS_00021175"; tss_id "TSS628";
NW_004801615.1	Cufflinks	exon	9603009	9603178	.	-	.	gene_id "XLOC_000548"; transcript_id "TCONS_00000738"; exon_number "2"; oId "TCONS_00021175"; tss_id "TSS628";
NW_004801615.1	Cufflinks	exon	9626637	9626738	.	-	.	gene_id "XLOC_000548"; transcript_id "TCONS_00000738"; exon_number "3"; oId "TCONS_00021175"; tss_id "TSS628";
NW_004801615.1	Cufflinks	exon	20629950	20629973	.	-	.	gene_id "XLOC_000549"; transcript_id "TCONS_00000739"; exon_number "1"; oId "TCONS_00020933"; tss_id "TSS629";
NW_004801615.1	Cufflinks	exon	20629986	20630344	.	-	.	gene_id "XLOC_000549"; transcript_id "TCONS_00000739"; exon_number "2"; oId "TCONS_00020933"; tss_id "TSS629";
NW_004801615.1	Cufflinks	exon	23280002	23280243	.	-	.	gene_id "XLOC_000550"; transcript_id "TCONS_00000740"; exon_number "1"; oId "TCONS_00020950"; tss_id "TSS630";
NW_004801615.1	Cufflinks	exon	23280422	23280530	.	-	.	gene_id "XLOC_000550"; transcript_id "TCONS_00000740"; exon_number "2"; oId "TCONS_00020950"; tss_id "TSS630";
NW_004801616.1	Cufflinks	exon	208409	208693	.	+	.	gene_id "XLOC_000551"; transcript_id "TCONS_00000741"; exon_number "1"; oId "TCONS_00021284"; tss_id "TSS631";
NW_004801616.1	Cufflinks	exon	209526	210720	.	+	.	gene_id "XLOC_000551"; transcript_id "TCONS_00000741"; exon_number "2"; oId "TCONS_00021284"; tss_id "TSS631";
NW_004801616.1	Cufflinks	exon	3118513	3118976	.	+	.	gene_id "XLOC_000552"; transcript_id "TCONS_00000742"; exon_number "1"; oId "TCONS_00021295"; tss_id "TSS632";
NW_004801616.1	Cufflinks	exon	3124856	3125105	.	+	.	gene_id "XLOC_000552"; transcript_id "TCONS_00000742"; exon_number "2"; oId "TCONS_00021295"; tss_id "TSS632";
NW_004801616.1	Cufflinks	exon	4762767	4762867	.	+	.	gene_id "XLOC_000553"; transcript_id "TCONS_00000743"; exon_number "1"; oId "TCONS_00021307"; tss_id "TSS633";
NW_004801616.1	Cufflinks	exon	4769872	4769987	.	+	.	gene_id "XLOC_000553"; transcript_id "TCONS_00000743"; exon_number "2"; oId "TCONS_00021307"; tss_id "TSS633";
NW_004801616.1	Cufflinks	exon	4770285	4770433	.	+	.	gene_id "XLOC_000553"; transcript_id "TCONS_00000743"; exon_number "3"; oId "TCONS_00021307"; tss_id "TSS633";
NW_004801616.1	Cufflinks	exon	4791677	4791784	.	+	.	gene_id "XLOC_000553"; transcript_id "TCONS_00000743"; exon_number "4"; oId "TCONS_00021307"; tss_id "TSS633";
NW_004801616.1	Cufflinks	exon	4792046	4792208	.	+	.	gene_id "XLOC_000553"; transcript_id "TCONS_00000743"; exon_number "5"; oId "TCONS_00021307"; tss_id "TSS633";
NW_004801616.1	Cufflinks	exon	5418118	5418205	.	+	.	gene_id "XLOC_000554"; transcript_id "TCONS_00000744"; exon_number "1"; oId "TCONS_00021873"; tss_id "TSS634";
NW_004801616.1	Cufflinks	exon	5426939	5429285	.	+	.	gene_id "XLOC_000554"; transcript_id "TCONS_00000744"; exon_number "2"; oId "TCONS_00021873"; tss_id "TSS634";
NW_004801616.1	Cufflinks	exon	5654856	5655027	.	+	.	gene_id "XLOC_000555"; transcript_id "TCONS_00000745"; exon_number "1"; oId "TCONS_00021880"; tss_id "TSS635";
NW_004801616.1	Cufflinks	exon	5678331	5679303	.	+	.	gene_id "XLOC_000555"; transcript_id "TCONS_00000745"; exon_number "2"; oId "TCONS_00021880"; tss_id "TSS635";
NW_004801616.1	Cufflinks	exon	5678404	5678429	.	+	.	gene_id "XLOC_000555"; transcript_id "TCONS_00000746"; exon_number "1"; oId "TCONS_00021881"; tss_id "TSS636";
NW_004801616.1	Cufflinks	exon	5680931	5681474	.	+	.	gene_id "XLOC_000555"; transcript_id "TCONS_00000746"; exon_number "2"; oId "TCONS_00021881"; tss_id "TSS636";
NW_004801616.1	Cufflinks	exon	5829831	5829835	.	+	.	gene_id "XLOC_000556"; transcript_id "TCONS_00000747"; exon_number "1"; oId "TCONS_00021340"; tss_id "TSS637";
NW_004801616.1	Cufflinks	exon	5829925	5830358	.	+	.	gene_id "XLOC_000556"; transcript_id "TCONS_00000747"; exon_number "2"; oId "TCONS_00021340"; tss_id "TSS637";
NW_004801616.1	Cufflinks	exon	7184577	7187030	.	+	.	gene_id "XLOC_000557"; transcript_id "TCONS_00000748"; exon_number "1"; oId "TCONS_00021353"; tss_id "TSS638";
NW_004801616.1	Cufflinks	exon	7187124	7187476	.	+	.	gene_id "XLOC_000557"; transcript_id "TCONS_00000748"; exon_number "2"; oId "TCONS_00021353"; tss_id "TSS638";
NW_004801616.1	Cufflinks	exon	7227686	7227704	.	+	.	gene_id "XLOC_000558"; transcript_id "TCONS_00000749"; exon_number "1"; oId "TCONS_00021374"; tss_id "TSS639";
NW_004801616.1	Cufflinks	exon	7227825	7228681	.	+	.	gene_id "XLOC_000558"; transcript_id "TCONS_00000749"; exon_number "2"; oId "TCONS_00021374"; tss_id "TSS639";
NW_004801616.1	Cufflinks	exon	7585206	7585213	.	+	.	gene_id "XLOC_000559"; transcript_id "TCONS_00000750"; exon_number "1"; oId "TCONS_00021394"; tss_id "TSS640";
NW_004801616.1	Cufflinks	exon	7585334	7585558	.	+	.	gene_id "XLOC_000559"; transcript_id "TCONS_00000750"; exon_number "2"; oId "TCONS_00021394"; tss_id "TSS640";
NW_004801616.1	Cufflinks	exon	9077547	9077946	.	+	.	gene_id "XLOC_000560"; transcript_id "TCONS_00000751"; exon_number "1"; oId "TCONS_00021415"; tss_id "TSS641";
NW_004801616.1	Cufflinks	exon	9080954	9081389	.	+	.	gene_id "XLOC_000560"; transcript_id "TCONS_00000751"; exon_number "2"; oId "TCONS_00021415"; tss_id "TSS641";
NW_004801616.1	Cufflinks	exon	9083250	9083278	.	+	.	gene_id "XLOC_000560"; transcript_id "TCONS_00000751"; exon_number "3"; oId "TCONS_00021415"; tss_id "TSS641";
NW_004801616.1	Cufflinks	exon	9084786	9085933	.	+	.	gene_id "XLOC_000560"; transcript_id "TCONS_00000751"; exon_number "4"; oId "TCONS_00021415"; tss_id "TSS641";
NW_004801616.1	Cufflinks	exon	9080376	9080404	.	+	.	gene_id "XLOC_000560"; transcript_id "TCONS_00000752"; exon_number "1"; oId "TCONS_00021417"; tss_id "TSS642";
NW_004801616.1	Cufflinks	exon	9083251	9083522	.	+	.	gene_id "XLOC_000560"; transcript_id "TCONS_00000752"; exon_number "2"; oId "TCONS_00021417"; tss_id "TSS642";
NW_004801616.1	Cufflinks	exon	10064822	10064834	.	+	.	gene_id "XLOC_000561"; transcript_id "TCONS_00000753"; exon_number "1"; oId "TCONS_00021436"; tss_id "TSS643";
NW_004801616.1	Cufflinks	exon	10064863	10065079	.	+	.	gene_id "XLOC_000561"; transcript_id "TCONS_00000753"; exon_number "2"; oId "TCONS_00021436"; tss_id "TSS643";
NW_004801616.1	Cufflinks	exon	10069371	10069430	.	+	.	gene_id "XLOC_000562"; transcript_id "TCONS_00000754"; exon_number "1"; oId "TCONS_00021437"; tss_id "TSS644";
NW_004801616.1	Cufflinks	exon	10069438	10070610	.	+	.	gene_id "XLOC_000562"; transcript_id "TCONS_00000754"; exon_number "2"; oId "TCONS_00021437"; tss_id "TSS644";
NW_004801616.1	Cufflinks	exon	10076071	10076814	.	+	.	gene_id "XLOC_000563"; transcript_id "TCONS_00000756"; exon_number "1"; oId "TCONS_00021921"; tss_id "TSS645";
NW_004801616.1	Cufflinks	exon	10078307	10078441	.	+	.	gene_id "XLOC_000563"; transcript_id "TCONS_00000756"; exon_number "2"; oId "TCONS_00021921"; tss_id "TSS645";
NW_004801616.1	Cufflinks	exon	10082384	10082508	.	+	.	gene_id "XLOC_000563"; transcript_id "TCONS_00000756"; exon_number "3"; oId "TCONS_00021921"; tss_id "TSS645";
NW_004801616.1	Cufflinks	exon	10083226	10083539	.	+	.	gene_id "XLOC_000563"; transcript_id "TCONS_00000756"; exon_number "4"; oId "TCONS_00021921"; tss_id "TSS645";
NW_004801616.1	Cufflinks	exon	10076071	10076249	.	+	.	gene_id "XLOC_000563"; transcript_id "TCONS_00000755"; exon_number "1"; oId "TCONS_00021920"; tss_id "TSS645";
NW_004801616.1	Cufflinks	exon	10076548	10076814	.	+	.	gene_id "XLOC_000563"; transcript_id "TCONS_00000755"; exon_number "2"; oId "TCONS_00021920"; tss_id "TSS645";
NW_004801616.1	Cufflinks	exon	10078307	10078441	.	+	.	gene_id "XLOC_000563"; transcript_id "TCONS_00000755"; exon_number "3"; oId "TCONS_00021920"; tss_id "TSS645";
NW_004801616.1	Cufflinks	exon	10082384	10082508	.	+	.	gene_id "XLOC_000563"; transcript_id "TCONS_00000755"; exon_number "4"; oId "TCONS_00021920"; tss_id "TSS645";
NW_004801616.1	Cufflinks	exon	10083226	10083539	.	+	.	gene_id "XLOC_000563"; transcript_id "TCONS_00000755"; exon_number "5"; oId "TCONS_00021920"; tss_id "TSS645";
NW_004801616.1	Cufflinks	exon	10076089	10076814	.	+	.	gene_id "XLOC_000563"; transcript_id "TCONS_00000757"; exon_number "1"; oId "TCONS_00021922"; tss_id "TSS645";
NW_004801616.1	Cufflinks	exon	10078231	10078441	.	+	.	gene_id "XLOC_000563"; transcript_id "TCONS_00000757"; exon_number "2"; oId "TCONS_00021922"; tss_id "TSS645";
NW_004801616.1	Cufflinks	exon	10082384	10082508	.	+	.	gene_id "XLOC_000563"; transcript_id "TCONS_00000757"; exon_number "3"; oId "TCONS_00021922"; tss_id "TSS645";
[truncated: 9,832 more rows]
