# Supplementary material for: Comprehensive Transcriptome Analyses of the Fructose-Fed Syrian Golden Hamster Liver Provides Novel Insights into Lipid Metabolism
Source: PLoS One. 2016 Sep 2;11(9):e0162402. doi: 10.1371/journal.pone.0162402 (PMC5010245; doi:10.1371/journal.pone.0162402)
Supplement: S4 Table — 1,Conservative hamster novel miRNAs. 2, Hamster-specific novel miRNAs. (XLSX) [file pone.0162402.s010.xlsx]

## Sheet: Sheet1
Table S4 Identified hamster novel miRNAs
1, Conservative hamster novel miRNAs
provisional id	precursor	mature	star	miRDeep2 score	total read count	mature read count	loop read count	star read count	consensus mature sequence	consensus star sequence	consensus precursor sequence	precursor coordinate
NW_004801622.1_7436	mau-let-7a-2	mau-let-7a-5p	mau-let-7a-2-3p	116458	228425	228423	1	1	ugagguaguagguuguauaguu	cuguacagccuccuagcuuuc	ugagguaguagguuguauaguuuagaauuacaucaagggagauaacuguacagccuccuagcuuuc	NW_004801622.1:4006399..4006465:+
NW_004801613.1_4584	mau-let-7b	mau-let-7b-5p	mau-let-7b-3p	55736.5	109321	106295	3	3023	ugagguaguagguugugugguu	cuauacaaccuacugccuuccc	ugagguaguagguugugugguuucagggcagugauguugccccuuagaagauaacuauacaaccuacugccuuccc	NW_004801613.1:7789497..7789573:+
NW_004801616.1_6103	mau-let-7c-1	mau-let-7c-5p	mau-let-7c-1-3p	165940	325481	325420	3	58	ugagguaguagguuguaugguu	cuguacaaccuucuagcuuucc	ugagguaguagguuguaugguuuagaguuacacccugggaguuaacuguacaaccuucuagcuuucc	NW_004801616.1:22989885..22989952:-
NW_004801837.1_29132	mau-let-7e	mau-let-7e-5p	mau-let-7e-3p	12380.3	24280	24047	0	233	ugagguaggagguuguauaguu	cuauacggccuccuagcuuucc	ugagguaggagguuguauaguugaggaagacacccgaggagaucacuauacggccuccuagcuuucc	NW_004801837.1:205920..205987:+
NW_004801610.1_3570	mau-let-7f-1	mau-let-7f-5p	mau-let-7f-1-3p	373524	732647	732092	1	554	ugagguaguagauuguauaguu	cuauacaaucuauugccuuccc	ugagguaguagauuguauaguugugggguagugauuuuacccuguucaggagauaacuauacaaucuauugccuuccc	NW_004801610.1:4476469..4476547:+
NW_004801654.1_14670	mau-let-7g	mau-let-7g-5p	mau-let-7g-3p	62616.8	122817	122276	5	536	ugagguaguaguuuguacaguu	cuguacaggccacugccuugcc	ugagguaguaguuuguacaguuugagggucuaugauaccacccgguacaggagauaacuguacaggccacugccuugcc	NW_004801654.1:2278818..2278897:+
NW_004801697.1_20530	mau-let-7i	mau-let-7i-5p	mau-let-7i-3p	42456.4	83273	82665	3	605	ugagguaguaguuugugcuguu	cugcgcaagcuacugccuug	ugagguaguaguuugugcuguuggucggguugugacauugcccgcuguggagauaacugcgcaagcuacugccuug	NW_004801697.1:8211609..8211685:+
NW_004801622.1_7434	mau-mir-100	mau-miR-100-5p	mau-miR-100-3p	1186.4	2325	2318	0	7	aacccguagauccgaacuugug	acaagcuugugucuauagguau	aacccguagauccgaacuuguguugaucguccacacaagcuugugucuauagguau	NW_004801622.1:4001100..4001156:+
NW_004801836.1_29124	mau-mir-101a	mau-miR-101a-3p	mau-miR-101a-5p	253072	496386	495694	0	692	uacaguacugugauaacugaag	caguuaucacagugcugaugc	caguuaucacagugcugaugcuguccauucuaaagguacaguacugugauaacugaag	NW_004801836.1:940057..940115:-
NW_004801604.1_1068	mau-mir-101b	mau-miR-101a-3p	mau-miR-101b-5p	256763	503627	503595	0	32	uacaguacugugauaacugaag	ucgguuaucaugguaccgaugcu	ucgguuaucaugguaccgaugcugugugucugaaggguacaguacugugauaacugaag	NW_004801604.1:29654778..29654837:-
NW_004801634.1_11176	mau-mir-103-1	mau-miR-103-3p	mau-miR-103-1-5p	1.9	50661	50656	0	5	agcagcauuguacagggcuauga	ggcuucuuuacagugcugccuugu	ggcuucuuuacagugcugccuuguugcauauggaucaagcagcauuguacagggcuauga	NW_004801634.1:16108990..16109050:-
NW_004805507.1_31116	mau-mir-103-2	mau-miR-103-3p	mau-miR-103-2-5p	25909.9	50819	50811	0	8	agcagcauuguacagggcuauga	agcuucuuuacagugcugccuugu	agcuucuuuacagugcugccuuguagcauucaggucaagcagcauuguacagggcuauga	NW_004805507.1:5038..5098:-
NW_004801797.1_27822	mau-mir-106a	mau-miR-106a-5p	mau-miR-106a-3p	1.7	2833	2833	0	0	caaagugcuuacagugcagguag	uacugcaaugcaagcacuucuca	caaagugcuuacagugcagguagcuuuuuaaguucuacugcaaugcaagcacuucuca	NW_004801797.1:728389..728447:+
NW_004801702.1_21370	mau-mir-106b	mau-miR-106b-5p	mau-miR-106b-3p	2.8	5006	3445	8	1553	uaaagugcugacagugcagau	uaccgcacuguggguacuugcu	uaaagugcugacagugcagauagugguccucucugugcuaccgcacuguggguacuugcu	NW_004801702.1:8227044..8227104:+
NW_004801604.1_243	mau-mir-107	mau-miR-107-3p	mau-miR-107-5p	17832.1	34975	34916	0	59	agcagcauuguacagggcuau	agcuucuuuacaguguugccuug	agcuucuuuacaguguugccuuguggcauggaguucaagcagcauuguacagggcuau	NW_004801604.1:24191357..24191415:+
NW_004801661.1_15628	mau-mir-10a	mau-miR-10a-5p	mau-miR-10a-3p	720011	1412270	1411751	3	516	uacccuguagauccgaauuugu	caaauucguaucuaggggaau	uacccuguagauccgaauuuguguaaggaauuuuguggucacaaauucguaucuaggggaau	NW_004801661.1:8695072..8695134:+
NW_004801605.1_2125	mau-mir-10b	mau-miR-10b-5p	mau-miR-10b-3p	27251.7	53451	53445	0	6	uacccuguagaaccgaauuugu	agauucgauucuaggggaau	uacccuguagaaccgaauuugugugguucccacauagucacagauucgauucuaggggaau	NW_004801605.1:49022245..49022306:-
NW_004801617.1_6361	mau-mir-1193	mau-miR-1193-5p	mau-miR-1193-3p	34.4	65	42	0	23	aggaugguagaccggugacauac	uaggucacguguuuuacuaucc	aggaugguagaccggugacauacacuucauuuaugcuguaggucacguguuuuacuaucc	NW_004801617.1:6121979..6122039:-
NW_004801652.1_14513	mau-mir-122	mau-miR-122-5p	mau-miR-122-3p	451042	884696	824217	0	60479	uggagugugacaaugguguuug	aacgccauuaucacacuaaau	uggagugugacaaugguguuuguguccaaacuaucaaacgccauuaucacacuaaau	NW_004801652.1:8598583..8598640:-
NW_004801617.1_6146	mau-mir-1247	mau-miR-1247-5p	mau-miR-1247-3p	1396.7	2744	2631	0	113	acccgucccguucguccccggac	cgggaacgucgagacuggagc	acccgucccguucguccccggacguugcucucugccccgggaacgucgagacuggagc	NW_004801617.1:5595782..5595840:+
NW_004801613.1_4876	mau-mir-1249	mau-miR-1249-3p	mau-miR-1249-5p	383.1	748	744	0	4	acgcccuucccccccuucuuca	aggagggaggggaugggccaaguucc	aggagggaggggaugggccaaguucccugugccuggaacgcccuucccccccuucuuca	NW_004801613.1:7015794..7015853:-
NW_004801837.1_29134	mau-mir-125a	mau-miR-125a-5p	mau-miR-125a-3p	2.3	116410	116113	0	297	ucccugagacccuuuaaccugu	acaggugagguucuugggagcc	ucccugagacccuuuaaccugugaggacguccagggucacaggugagguucuugggagcc	NW_004801837.1:206380..206440:+
NW_004801622.1_7438	mau-mir-125b-1	mau-miR-125b-5p	mau-miR-125b-1-3p	16004.6	31390	31286	0	104	ucccugagacccuaacuuguga	acggguuaggcucuugggagcu	ucccugagacccuaacuugugauguuuaccguuuaaauccacggguuaggcucuugggagcu	NW_004801622.1:4055715..4055777:+
NW_004801758.1_25687	mau-mir-126b	mau-miR-126b-3p	mau-miR-126a-3p	307464	603074	480515	0	122559	cauuauuacuuuugguacgcg	ucguaccgugaguaauaaugcg	cauuauuacuuuugguacgcgcugugacacuucaaacucguaccgugaguaauaaugcg	NW_004801758.1:740162..740221:-
NW_004801758.1_25655	mau-mir-126a	mau-miR-126b-3p	mau-miR-126a-3p	9.5	15	12	0	3	cgcguaccaaaaguaauaaugu	cauuauuacucacgguacga	cauuauuacucacgguacgaguuugaagugucacagcgcguaccaaaaguaauaaugu	NW_004801758.1:740165..740223:+
NW_004801617.1_6384	mau-mir-127	mau-miR-127-3p	mau-miR-127-5p	2.1	4721	4716	0	5	ucggauccgucugagcuuggcu	gaagcucagagggcucugauu	gaagcucagagggcucugauucagaaagaucaucggauccgucugagcuuggcu	NW_004801617.1:6289110..6289164:-
NW_004801698.1_20772	mau-mir-128-1	mau-miR-128-3p	mau-miR-128-1-5p	2467.4	4837	4689	0	148	ucacagugaaccggucucuuu	cggggccguagcacugucugaga	cggggccguagcacugucugagagguguacauuucucacagugaaccggucucuuu	NW_004801698.1:3499711..3499767:-
NW_004801654.1_14840	mau-mir-128-2	mau-miR-128-3p	mau-miR-128-2-5p	1834.5	3595	3593	0	2	ucacagugaaccggucucuuu	gggggccgaugcacuguaagagag	gggggccgaugcacuguaagagagugaguagcaggucucacagugaaccggucucuuu	NW_004801654.1:7537708..7537766:-
NW_004801605.1_1725	mau-mir-129-2	mau-miR-129-2-3p	mau-miR-129-5p	287.3	560	377	1	182	aagcccuuaccccaaaaagcau	cuuuuugcggucugggcuugc	cuuuuugcggucugggcuugcuguacauaacucaaaagccggaagcccuuaccccaaaaagcau	NW_004801605.1:29458204..29458268:+
NW_004801677.1_17638	mau-mir-1306	mau-miR-1306-5p	mau-miR-1306-3p	24.2	53	46	0	7	ccaccuccccugcaaacgucca	acguuggcucugguggugaugg	ccaccuccccugcaaacguccagugaugcagagguaauggacguuggcucugguggugaugg	NW_004801677.1:7478762..7478824:+
NW_004801605.1_1819	mau-mir-130a	mau-miR-130a-3p	mau-miR-130a-5p	67280.5	131965	131853	0	112	cagugcaauguuaaaagggcauc	gcucuuuuuacauugugcuacu	gcucuuuuuacauugugcuacugucuucaccaguaacgagcagugcaauguuaaaagggcauc	NW_004801605.1:38712866..38712929:+
NW_004801614.1_5322	mau-mir-132	mau-miR-132-3p	mau-miR-132-5p	858.2	1680	1595	0	85	uaacagucuacagccauggucg	accguggcuuucgauuguuacu	accguggcuuucgauuguuacugugggaaccggagguaacagucuacagccauggucg	NW_004801614.1:2095016..2095074:-
NW_004801606.1_2249	mau-mir-133a-1	mau-miR-133a-3p	mau-miR-133a-5p	632.1	1238	1235	0	3	uuugguccccuucaaccagcugu	agcugguaaaauggaaccaaau	agcugguaaaauggaaccaaaucgccucuucaauggauuugguccccuucaaccagcugu	NW_004801606.1:24661799..24661859:+
NW_004801651.1_14311	mau-mir-133a-2	mau-miR-133a-3p	mau-miR-133a-5p	632.5	1238	1235	0	3	uuugguccccuucaaccagcugu	agcugguaaaauggaaccaaau	agcugguaaaauggaaccaaaucggcuguuggauggauuugguccccuucaaccagcugu	NW_004801651.1:11513045..11513105:+
NW_004801636.1_11728	mau-mir-133b	mau-miR-133b-3p	mau-miR-133b-5p	2.6	45	45	0	0	uuugguccccuucaaccagcu	cuggucaaacggaaccaaguc	cuggucaaacggaaccaaguccgucuuccugagagguuugguccccuucaaccagcu	NW_004801636.1:2851102..2851159:-
NW_004801617.1_6380	mau-mir-136	mau-miR-136-3p	mau-miR-136-5p	129.6	251	187	0	64	caucaucgucucaaaugagucu	acuccauuuguuuugaugaug	acuccauuuguuuugaugauggauucuuaagcuccaucaucgucucaaaugagucu	NW_004801617.1:6287326..6287382:-
NW_004801729.1_24011	mau-mir-138-1	mau-miR-138-5p	mau-miR-138-1-3p	666.7	1304	1298	0	6	agcugguguugugaaucaggccg	gcuacuucacaacaccagggu	agcugguguugugaaucaggccguugccaaucaaagaacggcuacuucacaacaccagggu	NW_004801729.1:1392800..1392861:-
NW_004801688.1_18936	mau-mir-138-2	mau-miR-138-5p	mau-miR-138-2-3p	2.2	1269	1269	0	0	agcugguguugugaaucaggccg	gcuauuucacgacaccaggguu	agcugguguugugaaucaggccgacgagcagcgcauccucuuacccggcuauuucacgacaccaggguu	NW_004801688.1:203406..203475:+
NW_004801647.1_13730	mau-mir-139	mau-miR-139-5p	mau-miR-139-3p	3507.7	6877	6746	0	131	ucuacagugcacgugucuccagu	uggagacgcggcccuguuggagu	ucuacagugcacgugucuccaguguggcucagaggcuggagacgcggcccuguuggagu	NW_004801647.1:12157381..12157440:+
NW_004801641.1_12513	mau-mir-140	mau-miR-140-3p	mau-miR-140-5p	2.7	64273	62574	0	1699	accacaggguagaaccacggaca	cagugguuuuacccuaugguagg	cagugguuuuacccuaugguagguuacgucaugcuguucuaccacaggguagaaccacggaca	NW_004801641.1:212632..212695:+
NW_004801609.1_3119	mau-mir-141	mau-miR-141-3p	mau-miR-141-5p	2.3	2224	2206	0	18	uaacacugucugguaaagaug	caucuuccagugcaguguugga	caucuuccagugcaguguuggaugguugaaguaugaagcuccuaacacugucugguaaagaug	NW_004801609.1:475466..475529:+
NW_004801661.1_15584	mau-mir-142b	mau-miR-142a-5p	mau-miR-142b	33552.2	65808	59121	0	6687	cauaaaguagaaagcacuacu	aguguuuccuacuuuauggaug	cauaaaguagaaagcacuacuaacagcacuggaggguguaguguuuccuacuuuauggaug	NW_004801661.1:278594..278655:+
NW_004801652.1_14441	mau-mir-143	mau-miR-143-3p	mau-miR-143-5p	924489	1813341	1813054	0	287	ugagaugaagcacuguagcu	ggugcagugcugcaucucugguc	ggugcagugcugcaucucuggucaguugggagucugagaugaagcacuguagcu	NW_004801652.1:12069997..12070051:+
NW_004801652.1_14444	mau-mir-145a	mau-miR-145a-5p	mau-miR-145a-3p	2.3	22168	15431	7	6730	guccaguuuucccaggaaucccu	auuccuggaaauacuguucuu	guccaguuuucccaggaaucccuuggaugcuaagauggggauuccuggaaauacuguucuu	NW_004801652.1:12071310..12071371:+
NW_004801634.1_11074	mau-mir-146a	mau-miR-146a-5p	mau-miR-146a-3p	7536.6	14780	14772	0	8	ugagaacugaauuccauggguu	accugugaaguucaguucuuca	ugagaacugaauuccauggguuguguuaaugucagaccugugaaguucaguucuuca	NW_004801634.1:8414044..8414101:+
NW_004801604.1_821	mau-mir-146b	mau-miR-146b-5p	mau-miR-146b-3p	15917.6	31219	31086	0	133	ugagaacugaauuccauaggcugu	ugcccuagggacucaguucuggu	ugagaacugaauuccauaggcugugagcucuggcaaaugcccuagggacucaguucuggu	NW_004801604.1:12932265..12932325:-
NW_004801618.1_6607	mau-mir-147	mau-miR-147-3p	mau-miR-147-5p	1.5	17	17	0	0	gugugcggaaaugcuucugcu	uggaaacacuuccgcacaaac	uggaaacacuuccgcacaaacuagauguugaugccagugugcggaaaugcuucugcu	NW_004801618.1:2165114..2165171:+
NW_004801809.1_28195	mau-mir-148a	mau-miR-148a-3p	mau-miR-148a-5p	3.98219e+06	7810897	7785227	1	25669	ucagugcacuacagaacuuugu	aaaguucugagacacuucgacu	aaaguucugagacacuucgacucugaguaugauagaagucagugcacuacagaacuuugu	NW_004801809.1:1467119..1467179:+
NW_004801613.1_4751	mau-mir-148b	mau-miR-148b-3p	mau-miR-148b-5p	1.7	23505	23009	0	496	ucagugcaucacagaacuuugucu	gaaguucuguuauacacucaggcu	gaaguucuguuauacacucaggcuguggcuccaaaagucagugcaucacagaacuuugucu	NW_004801613.1:25173893..25173954:+
NW_004803455.1_30775	mau-mir-150	mau-miR-150-5p	mau-miR-150-3p	5002.9	9809	9755	0	54	ucucccaacccuuguaccagug	cugguacaggccugggggaca	ucucccaacccuuguaccagugcugugcuccagacccugguacaggccugggggaca	NW_004803455.1:11634..11691:-
NW_004801661.1_15633	mau-mir-152	mau-miR-152-3p	mau-miR-152-5p	1680.9	3294	2742	0	552	ucagugcaugacagaacuugg	agguucugugauacacuccgacu	agguucugugauacacuccgacucuggcucuggagcagucagugcaugacagaacuugg	NW_004801661.1:9214554..9214613:+
NW_004801646.1_13663	mau-mir-155	mau-miR-155-5p	mau-miR-155-3p	2.4	1337	1337	0	0	uuaaugcuaaucgugauaggggu	uccuacauguuagcauuaaca	uuaaugcuaaucgugauagggguuuuugcaucugacugacuccuacauguuagcauuaaca	NW_004801646.1:12529142..12529203:-
NW_004801657.1_15090	mau-mir-15a	mau-miR-15a-5p	mau-miR-15a-3p	5764.5	11306	11295	0	11	uagcagcacauaaugguuugu	caggccauauugugcugccuca	uagcagcacauaaugguuuguggauuuugaaaaggugcaggccauauugugcugccuca	NW_004801657.1:6857620..6857679:+
NW_004801800.1_27977	mau-mir-15b	mau-miR-15b-5p	mau-miR-15b-3p	2945	5776	5323	0	453	uagcagcacaucaugguuuaca	cgaaucauuauuugcugcucu	uagcagcacaucaugguuuacauacuauagucaagaugcgaaucauuauuugcugcucu	NW_004801800.1:1018324..1018383:-
NW_004801657.1_15092	mau-mir-16-1	mau-miR-16-5p	mau-miR-16-1-3p	104849	205654	205109	512	33	uagcagcacguaaauauuggcg	ccaguauuaacugugcugcugaa	uagcagcacguaaauauuggcguuaagauucugaaauuaucuccaguauuaacugugcugcugaa	NW_004801657.1:6857758..6857823:+
NW_004801800.1_27975	mau-mir-16-2	mau-miR-16-5p	mau-miR-16-2-3p	104202	204385	204311	0	74	uagcagcacguaaauauuggcg	accaauauuauugugcugcuu	uagcagcacguaaauauuggcguagugaaauaaauauuaaacaccaauauuauugugcugcuu	NW_004801800.1:1018174..1018237:-
NW_004801695.1_20070	mau-mir-17	mau-miR-17-5p	mau-miR-17-3p	2496.9	4895	4020	0	875	caaagugcuuacagugcagguag	acugcagugaaggcacuugua	caaagugcuuacagugcagguagugacaugaacaucuacugcagugaaggcacuugua	NW_004801695.1:330434..330492:+
NW_004801643.1_13006	mau-mir-181a-1	mau-miR-181a-5p	mau-miR-181a-1-3p	142405	279320	276535	0	2785	aacauucaacgcugucggugagu	accaucgaccguugauuguacc	aacauucaacgcugucggugaguuuggaauucaaauaaaaaccaucgaccguugauuguacc	NW_004801643.1:5236521..5236583:+
NW_004801726.1_23763	mau-mir-181a-2	mau-miR-181a-5p	mau-miR-181a-2-3p	141455	277455	276533	0	922	aacauucaacgcugucggugagu	accaccgaccguugacuguac	aacauucaacgcugucggugaguuugggauuaaaaaagaaaaaaaccaccgaccguugacuguac	NW_004801726.1:3299240..3299305:-
NW_004801643.1_13008	mau-mir-181b-1	mau-miR-181b-5p	mau-miR-181b-1-3p	1.7	8029	7975	0	54	aacauucauugcugucgguggg	cucacugaacaaugaaugcaa	aacauucauugcugucgguggguugaacuguguagaaaagcucacugaacaaugaaugcaa	NW_004801643.1:5236702..5236763:+
NW_004801726.1_23761	mau-mir-181b-2	mau-miR-181b-5p	mau-miR-181b-2-3p	1.7	8385	8384	0	1	aacauucauugcugucgguggg	cucacugaucaaugaaugca	aacauucauugcugucgguggguuugaaugacaaucaacucacugaucaaugaaugca	NW_004801726.1:3297979..3298037:-
NW_004801882.1_30077	mau-mir-181c	mau-miR-181c-5p	mau-miR-181c-3p	4611.4	9042	8625	0	417	aacauucaaccugucggugagu	accaucgacuguugaguggacc	aacauucaaccugucggugaguuugagcagcucagacaaaccaucgacuguugaguggacc	NW_004801882.1:604141..604202:-
NW_004801882.1_30075	mau-mir-181d	mau-miR-181d-5p	mau-miR-181d-3p	2.2	868	868	0	0	aacauucauuguugucggugggu	ccaccgggggaugaaugucac	aacauucauuguugucgguggguugugaggaggguuccagacccaccgggggaugaaugucac	NW_004801882.1:603962..604025:-
NW_004801683.1_18419	mau-mir-182	mau-miR-182-5p	mau-miR-182-3p	24723.6	48499	48487	8	4	uuuggcaaugguagaacucacacc	gugguucuagacuugccaacua	uuuggcaaugguagaacucacaccggugagguaaugggacccggugguucuagacuugccaacua	NW_004801683.1:11005789..11005854:-
NW_004801683.1_18423	mau-mir-183	mau-miR-183-5p	mau-miR-183-3p	2266.5	4443	4415	0	28	uauggcacugguagaauucacu	ugaauuaccgaagggccauaaa	uauggcacugguagaauucacugugaacagucucggucagugaauuaccgaagggccauaaa	NW_004801683.1:11009383..11009445:-
NW_004801680.1_18044	mau-mir-1839	mau-miR-1839-5p	mau-miR-1839-3p	15510.8	30431	28198	0	2233	agguagauagaacaggucuugcu	aagaccuacuuaucuaccaaca	agguagauagaacaggucuugcuugcaaaauaaauccaagaccuacuuaucuaccaaca	NW_004801680.1:6972677..6972736:+
NW_004801639.1_12132	mau-mir-1843a	mau-miR-1843a-5p	mau-miR-1843a-3p	17915.9	35142	34045	0	1097	uauggaggucucugucugacu	ucugaucguucaccuccauaca	uauggaggucucugucugacuuagggcagcuggcuaagucugaucguucaccuccauaca	NW_004801639.1:3542133..3542193:+
NW_004801631.1_10246	mau-mir-1843b	mau-miR-1843b-5p	mau-miR-1843b-3p	68.9	153	140	0	13	cauggaggucucucucugacu	ucugaucguuccccuccaua	cauggaggucucucucugacuuaggacagcuggcuaagucugaucguuccccuccaua	NW_004801631.1:8265312..8265370:+
NW_004801677.1_17636	mau-mir-185	mau-miR-185-5p	mau-miR-185-3p	748.3	1464	1387	0	77	uggagagaaaggcaguuccuga	aggggcuggcuuuccucuggu	uggagagaaaggcaguuccugaugguccccucccaggggcuggcuuuccucuggu	NW_004801677.1:7428418..7428473:+
NW_004801753.1_25523	mau-mir-186	mau-miR-186-5p	mau-miR-186-3p	88024.2	172653	172613	0	40	caaagaauucuccuuuugggcu	ccaaaggugaauuuuuuggga	caaagaauucuccuuuugggcuuucucauuuuauuuuaagcccaaaggugaauuuuuuggga	NW_004801753.1:584241..584303:-
NW_004801786.1_27313	mau-mir-188	mau-miR-188-5p	mau-miR-188-3p	206.8	403	362	3	38	caucccuugcaugguggagggu	cucccacaugcaggguuugca	caucccuugcaugguggagggugagcucucugaaaaccccucccacaugcaggguuugca	NW_004801786.1:2059060..2059120:-
NW_004801695.1_20072	mau-mir-18a	mau-miR-18a-5p	mau-miR-18a-3p	516.2	1019	941	0	78	uaaggugcaucuagugcagau	acugcccuaagugcuccuucugg	uaaggugcaucuagugcagauagugaagucgacuagcaucuacugcccuaagugcuccuucugg	NW_004801695.1:330569..330633:+
NW_004801797.1_27824	mau-mir-18b	mau-miR-18a-5p	mau-miR-18b-3p	1.2	19	19	0	0	uaaggugcaucuagugcag	gcccuaaaugccccuucuu	uaaggugcaucuagugcaguuagugaagcagcuuagacucuacugcccuaaaugccccuucuu	NW_004801797.1:728555..728618:+
NW_004801659.1_15274	mau-mir-190a	mau-miR-190a-5p	mau-miR-190a-3p	677.8	1328	1203	0	125	ugauauguuugauauauuagguu	acuauauaucaagcauauuccu	ugauauguuugauauauuagguuguuauuuaauccaacuauauaucaagcauauuccu	NW_004801659.1:4545717..4545775:+
NW_004801701.1_21182	mau-mir-190b	mau-miR-190b-5p	mau-miR-190b-3p	1.9	65	65	0	0	ugauauguuugauauuggguug	acuaaaugucaaacauauucuc	ugauauguuugauauuggguuguuaaauugggaaccaacuaaaugucaaacauauucuc	NW_004801701.1:6656735..6656794:+
NW_004801654.1_14720	mau-mir-191	mau-miR-191-5p	mau-miR-191-3p	282286	553688	552845	2	841	caacggaaucccaaaagcagcug	cugcgcuuggauuucguuccc	caacggaaucccaaaagcagcuguugucuccagagcauuccagcugcgcuuggauuucguuccc	NW_004801654.1:4623219..4623283:+
NW_004801604.1_1215	mau-mir-192	mau-miR-192-5p	mau-miR-192-3p	4.31207e+06	8457928	8456315	8	1605	cugaccuaugaauugacagcc	cugccaauuccauaggucacagg	cugaccuaugaauugacagccagugcucuggccucuucucuggcugccaauuccauaggucacagg	NW_004801604.1:50864913..50864979:-
NW_004801671.1_17036	mau-mir-193a	mau-miR-193a-3p	mau-miR-193a-5p	9434.5	18502	18356	0	146	aacuggccuacaaagucccagu	ugggucuuugcgggcaagauga	ugggucuuugcgggcaagaugagggugucaguucaacuggccuacaaagucccagu	NW_004801671.1:7629380..7629436:-
NW_004801724.1_23606	mau-mir-193b	mau-miR-193b-3p	mau-miR-193b-5p	157	305	304	0	1	aacuggcccacaaagucccgcu	cgggguuuugagggcgagauga	cgggguuuugagggcgagaugaguuuguguuuuauccaacuggcccacaaagucccgcu	NW_004801724.1:6612443..6612502:-
NW_004801731.1_24158	mau-mir-194-1	mau-miR-194-5p	mau-miR-194-1-3p	205941	403942	403941	0	1	uguaacagcaacuccaugugga	ccaguggagaagcuguuacu	uguaacagcaacuccauguggacuguggacugccuuccaguggagaagcuguuacu	NW_004801731.1:1744159..1744215:+
NW_004801614.1_5377	mau-mir-195a	mau-miR-195a-5p	mau-miR-195a-3p	6370.1	12491	12013	0	478	uagcagcacagaaauauuggc	ccaauauuggcugugcugcuccgg	uagcagcacagaaauauuggcacugggaugugagucugccaauauuggcugugcugcuccgg	NW_004801614.1:6889640..6889702:-
NW_004801809.1_28186	mau-mir-196b	mau-miR-196b-5p	mau-miR-196b-3p	1.7	33	33	0	0	uagguaguuuccuguuguuggga	ucgacagcacgacacugccuuca	uagguaguuuccuguuguugggauccaccuuucucucgacagcacgacacugccuuca	NW_004801809.1:540156..540214:+
NW_004801687.1_18853	mau-mir-199a-1	mau-miR-199b-3p	mau-miR-199a-5p	27719.2	54367	54160	0	207	acaguagucugcacauugguu	cccaguguucagacuagcuguuc	cccaguguucagacuagcuguucagcaggcugugguauguacaguagucugcacauugguu	NW_004801687.1:8693735..8693796:+
NW_004801631.1_10299	mau-mir-199a-2	mau-miR-199b-3p	mau-miR-199a-5p	32860.2	64451	54525	0	9926	acaguagucugcacauugguu	cccaguguucagacuaccuguuc	cccaguguucagacuaccuguucaggacaaugccguuguacaguagucugcacauugguu	NW_004801631.1:11074360..11074420:+
NW_004801898.1_30163	mau-mir-199b	mau-miR-199b-3p	mau-miR-199b-5p	27721.9	54373	54160	0	213	acaguagucugcacauugguu	cccaguguuuagacuaccuguuc	cccaguguuuagacuaccuguucaggacucccaaauuguacaguagucugcacauugguu	NW_004801898.1:375274..375334:+
NW_004801695.1_20073	mau-mir-19a	mau-miR-19a-3p	mau-miR-19a-5p	2.2	1722	1709	0	13	ugugcaaaucuaugcaaaacug	uaguuuugcauaguugcacu	uaguuuugcauaguugcacuacaagaagaguguaguugugcaaaucuaugcaaaacug	NW_004801695.1:330711..330769:+
NW_004801695.1_20077	mau-mir-19b-1	mau-miR-19b-3p	mau-miR-19b-1-5p	13274.7	26035	26019	0	16	ugugcaaauccaugcaaaacug	aguuuugcagguuugcauccagc	aguuuugcagguuugcauccagcuguauaauacucgcugugcaaauccaugcaaaacug	NW_004801695.1:331032..331091:+
NW_004801797.1_27827	mau-mir-19b-2	mau-miR-19b-3p	mau-miR-19b-2-5p	2.1	13	13	0	0	ugugcaaauccuugcgaaacug	guuuugcagauuugcauuucagc	guuuugcagauuugcauuucagcguauaugugaauauauggcugugcaaauccuugcgaaacug	NW_004801797.1:728901..728965:+
NW_004801651.1_14309	mau-mir-1a	mau-miR-1a-3p	mau-miR-1a-5p	2.1	41	41	0	0	uggaauguaaagaaguauguau	acauacuucuuuauaugcccaua	acauacuucuuuauaugcccauauggaccugcugagcuauggaauguaaagaaguauguau	NW_004801651.1:11503137..11503198:+
NW_004801606.1_2247	mau-mir-1b	mau-miR-1b-3p	mau-miR-1b-5p	2.2	41	41	0	0	uggaauguaaagaaguauguau	acauacuucuuuauguacccaua	acauacuucuuuauguacccauaugaacuuacacugcuauggaauguaaagaaguauguau	NW_004801606.1:24659200..24659261:+
NW_004801694.1_19915	mau-mir-200a	mau-miR-200a-3p	mau-miR-200a-5p	2.2	12776	12492	0	284	uaacacugucugguaacgaug	caucuuaccggacagugcugga	caucuuaccggacagugcuggauuucuuggcuugacucuaacacugucugguaacgaug	NW_004801694.1:269272..269331:+
NW_004801694.1_19913	mau-mir-200b	mau-miR-200b-3p	mau-miR-200b-5p	10284	20169	20072	0	97	uaauacugccugguaaugaugac	caucuuacugggcagcauugga	caucuuacugggcagcauuggauagugucugaucucuaauacugccugguaaugaugac	NW_004801694.1:268502..268561:+
NW_004801609.1_3117	mau-mir-200c	mau-miR-200c-3p	mau-miR-200c-5p	2.6	269	269	0	0	uaauacugccggguaaugaugga	cgucuuaccccgcaguguuugg	cgucuuaccccgcaguguuugggugcugguugggagucucuaauacugccggguaaugaugga	NW_004801609.1:475076..475139:+
NW_004801617.1_6312	mau-mir-203b	mau-miR-203b-3p	mau-miR-203b-5p	1655.1	3243	3239	0	4	ugaaauguuuaggaccacuaga	agugguucuuaacaguucaaca	agugguucuuaacaguucaacaguucuguagcgcaauugugaaauguuuaggaccacuaga	NW_004801617.1:3792805..3792866:-
NW_004801617.1_6123	mau-mir-203a	mau-miR-203a-3p	mau-miR-203a-5p	2.3	25	25	0	0	uugaacuguuaagaaccacugg	agugguccuaaacauuucacaa	agugguccuaaacauuucacaauugcgcuacagaacuguugaacuguuaagaaccacugg	NW_004801617.1:3792809..3792869:+
NW_004801604.1_1093	mau-mir-204	mau-miR-204-5p	mau-miR-204-3p	2.1	123	123	0	0	uucccuuugucauccuaugccu	gcugggaaggcaaagggacgu	uucccuuugucauccuaugccugagaauauaugaaggaggcugggaaggcaaagggacgu	NW_004801604.1:36073273..36073333:-
NW_004801742.1_24710	mau-mir-205	mau-miR-205-5p	mau-miR-205-3p	48	91	90	0	1	uccuucauuccaccggagucugu	gauuucaguggagugaagcuca	uccuucauuccaccggagucugucuuaugccaaccagauuucaguggagugaagcuca	NW_004801742.1:1628686..1628744:+
NW_004801695.1_20076	mau-mir-20a	mau-miR-20a-5p	mau-miR-20a-3p	2927.6	5739	5679	0	60	uaaagugcuuauagugcagguag	acugcauuacgagcacuugc	uaaagugcuuauagugcagguagugucuaguuaucuacugcauuacgagcacuugc	NW_004801695.1:330896..330952:+
NW_004801797.1_27825	mau-mir-20b	mau-miR-20b-3p	mau-miR-20b-5p	14.2	25	13	0	12	acugcgcugugagcacuucuagu	caaagugcucauagugcagguag	caaagugcucauagugcagguaguuuugcaucauucuacugcgcugugagcacuucuagu	NW_004801797.1:728776..728836:+
NW_004801604.1_555	mau-mir-210	mau-miR-210-3p	mau-miR-210-5p	538.9	1054	1014	0	40	cugugcgugugacagcggcuga	agccacugcccacagcacacug	agccacugcccacagcacacuguguugcuucggacccacugugcgugugacagcggcuga	NW_004801604.1:57723943..57724003:+
NW_004801614.1_5324	mau-mir-212	mau-miR-212-3p	mau-miR-212-5p	57.7	110	82	0	28	uaacagucuccagucacggcc	accuuggcucuagacugcuuacu	accuuggcucuagacugcuuacugcccgggccgcccucaguaacagucuccagucacggcc	NW_004801614.1:2095323..2095384:-
NW_004801631.1_10301	mau-mir-214	mau-miR-214-3p	mau-miR-214-5p	1109	2171	1463	3	705	acagcaggcacagacaggcagu	ugccugucuacacuugcugugc	ugccugucuacacuugcugugcagaacauccgcucaccuguacagcaggcacagacaggcagu	NW_004801631.1:11079794..11079857:+
NW_004801731.1_24160	mau-mir-215	mau-miR-215-5p	mau-miR-215-3p	1.3	25386	25328	0	58	augaccuaugaauugacaga	ucugucauucuguaggccaau	augaccuaugaauugacagacaguauggcugaguaugucugucauucuguaggccaau	NW_004801731.1:1744435..1744493:+
NW_004801626.1_8993	mau-mir-216a	mau-miR-216a-5p	mau-miR-216a-3p	9.9	17	15	0	2	uaaucucagcuggcaacuguga	cacaguggucucugggauuaugc	uaaucucagcuggcaacugugagaugucccuaucaugccucacaguggucucugggauuaugc	NW_004801626.1:2404468..2404531:-
NW_004801626.1_8995	mau-mir-216b	mau-miR-216b-5p	mau-miR-216b-3p	20	36	24	0	12	aaaucucugcaggcaaauguga	acacacuuaccuguagagauuc	aaaucucugcaggcaaaugugaugucacugaagaaaucacacacuuaccuguagagauuc	NW_004801626.1:2415485..2415545:-
NW_004801626.1_8991	mau-mir-217	mau-miR-217-5p	mau-miR-217-3p	1.5	23	23	0	0	uacugcaucaggaacugacugga	caucagugccucaugcauugcc	uacugcaucaggaacugacuggauaagacaaagucaccaucagugccucaugcauugcc	NW_004801626.1:2397842..2397901:-
NW_004801619.1_6961	mau-mir-218-1	mau-miR-218-5p	mau-miR-218-1-3p	2.2	263	263	0	0	uugugcuugaucuaaccaugu	augguuccgucaagcaccaug	uugugcuugaucuaaccaugugguugcgagguaugaguaaaacaugguuccgucaagcaccaug	NW_004801619.1:6496076..6496140:-
NW_004801634.1_11179	mau-mir-218-2	mau-miR-218-5p	mau-miR-218-2-3p	136.7	265	263	0	2	uugugcuugaucuaaccaugu	caugguucugucaagcaccg	uugugcuugaucuaaccaugugguggaacgauggaaacggaacaugguucugucaagcaccg	NW_004801634.1:16294329..16294391:-
NW_004801844.1_29456	mau-mir-219a-1	mau-miR-219a-5p	mau-miR-219a-1-3p	34.2	63	49	0	14	ugauuguccaaacgcaauucucg	agaguugcguccggacgucccga	ugauuguccaaacgcaauucucgagucucuggcuccggccgagaguugcguccggacgucccga	NW_004801844.1:1190375..1190439:+
NW_004801796.1_27781	mau-mir-219a-2	mau-miR-219a-5p	mau-miR-219a-2-3p	14.9	26	25	0	1	ugauuguccaaacgcaauucuugu	agaauuguggcuggacaucugu	ugauuguccaaacgcaauucuuguacgagucugcggccaaccgagaauuguggcuggacaucugu	NW_004801796.1:486259..486324:-
NW_004801671.1_16864	mau-mir-21a	mau-miR-21a-5p	mau-miR-21a-3p	143091	280664	278141	0	2523	uagcuuaucagacugauguuga	caacagcagucgaugggcugu	uagcuuaucagacugauguugacuguugaaucucauggcaacagcagucgaugggcugu	NW_004801671.1:853459..853518:+
NW_004801614.1_5312	mau-mir-22	mau-miR-22-3p	mau-miR-22-5p	4.22227e+06	8281804	8278031	0	3773	aagcugccaguugaagaacugu	aguucuucaguggcgagcuuu	aguucuucaguggcgagcuuuauguccugacccagcuaaagcugccaguugaagaacugu	NW_004801614.1:1791841..1791901:-
NW_004801801.1_27991	mau-mir-221	mau-miR-221-3p	mau-miR-221-5p	14424.6	28290	26653	0	1637	agcuacauugucugcuggguuu	accuggcauacaauguagauuucugu	accuggcauacaauguagauuucuguguuuauuaggcaacagcuacauugucugcuggguuu	NW_004801801.1:2283231..2283293:+
NW_004801801.1_27989	mau-mir-222	mau-miR-222-3p	mau-miR-222-5p	2.5	9590	9376	0	214	agcuacaucuggcuacugggucuc	ucaguagccaguguagauccu	ucaguagccaguguagauccugucuuugguaaucagcagcuacaucuggcuacugggucuc	NW_004801801.1:2282643..2282704:+
NW_004801820.1_28612	mau-mir-224	mau-miR-224-5p	mau-miR-224-3p	2.3	339	330	0	9	caagucacuagugguuccguuu	aaauggugcccuagugacuaca	caagucacuagugguuccguuuaguagaugauuugcauauuguuucaaaauggugcccuagugacuaca	NW_004801820.1:58642..58711:+
NW_004801882.1_30061	mau-mir-23a	mau-miR-23a-3p	mau-miR-23a-5p	5211.2	10227	10225	0	2	aucacauugccagggauuucc	gggguuccuggggaugggauu	gggguuccuggggaugggauuugaugccagucacaaaucacauugccagggauuucc	NW_004801882.1:631816..631873:+
NW_004801686.1_18705	mau-mir-24-1	mau-miR-24-3p	mau-miR-24-1-5p	9736.2	19104	18786	0	318	uggcucaguucagcaggaacagg	gugccuacugagcugauaucagu	gugccuacugagcugauaucaguucucauuucacacacuggcucaguucagcaggaacagg	NW_004801686.1:8143581..8143642:+
NW_004801882.1_30065	mau-mir-24-2	mau-miR-24-3p	mau-miR-24-2-5p	10995.9	21565	18786	0	2779	uggcucaguucagcaggaacagg	gugccuacugagcugaaacagu	gugccuacugagcugaaacaguugaucccagugcacuggcucaguucagcaggaacagg	NW_004801882.1:632109..632168:+
NW_004801702.1_21373	mau-mir-25	mau-miR-25-3p	mau-miR-25-5p	37911.2	74366	74279	0	87	cauugcacuugucucggucuga	aggcggagacuugggcaauugcu	aggcggagacuugggcaauugcuggaagcugcccugggcauugcacuugucucggucuga	NW_004801702.1:8227469..8227529:+
NW_004801729.1_24077	mau-mir-26a-1	mau-miR-26a-5p	mau-miR-26a-1-3p	837628	1642967	1642915	0	52	uucaaguaauccaggauaggcu	ccuauucuugguuacuugcacg	uucaaguaauccaggauaggcugugcaggucccaaggggccuauucuugguuacuugcacg	NW_004801729.1:4900464..4900525:-
NW_004801697.1_20625	mau-mir-26a-2	mau-miR-26a-5p	mau-miR-26a-2-3p	841052	1649685	1648684	0	1001	uucaaguaauccaggauaggcu	ccuauucuugauuacuuguuuc	uucaaguaauccaggauaggcuguuuccaugugugaggccuauucuugauuacuuguuuc	NW_004801697.1:4463572..4463632:-
NW_004801627.1_9293	mau-mir-26b	mau-miR-26b-5p	mau-miR-26b-3p	261529	512982	510958	0	2024	uucaaguaauucaggauagguu	ccuguucuccauuacuuggcuc	uucaaguaauucaggauagguuguggugcuggccagccuguucuccauuacuuggcuc	NW_004801627.1:4484662..4484720:-
NW_004801882.1_30063	mau-mir-27a	mau-miR-27a-3p	mau-miR-27a-5p	44534.4	87349	87223	3	123	uucacaguggcuaaguuccgcu	agggcuuagcugcuugugagca	agggcuuagcugcuugugagcaagguccacagcaagucguguucacaguggcuaaguuccgcu	NW_004801882.1:631974..632037:+
NW_004801686.1_18703	mau-mir-27b	mau-miR-27b-3p	mau-miR-27b-5p	375513	736549	735311	0	1238	uucacaguggcuaaguucug	agagcuuagcugauuggugaac	agagcuuagcugauuggugaacagugauugguuuccgcuuuguucacaguggcuaaguucug	NW_004801686.1:8143074..8143136:+
NW_004801632.1_10710	mau-mir-28a	mau-miR-28a-3p	mau-miR-28a-5p	51996.2	101985	85263	0	16722	cacuagauugugagcuccugga	aaggagcucacagucuauugag	aaggagcucacagucuauugaguugccuuucugauucucccacuagauugugagcuccugga	NW_004801632.1:15333334..15333396:-
NW_004801651.1_14365	mau-mir-296	mau-miR-296-5p	mau-miR-296-3p	17.8	32	30	0	2	agggcccccccucaauccugu	gaggguuggguggaggcucu	agggcccccccucaauccuguugugcucgcuucagaggguuggguggaggcucu	NW_004801651.1:8176237..8176291:-
NW_004801651.1_14367	mau-mir-298	mau-miR-298-5p	mau-miR-298-3p	2.8	159	159	0	0	ggcagaggagggcuguucuucc	aggaacuagccuucucucugcuua	ggcagaggagggcuguucuucccuuggguuuuaugacugggaggaacuagccuucucucugcuua	NW_004801651.1:8176749..8176814:-
NW_004801824.1_28850	mau-mir-29a	mau-miR-29a-3p	mau-miR-29a-5p	135402	265583	265222	1	360	uagcaccaucugaaaucgguu	acugauuucuuuugguguucaga	acugauuucuuuugguguucagagucaauagaauuuucuagcaccaucugaaaucgguu	NW_004801824.1:728677..728736:-
NW_004801824.1_28852	mau-mir-29b-1	mau-miR-29b-3p	mau-miR-29b-1-5p	2689.8	5274	5154	20	100	uagcaccauuugaaaucaguguu	gcugguuucauauggugguuuaga	gcugguuucauauggugguuuagauuuaaauagugauugucuagcaccauuugaaaucaguguu	NW_004801824.1:729008..729072:-
NW_004801742.1_24762	mau-mir-29b-2	mau-miR-29b-3p	mau-miR-29b-2-5p	2	5283	5254	0	29	uagcaccauuugaaaucaguguu	cugguuucacaugguggcuuaga	cugguuucacaugguggcuuagauuuuuccaucuuuguaucuagcaccauuugaaaucaguguu	NW_004801742.1:200676..200740:-
NW_004801742.1_24760	mau-mir-29c	mau-miR-29c-3p	mau-miR-29c-5p	5737.5	11252	10919	0	333	uagcaccauuugaaaucgguua	accgauuucuccugguguucaga	accgauuucuccugguguucagagucuguuuuugucuagcaccauuugaaaucgguua	NW_004801742.1:200150..200208:-
NW_004801671.1_16974	mau-mir-301a	mau-miR-301a-3p	mau-miR-301a-5p	1.6	6702	6693	0	9	cagugcaauaguauugucaaagc	gcucugacuuuauugcacuacu	gcucugacuuuauugcacuacuguacuuuacagcuagcagugcaauaguauugucaaagc	NW_004801671.1:310027..310087:-
NW_004801624.1_8469	mau-mir-3065	mau-miR-3065-5p	mau-miR-3065-3p	85.3	164	130	0	34	ucaacaaaaucacugaugcuggagu	ucagcaccaggauguuguugggg	ucaacaaaaucacugaugcuggagucaccugugccaucacucagcaccaggauguuguugggg	NW_004801624.1:1807990..1808053:-
NW_004801686.1_18790	mau-mir-3074	mau-miR-3074-5p	mau-miR-3074-3p	11.7	20	14	0	6	guuccugcugaacugagccag	gauaucagcucaguaggcaccgg	guuccugcugaacugagccagugugugaaaugagaacugauaucagcucaguaggcaccgg	NW_004801686.1:8143577..8143638:-
NW_004801636.1_11715	mau-mir-30a	mau-miR-30a-5p	mau-miR-30a-3p	2.4	4435902	4435877	0	25	uguaaacauccucgacugga	uucagucggauguuugcagc	uguaaacauccucgacuggaagcugugaagccacaaaugggcuuucagucggauguuugcagc	NW_004801636.1:438822..438885:-
NW_004801689.1_19109	mau-mir-30b	mau-miR-30b-5p	mau-miR-30b-3p	48607	95338	95155	0	183	uguaaacauccuacacucagcu	cugggagguggauguuuacguc	uguaaacauccuacacucagcugucacacacgagcuggcugggagguggauguuuacguc	NW_004801689.1:7101001..7101061:-
NW_004801760.1_25774	mau-mir-30c-1	mau-miR-30c-5p	mau-miR-30c-1-3p	141638	277815	276885	0	930	uguaaacauccuacacucucagcu	cugggagaggguuguuuacucc	uguaaacauccuacacucucagcugugagcuuaagguggcugggagaggguuguuuacucc	NW_004801760.1:523294..523355:+
NW_004801636.1_11713	mau-mir-30c-2	mau-miR-30c-5p	mau-miR-30c-2-3p	144691	283803	276998	1	6804	uguaaacauccuacacucucagcu	cugggagaaggcuguuuacucu	uguaaacauccuacacucucagcugugaaaaguaagaaagcugggagaaggcuguuuacucu	NW_004801636.1:419023..419085:-
NW_004801760.1_25772	mau-mir-30e	mau-miR-30e-5p	mau-miR-30e-3p	164472	322602	310958	37	11607	uguaaacauccuugacuggaagcu	cuuucagucggauguuuacagc	uguaaacauccuugacuggaagcuguaagguguugagaagagcuuucagucggauguuuacagc	NW_004801760.1:520001..520065:+
NW_004801649.1_14025	mau-mir-31	mau-miR-31-5p	mau-miR-31-3p	27314.2	53573	52283	0	1290	aggcaagaugcuggcauagcug	ugcuaugccaacauauugccauc	aggcaagaugcuggcauagcuguugaacuagaaccugcuaugccaacauauugccauc	NW_004801649.1:3381738..3381796:-
NW_004801667.1_16539	mau-mir-32	mau-miR-32-5p	mau-miR-32-3p	89.8	173	171	1	1	uauugcacauuacuaaguugc	caauuuagugugugugauguu	uauugcacauuacuaaguugcauguugucgcggccucagugcaauuuagugugugugauguu	NW_004801667.1:11636606..11636668:-
NW_004801629.1_9952	mau-mir-320	mau-miR-320-3p	mau-miR-320-5p	2.5	10339	10337	0	2	aaaagcuggguugagagggcga	gccuucucuucccgguucuucc	gccuucucuucccgguucuucccggagucgggaaaagcuggguugagagggcga	NW_004801629.1:18635615..18635669:-
NW_004801797.1_27810	mau-mir-322	mau-miR-322-5p	mau-miR-322-3p	6848.5	13430	12893	0	537	cagcagcaauucauguuuugga	caaaacaugaagcgcugccaca	cagcagcaauucauguuuuggaguauuguaaagguucaaaacaugaagcgcugccaca	NW_004801797.1:451048..451106:+
NW_004801647.1_13707	mau-mir-326	mau-miR-326-3p	mau-miR-326-5p	2.5	530	530	0	0	ccucugggcccuuccuccagu	ugggggcagggccuuugugaaggcg	ugggggcagggccuuugugaaggcggguuaugcucagaucgccucugggcccuuccuccagu	NW_004801647.1:10155458..10155520:+
NW_004801665.1_16282	mau-mir-328	mau-miR-328-3p	mau-miR-328-5p	1280.7	2508	2470	27	11	cuggcccucucugcccuuccgu	ggggggcaggaggggcucaggg	ggggggcaggaggggcucagggagaaagugucuacagccccuggcccucucugcccuuccgu	NW_004801665.1:10650984..10651046:-
NW_004801613.1_4520	mau-mir-33	mau-miR-33-5p	mau-miR-33-3p	2.6	618	462	16	140	gugcauuguaguugcauug	caauguucccacagugcau	gugcauuguaguugcauugcauguuccggcaguaccugugcaauguucccacagugcau	NW_004801613.1:4456899..4456958:+
NW_004801615.1_5734	mau-mir-331	mau-miR-331-3p	mau-miR-331-5p	1353.6	2652	2605	0	47	gccccugggccuauccuaga	cuagguauggucccagggauc	cuagguauggucccagggaucccagaucaaaccaggccccugggccuauccuaga	NW_004801615.1:7414043..7414098:-
NW_004801824.1_28829	mau-mir-335	mau-miR-335-3p	mau-miR-335-5p	3224.5	6322	2481	0	3841	uuuuucauuauugcuccugacc	ucaagagcaauaacgaaaaaugu	ucaagagcaauaacgaaaaauguuuguuuuucguaaaccguuuuucauuauugcuccugacc	NW_004801824.1:431272..431334:+
NW_004801617.1_6387	mau-mir-337	mau-miR-337-5p	mau-miR-337-3p	18	32	28	0	4	cggcgucaugcaggaguugauu	uucagcuccuauaugaugccu	cggcgucaugcaggaguugauugcacagccauucagcuccuauaugaugccu	NW_004801617.1:6296406..6296458:-
NW_004801634.1_11123	mau-mir-340	mau-miR-340-5p	mau-miR-340-3p	12587.3	24688	24262	8	418	uuauaaagcaaugagacugauu	uccgucucaguuacuuuauagcc	uuauaaagcaaugagacugauugucauaugucguuugugggauccgucucaguuacuuuauagcc	NW_004801634.1:1813618..1813683:-
NW_004801617.1_6378	mau-mir-341	mau-miR-341-3p	mau-miR-341-5p	2.6	192	190	0	2	ucggucgaucggucggucggu	cggccgaucgcucggucuguc	cggccgaucgcucggucugucagucagucggucggucgaucggucggucggu	NW_004801617.1:6268932..6268984:-
NW_004801956.1_30347	mau-mir-344-1	mau-miR-344-3p	mau-miR-344-5p	2.4	11	11	0	0	ugaucuagccaaagccugacu	ucaggcuccuggcuagauuccagg	ucaggcuccuggcuagauuccagguaccagcugguaccugaucuagccaaagccugacu	NW_004801956.1:129575..129634:+
NW_004803921.1_30850	mau-mir-344-2	mau-miR-344-3p	mau-miR-344-5p	2.1	11	11	0	0	ugaucuagccaaagccugacu	ucaggcuccuggcuagaauccagg	ucaggcuccuggcuagaauccagguaccagcugguaccugaucuagccaaagccugacu	NW_004803921.1:4669..4728:-
NW_004801694.1_20019	mau-mir-34a	mau-miR-34a-5p	mau-miR-34a-3p	543.4	1063	1048	4	11	uggcagugucuuagcugguugu	aaucagcaaguauacugcccu	uggcagugucuuagcugguuguugugaguaauagcgaaggaagcaaucagcaaguauacugcccu	NW_004801694.1:6405354..6405419:-
NW_004801622.1_7719	mau-mir-34c	mau-miR-34c-5p	mau-miR-34c-3p	2	57	57	0	0	aggcaguguaguuagcugauugc	aaucacuaaccacacggccagg	aggcaguguaguuagcugauugcuaauaguaccaaucacuaaccacacggccagg	NW_004801622.1:13694460..13694515:-
NW_004801684.1_18496	mau-mir-350	mau-miR-350-5p	mau-miR-350-3p	3075.7	6031	2640	0	3391	aaagugcaugcgcuuugggac	uucacaaagcccauacacuuuc	aaagugcaugcgcuuugggacagugaggaaaauaauguucacaaagcccauacacuuuc	NW_004801684.1:5927811..5927870:+
NW_004801745.1_24910	mau-mir-361	mau-miR-361-5p	mau-miR-361-3p	961.5	1884	1744	0	140	uuaucagaaucuccagggguac	ucccucaggugugauucugauu	uuaucagaaucuccagggguacuuauuauuugaagaagucccucaggugugauucugauu	NW_004801745.1:1214536..1214596:+
NW_004801786.1_27312	mau-mir-362	mau-miR-362-3p	mau-miR-362-5p	1115.6	2185	1719	0	466	aacacaccuguucaaggauuc	aauccuuggaaccuaggugugagu	aauccuuggaaccuaggugugagugcugcgugagugcaacacaccuguucaaggauuc	NW_004801786.1:2051819..2051877:-
NW_004801797.1_27831	mau-mir-363	mau-miR-363-3p	mau-miR-363-5p	1.6	96	96	0	0	aauugcacgguauccaucugu	ggguggaucacgaugcaauuuu	ggguggaucacgaugcaauuuugauuaguguaauaggagaaaaauugcacgguauccaucugu	NW_004801797.1:729199..729262:+
NW_004801724.1_23604	mau-mir-365-1	mau-miR-365-3p	mau-miR-365-1-5p	2.1	7791	7791	0	0	uaaugccccuaaaaauccuuau	gagggacuuuugggggcagaugu	gagggacuuuugggggcagauguguuuccauuccacuaucauaaugccccuaaaaauccuuau	NW_004801724.1:6607983..6608046:-
NW_004801671.1_17034	mau-mir-365-2	mau-miR-365-3p	mau-miR-365-2-5p	4052.1	7945	7793	0	152	uaaugccccuaaaaauccuuau	agggacuuucaggggcagcugug	agggacuuucaggggcagcuguguuuucugacucagucauaaugccccuaaaaauccuuau	NW_004801671.1:7617166..7617227:-
NW_004801617.1_6376	mau-mir-370	mau-miR-370-3p	mau-miR-370-5p	9.1	15	11	0	4	gccugcugggguggaaccuggu	caggucacgucucugcaguca	caggucacgucucugcagucacacagcucaugagugccugcugggguggaaccuggu	NW_004801617.1:6253094..6253151:-
NW_004801831.1_28984	mau-mir-374b	mau-miR-374b-5p	mau-miR-374b-3p	363.6	711	628	0	83	auauaauacaaccugcuaagugu	cuuaucagguuguauuaucauu	auauaauacaaccugcuaaguguucucucgcacuuaucagguuguauuaucauu	NW_004801831.1:1431481..1431535:+
NW_004801617.1_6358	mau-miR-376b	mau-miR-376b-3p	mau-miR-376b-5p	6.8	11	7	0	4	aucauagaggaacauccacuu	guggauauuccuucuaugguu	guggauauuccuucuaugguuacgugcuuccuggauaaucauagaggaacauccacuu	NW_004801617.1:6113640..6113698:-
NW_004801617.1_6360	mau-mir-376c	mau-miR-376c-3p	mau-miR-376c-5p	4.8	10	9	0	1	aacauagaggaaauuucacgu	guggauauuccuucuauguuu	guggauauuccuucuauguuuaugguauuuaugauuaaacauagaggaaauuucacgu	NW_004801617.1:6114349..6114407:-
NW_004801652.1_14451	mau-mir-378a	mau-miR-378a-3p	mau-miR-378a-5p	195624	383704	381850	0	1854	acuggacuuggagucagaaggc	cuccugacuccagguccugugu	cuccugacuccagguccuguguguuaccucgaaauagcacuggacuuggagucagaaggc	NW_004801652.1:12319771..12319831:+
NW_004801617.1_6370	mau-mir-379	mau-miR-379-3p	mau-miR-379-5p	12.8	23	12	0	11	uauguaacaugguccacuaac	ugguagacuauggaacguagg	ugguagacuauggaacguaggcguuauguuuuugaccuauguaacaugguccacuaac	NW_004801617.1:6129294..6129352:-
NW_004801617.1_6354	mau-mir-381	mau-miR-381-3p	mau-miR-381-5p	2.3	171	171	0	0	uauacaagggcaagcucucugu	agcgagguugcccuuuguauauu	agcgagguugcccuuuguauauucgguuuauugacauggaauauacaagggcaagcucucugu	NW_004801617.1:6110412..6110475:-
NW_004801611.1_4197	mau-mir-383	mau-miR-383-5p	mau-miR-383-3p	1.9	56	56	0	0	agaucagaaggugauuguggcu	ccacagcacugccuggucaga	agaucagaaggugauuguggcuuuggguggauaguaaugagccacagcacugccuggucaga	NW_004801611.1:14384029..14384091:-
NW_004801617.1_6344	mau-mir-409	mau-miR-409-3p	mau-miR-409-5p	22.9	42	37	0	5	gaauguugcucggugaaccccu	agguuacccgagcaacuuugcau	agguuacccgagcaacuuugcaucuggaggacgaauguugcucggugaaccccu	NW_004801617.1:6092938..6092992:-
NW_004801617.1_6342	mau-mir-410	mau-miR-410-3p	mau-miR-410-5p	2	112	112	0	0	aauauaacacagauggccugu	agguugucugugaugaguucg	agguugucugugaugaguucgcuuuauuaaugacgaauauaacacagauggccugu	NW_004801617.1:6092368..6092424:-
NW_004801617.1_6367	mau-mir-411	mau-miR-411-5p	mau-miR-411-3p	1102.7	2169	2148	0	21	uaguagaccguauagcguacg	uauguaacacgguccacuaac	uaguagaccguauagcguacgcuuuaucugugacguauguaacacgguccacuaac	NW_004801617.1:6128180..6128236:-
NW_004801614.1_5025	mau-mir-423	mau-miR-423-3p	mau-miR-423-5p	10663.1	20912	9728	0	11184	agcucggucugaggccccucagu	ugaggggcagagagcgagacuuu	ugaggggcagagagcgagacuuuucuauuuuccaaaagcucggucugaggccccucagu	NW_004801614.1:188692..188751:+
NW_004801654.1_14722	mau-mir-425	mau-miR-425-5p	mau-miR-425-3p	2.2	12762	12036	0	726	aaugacacgaucacucccguug	caucgggaaugucguguccgcc	aaugacacgaucacucccguugagugggcacccaagaagccaucgggaaugucguguccgcc	NW_004801654.1:4623673..4623735:+
NW_004801694.1_19917	mau-mir-429	mau-miR-429-3p	mau-miR-429-5p	2.3	11118	11118	0	0	uaauacugucugguaaugccg	ucuuaccagacaugguuaga	ucuuaccagacaugguuagaucuggaugccucugucuaauacugucugguaaugccg	NW_004801694.1:270298..270355:+
NW_004801797.1_27818	mau-mir-450a-1	mau-miR-450a-5p	mau-miR-450a-1-3p	789.2	1546	1536	0	10	uuuugcgauguguuccuaauau	auugggaacauuuugcauaaau	uuuugcgauguguuccuaauauguacuauaauuauauugggaacauuuugcauaaau	NW_004801797.1:457250..457307:+
NW_004801797.1_27816	mau-mir-450a-2	mau-miR-450a-5p	mau-miR-450a-2-3p	785.7	1539	1536	0	3	uuuugcgauguguuccuaauau	auuggggacauuuugcauucau	uuuugcgauguguuccuaauauguacuaugaguauauuggggacauuuugcauucau	NW_004801797.1:457110..457167:+
NW_004801797.1_27820	mau-mir-450b	mau-miR-450b-5p	mau-miR-450b-3p	206.4	403	380	0	23	uuuugcaguauguuccugaauac	auugggaacauuuugcauacgu	uuuugcaguauguuccugaauacauaauguaagcguauugggaacauuuugcauacgu	NW_004801797.1:457413..457471:+
NW_004801655.1_14917	mau-mir-455	mau-miR-455-5p	mau-miR-455-3p	2.3	47138	26137	1	21000	uaugugccuuuggacuacaucg	gcaguccacgggcauauacacu	uaugugccuuuggacuacaucguggacgcagcaccaugcaguccacgggcauauacacu	NW_004801655.1:12506631..12506690:-
NW_004801611.1_3922	mau-mir-486a	mau-miR-486a-5p	mau-miR-486a-3p	330413	648086	647923	3	160	uccuguacugagcugccccgag	cggggcagcucaguacaagac	uccuguacugagcugccccgagguccuucauugugcucagcucggggcagcucaguacaagac	NW_004801611.1:752551..752614:+
NW_004801611.1_4111	mau-mir-486b	mau-miR-486b-5p	mau-miR-486b-3p	10136.4	19878	19872	0	6	ucuuguacugagcugccccgagc	cggggcagcucaguacaggac	ucuuguacugagcugccccgagcugagcacaaugaaggaccucggggcagcucaguacaggac	NW_004801611.1:752549..752612:-
NW_004801730.1_24103	mau-mir-490	mau-miR-490-3p	mau-miR-490-5p	2.3	38	38	0	0	caaccuggaggacuccaugcugu	accauggaucuccaggugggu	accauggaucuccaggugggucacguuuagagauacaccaaccuggaggacuccaugcugu	NW_004801730.1:4065905..4065966:+
NW_004801614.1_5379	mau-mir-497b	mau-miR-497a-5p	mau-miR-497a-3p	4560.6	8942	8912	9	21	cagcagcacacugugguuugu	caaaccacacugugguguuaga	cagcagcacacugugguuuguacggcacuguggccacguccaaaccacacugugguguuaga	NW_004801614.1:6889920..6889982:-
NW_004801778.1_26855	mau-mir-499	mau-miR-499-5p	mau-miR-499-3p	2.7	23	23	0	0	uuaagacuugcagugauguuu	acaucacagcaagucugugcu	uuaagacuugcagugauguuuagcuccucucuaugugaacaucacagcaagucugugcu	NW_004801778.1:2063185..2063244:-
NW_004801786.1_27306	mau-mir-500	mau-miR-500-3p	mau-miR-500-5p	868.3	1700	984	0	716	aaugcaccugggcaaggguuc	aauccuugcuaucuaggugcuagu	aauccuugcuaucuaggugcuagugcuaucucaaugcaaugcaccugggcaaggguuc	NW_004801786.1:2047259..2047317:-
NW_004801786.1_27310	mau-mir-501	mau-miR-501-3p	mau-miR-501-5p	726.1	1421	1375	0	46	aaugcacccgggcaaggauuug	aauccuuugucccuggguga	aauccuuugucccugggugaaaaugcuauuuguaugcaaugcacccgggcaaggauuug	NW_004801786.1:2051088..2051147:-
NW_004801775.1_26693	mau-mir-504	mau-miR-504-5p	mau-miR-504-3p	2.5	14	14	0	0	gacccuggucugcaccucuauc	aagggagagcagggcaggguuuc	gacccuggucugcaccucuaucuguaaacuuacugaagggagagcagggcaggguuuc	NW_004801775.1:2850914..2850972:-
NW_004801825.1_28870	mau-mir-505	mau-miR-505-3p	mau-miR-505-5p	2633.2	5162	5007	0	155	gucaacacuugcugguuuccu	gggagccaggaaguauugauguu	gggagccaggaaguauugauguuucugccaguuuagcgucaacacuugcugguuuccu	NW_004801825.1:244765..244823:-
NW_004801715.1_22517	mau-mir-511	mau-miR-511-3p	mau-miR-511-5p	582.8	1144	944	0	200	aauguguagcaaaagacaggau	caugccuuuugcucugcacu	caugccuuuugcucugcacucaguaaauauucauuugugaauguguagcaaaagacaggau	NW_004801715.1:5980123..5980184:+
NW_004801617.1_6351	mau-mir-539	mau-miR-539-5p	mau-miR-539-3p	10.9	19	8	0	11	agagaaauuauccuuggugugu	cauacaaggacaauuucuuuuc	agagaaauuauccuugguguguucgcuuuuuuggaugaaucauacaaggacaauuucuuuuc	NW_004801617.1:6109059..6109121:-
NW_004801797.1_27813	mau-mir-542	mau-miR-542-3p	mau-miR-542-5p	435.2	851	715	0	136	ugugacagauugauaacugaaagg	cucggggaucaucaugucacg	cucggggaucaucaugucacgagauacacugugcccuugugacagauugauaacugaaagg	NW_004801797.1:455922..455983:+
NW_004801623.1_7847	mau-mir-551b	mau-miR-551b-3p	mau-miR-551b-5p	64.6	124	121	0	3	gcgacccauacuugguuucagu	gaaaucaagcuugggugagac	gaaaucaagcuugggugagaccugguacagaacaggaaggcgacccauacuugguuucagu	NW_004801623.1:16770574..16770635:+
NW_004801650.1_14148	mau-mir-574	mau-miR-574-3p	mau-miR-574-5p	1737.1	3403	2726	0	677	cacgcucaugcacacacccaca	ugagugugugugugugagugu	ugagugugugugugugagugugugucgcuccguguccacgcucaugcacacacccaca	NW_004801650.1:4654050..4654108:-
NW_004801607.1_2768	mau-mir-582	mau-miR-582-3p	mau-miR-582-5p	2.1	2014	1498	0	516	uaaccuguugaacaacugaac	uuacaguuguucaaccaguuac	uuacaguuguucaaccaguuacucaucuaacuaauuguaaccuguugaacaacugaac	NW_004801607.1:4275926..4275984:-
NW_004801702.1_21438	mau-mir-590	mau-miR-590-3p	mau-miR-590-5p	292.2	571	556	5	10	uaauuuuguguauaagcuggu	gagcuuauucauaaaaguacag	gagcuuauucauaaaaguacaguagcaugcaguaagucuguaauuuuguguauaagcuggu	NW_004801702.1:4854396..4854457:-
NW_004807591.1_31315	mau-mir-592	mau-miR-592-5p	mau-miR-592-3p	2.2	115	115	0	0	uugugucaauaugcgaugaug	ucaucacguggugacgcaaca	uugugucaauaugcgaugauguguugugauggcacagcgucaucacguggugacgcaaca	NW_004807591.1:2088..2148:-
NW_004801657.1_15144	mau-mir-598	mau-miR-598-3p	mau-miR-598-5p	2.3	123	121	0	2	uacgucaucgucgucaucguuau	gcggugaugccgauggugcgagcu	gcggugaugccgauggugcgagcugaaaaugggcugcuacgucaucgucgucaucguuau	NW_004801657.1:4671524..4671584:-
NW_004801613.1_4744	mau-mir-615	mau-miR-615-5p	mau-miR-615-3p	7.7	11	6	0	5	ggggguccccggugcucggauc	uccgagccugggucucccucu	ggggguccccggugcucggaucucgagggugcuuauuguucgguccgagccugggucucccucu	NW_004801613.1:24899675..24899739:+
NW_004801732.1_24207	mau-mir-652	mau-miR-652-3p	mau-miR-652-5p	1702.4	3335	3317	0	18	aauggcgccacuaggguugugc	caacccuaggagagggugccauuca	caacccuaggagagggugccauucacauagacuauaguugaauggcgccacuaggguugugc	NW_004801732.1:1927523..1927585:+
NW_004801605.1_1723	mau-mir-670	mau-miR-670-3p	mau-miR-670-5p	2.3	26	26	0	0	uuccucauauucauucaggagug	ucccugaguguauguggugaacc	ucccugaguguauguggugaaccggaauuugcccuggguuuccucauauucauucaggagug	NW_004801605.1:29436707..29436769:+
NW_004801863.1_29764	mau-mir-671	mau-miR-671-3p	mau-miR-671-5p	1297.5	2541	2102	0	439	uccgguucucagggcuccacc	aggaagcccuggaggggcuggagg	aggaagcccuggaggggcuggaggugauggauguuuuccuccgguucucagggcuccacc	NW_004801863.1:548576..548636:-
NW_004801604.1_781	mau-mir-6715b	mau-miR-6715b-5p	mau-miR-6715b-3p	189.5	368	261	0	107	acaggcacggcagguuugagc	gucaaaccaggcgugccugu	acaggcacggcagguuugagcauuuugauugaauugucaaaccaggcgugccugu	NW_004801604.1:3434222..3434277:-
NW_004801604.1_13	mau-mir-6715a	mau-miR-6715a-5p	mau-miR-6715a-3p	27.7	51	49	0	2	ucaaaccugccgugccuguaga	cacaggcacgccugguuugaca	cacaggcacgccugguuugacaauucaaucaaaaugcucaaaccugccgugccuguaga	NW_004801604.1:3434222..3434281:+
NW_004801617.1_6389	mau-mir-673	mau-miR-673-5p	mau-miR-673-3p	2.4	20	12	0	8	cucacagcuccgguccuugga	uccggggcugaguucugugcacc	cucacagcuccgguccuuggagcuucagagagaauguugcuccggggcugaguucugugcacc	NW_004801617.1:6313496..6313559:-
NW_004801647.1_13683	mau-mir-708	mau-miR-708-3p	mau-miR-708-5p	503.8	985	474	6	505	caacuagacugugagcuucuaga	aaggagcuuacaaucuagcugg	aaggagcuuacaaucuagcuggggguaaaugacuugagcuugaacacaacuagacugugagcuucuaga	NW_004801647.1:6945758..6945827:+
NW_004801686.1_18759	mau-mir-7a-1	mau-miR-7a-5p	mau-miR-7a-1-3p	852.8	1670	1032	0	638	uggaagacuagugauuuuguuguu	caacaaaucacagucugccaua	uggaagacuagugauuuuguuguuuuuagauaacuaaaacgacaacaaaucacagucugccaua	NW_004801686.1:4612837..4612901:-
NW_004801680.1_17980	mau-mir-7a-2	mau-miR-7a-5p	mau-miR-7a-2-3p	2.3	996	996	0	0	uggaagacuagugauuuuguuguu	caacaagucccagucugccaca	uggaagacuagugauuuuguuguugucacucuauacucaacaacaagucccagucugccaca	NW_004801680.1:4291074..4291136:+
NW_004801649.1_13978	mau-mir-872	mau-miR-872-5p	mau-miR-872-3p	1557.2	3052	2106	0	946	aagguuacuuguuaguucagg	ugaacuauugcaguagccuccu	aagguuacuuguuaguucaggaccucauuacuuucugccugaacuauugcaguagccuccu	NW_004801649.1:8918070..8918131:+
NW_004801708.1_21962	mau-mir-873	mau-miR-8735p	mau-miR-873-3p	1.8	137	137	0	0	ugcaggaacuugugagucu	acugacaaguucccgggaa	ugcaggaacuugugagucuccuauugaaaauggacaggagacugacaaguucccgggaa	NW_004801708.1:1832909..1832968:+
NW_004801701.1_21134	mau-mir-9-1	mau-miR-9-5p	mau-miR-9-3p	223.7	436	431	0	5	ucuuugguuaucuagcuguauga	auaaagcuagauaaccgaaagu	ucuuugguuaucuagcuguaugagugguguggagucuucauaaagcuagauaaccgaaagu	NW_004801701.1:4787728..4787789:+
NW_004801607.1_2837	mau-mir-9-2	mau-miR-9-5p	mau-miR-9-3p	223.7	436	431	0	5	ucuuugguuaucuagcuguauga	auaaagcuagauaaccgaaagu	ucuuugguuaucuagcuguaugaguguauuggucuucauaaagcuagauaaccgaaagu	NW_004801607.1:29171536..29171595:-
NW_004801680.1_18014	mau-mir-9-3	mau-miR-9-5p	mau-miR-9-3p	223.6	436	431	0	5	ucuuugguuaucuagcuguauga	auaaagcuagauaaccgaaagu	ucuuugguuaucuagcuguaugagugccacagagccgucauaaagcuagauaaccgaaagu	NW_004801680.1:4913795..4913856:+
NW_004801695.1_20079	mau-mir-92a-1	mau-miR-92a-3p	mau-miR-92a-1-5p	336924	660859	660428	0	431	uauugcacuugucccggccugu	aggcugggauuugucgcaaugcu	aggcugggauuugucgcaaugcugugucucuguaugguauugcacuugucccggccugu	NW_004801695.1:331148..331207:+
NW_004801797.1_27829	mau-mir-92a-2	mau-miR-92a-3p	mau-miR-92a-2-5p	2.3	454919	454919	0	0	uauugcacuugucccggccugu	ggguggggauuagugccauuacu	ggguggggauuagugccauuacuuguguuagauuaaaaguauugcacuugucccggccugu	NW_004801797.1:729043..729104:+
NW_004801701.1_21266	mau-mir-92b	mau-miR-92b-3p	mau-miR-92b-5p	3	293	293	0	0	uauugcacucgucccggccucc	agggacgggaugcggugcaguguu	agggacgggaugcggugcaguguuguucuuugccccgccaauauugcacucgucccggccucc	NW_004801701.1:5791447..5791510:-
NW_004801702.1_21372	mau-mir-93	mau-miR-93-5p	mau-miR-93-3p	2.6	26492	26158	0	334	caaagugcuguucgugcaggu	uacugcugagccagcacuuccc	caaagugcuguucgugcagguaguguaaucaccugacuacugcugagccagcacuuccc	NW_004801702.1:8227261..8227320:+
NW_004801683.1_18421	mau-mir-96	mau-miR-96-5p	mau-miR-96-3p	220	428	426	0	2	uuuggcacuagcacauuuuugcu	caaucaugugcagugccaauau	uuuggcacuagcacauuuuugcuugugucucuccgcucugagcaaucaugugcagugccaauau	NW_004801683.1:11009174..11009238:-
NW_004801811.1_28235	mau-mir-98	mau-miR-98-5p	mau-miR-98-3p	1968.6	3858	3742	0	116	ugagguaguaaguuguauuguu	cuauacaccuuacuacuuuccc	ugagguaguaaguuguauuguugugggguagggauuuugggccccaauaagaugauaacuauacaccuuacuacuuuccc	NW_004801811.1:1463771..1463851:-
NW_004801616.1_6105	mau-mir-99a	mau-miR-99a-5p	mau-miR-99a-3p	17596.6	34512	32624	0	1888	aacccguagauccgaucuugug	caagcucguuucuaugggucugu	aacccguagauccgaucuuguggugaaguggaccgcacaagcucguuucuaugggucugu	NW_004801616.1:22990627..22990687:-
NW_004801837.1_29130	mau-mir-99b	mau-miR-99b-5p	mau-miR-99b-3p	32512.4	63776	63517	0	259	cacccguagaaccgaccuugcg	caagcucgugucuguggguccgu	cacccguagaaccgaccuugcggggccuucgccgcacacaagcucgugucuguggguccgu	NW_004801837.1:205748..205809:+
2, Hamster-specific novel miRNAs
provisional id		miRDeep2 score	total read count	mature read count	loop read count	star read count	significant randfold p-value	consensus mature sequence	consensus star sequence	consensus precursor sequence	precursor coordinate
NW_004801956.1_30351	mau-new-1	176783	346749	346736	0	13	yes	gguauaacccgagccugacugu	agucgggcucgggcuauaauc	agucgggcucgggcuauaauccaggacucaguagauccuggguauaacccgagccugacugu	NW_004801956.1:162020..162082:+
NW_004801838.1_29178	mau-new-2	169024	331530	330889	0	641	yes	gguauaacccgagccugacugu	agucaggcucgggcuauacu	agucaggcucgggcuauacuccaggacucaguagcuccuggguauaacccgagccugacugu	NW_004801838.1:676471..676533:-
NW_004801876.1_29993	mau-new-3	169024	331530	330889	0	641	yes	gguauaacccgagccugacugu	agucaggcucgggcuauacu	agucaggcucgggcuauacuccaggacucaguaggucauggguauaacccgagccugacugu	NW_004801876.1:72370..72432:+
NW_004801659.1_15416	mau-new-4	1.3	19866	19865	1	0	yes	auuuuguggaaguucugauu	ugaugaaauuccacuuca	ugaugaaauuccacuucaugguccguguuucugaaauaaacaugauuuuguggaaguucugauu	NW_004801659.1:7572576..7572640:-
NW_004801653.1_14558	mau-new-5	2	2434	2434	0	0	yes	ugucaggucgcuuguaccaccu	guggucuaacguccucuucug	ugucaggucgcuuguaccaccuguuauuucugcuucagguggucuaacguccucuucug	NW_004801653.1:2447534..2447593:+
NW_004801780.1_27009	mau-new-6	1.2	2376	2376	0	0	yes	uccccguacgggccacca	guggcaacaaggaau	uccccguacgggccaccacuuugucgcgaccacccucgaccagcaagaaugauguggcaacaaggaau	NW_004801780.1:2499808..2499876:-
NW_004801856.1_29665	mau-new-7	2.9	2219	2219	0	0	yes	cacgcgggcuccguagacccggu	cgggucucgggucccgcgggg	cacgcgggcuccguagacccggugcucuucaaagccguacucgcccgggucucgggucccgcgggg	NW_004801856.1:380427..380493:-
NW_004801612.1_4379	mau-new-8	1.5	2192	2192	0	0	yes	uugaggagcucacagucu	gucauguguucuucaauc	uugaggagcucacagucuauggccuggccacuguugauggaaauuuccaaagacgauggucuugucauguguucuucaauc	NW_004801612.1:3586105..3586186:-
NW_004801876.1_29995	mau-new-9	622	1217	1199	0	18	yes	gauauagucagaggcugacugu	agucaggcucuggccauacu	agucaggcucuggccauacuccaggacucaguagauccuggauauagucagaggcugacugu	NW_004801876.1:266734..266796:+
NW_004801632.1_10656	mau-new-10	1.8	1204	1204	0	0	yes	ggggagaaagcagucugagugg	auugaugauuguucuucucuccca	auugaugauuguucuucucucccaugggagagugagagggggagaaagcagucugagugg	NW_004801632.1:4977471..4977531:-
NW_004801644.1_13294	mau-new-11	1.8	975	918	0	57	yes	gggagggaacgcagucugagugga	gccauugaugaucguucuucuc	gccauugaugaucguucuucucucccuuaugggagagugagagggagggaacgcagucugagugga	NW_004801644.1:11605806..11605872:-
NW_004801609.1_3187	mau-new-12	399.3	789	788	0	1	no	ugauuggaagacacucugcgaca	uagcagagguacccauucca	uagcagagguacccauuccauucccaguuugcuuaguagcuggugauuggaagacacucugcgaca	NW_004801609.1:7785404..7785470:+
NW_004801605.1_1880	mau-new-13	2.5	522	522	0	0	yes	agucccuguucaggcgcca	gcccccagcaguca	agucccuguucaggcgccacucugccauggcccccagcaguca	NW_004801605.1:53526884..53526927:+
NW_004805306.1_31086	mau-new-14	234.5	477	476	0	1	no	gacaguaggaauugaacc	guucaagcccucuuauuuc	guucaagcccucuuauuucuaggacaguaggaauugaacc	NW_004805306.1:2341..2381:-
NW_004801717.1_22822	mau-new-15	234.5	477	476	0	1	no	gacaguaggaauugaacc	guucaagcccucuuauuuc	guucaagcccucuuauuucuaggacaguaggaauugaacc	NW_004801717.1:7279811..7279851:-
NW_004817055.1_31786	mau-new-16	2.1	378	378	0	0	yes	auccgagucacggcacca	ggcggacugggaugg	auccgagucacggcaccaaauguaggcauuuugggcggacugggaugg	NW_004817055.1:605..653:+
NW_004801624.1_8126	mau-new-17	2.5	237	237	0	0	yes	uuggggcuggaaggacaaggg	uucaucuuugcucuuggc	uuggggcuggaaggacaagggaagucuccuucaucuuugcucuuggc	NW_004801624.1:1085543..1085590:+
NW_004801732.1_24203	mau-new-18	2.1	193	193	0	0	yes	uuaaaggcaaagguaaccugca	cagguuauauuugccuuuuaaua	cagguuauauuugccuuuuaauauuauguuaauuuuuauuaaaggcaaagguaaccugca	NW_004801732.1:305712..305772:+
NW_004801651.1_14344	mau-new-19	94.9	182	141	0	41	yes	cugggcuccagacuugcaaaca	uuugcaagccuggagcccaucu	uuugcaagccuggagcccaucugggcuugcagacacgcugggcuccagacuugcaaaca	NW_004801651.1:2480035..2480094:-
NW_004801721.1_23187	mau-new-20	1.6	158	158	0	0	yes	gaaugugggaggggaaaa	cccuccuccagcagccca	cccuccuccagcagcccaagaaaaguaccaaagguugaggaaugcuaguucgggaaugugggaggggaaaa	NW_004801721.1:556366..556437:+
NW_004801604.1_829	mau-new-21	0.9	154	154	0	0	yes	cugaccugaauugacagcu	cucucucuucagggacaaucagau	cugaccugaauugacagcugaagcucucucuucagggacaaucagau	NW_004801604.1:13424892..13424939:-
NW_004801640.1_12421	mau-new-22	78.5	152	151	0	1	yes	cagcuguguggcugagggaga	cccccuacccacauugcuau	cccccuacccacauugcuaucuuucuggagugacagcuguguggcugagggaga	NW_004801640.1:14271537..14271591:+
NW_004801701.1_21184	mau-new-23	71.6	138	112	0	26	yes	ugugaggggagaaaugaccgucu	uuggucuuuucuuuccucagg	ugugaggggagaaaugaccgucuuuuauucugauugguuggucuuuucuuuccucagg	NW_004801701.1:6678943..6679001:+
NW_004801724.1_23548	mau-new-24	1	138	138	0	0	yes	gagggcggggggagacac	gucuuuucaacuuaug	gagggcggggggagacacuuuuugcaaaaugugucuuuucaacuuaug	NW_004801724.1:1690379..1690427:+
NW_004801617.1_6497	mau-new-25	0.3	138	138	0	0	yes	auuugucugguuaauucc	caugcuaaccccaaacuug	auuugucugguuaauuccacuaaugaaugagauucuggcaugcuaaccccaaacuug	NW_004801617.1:16338875..16338932:-
NW_004801786.1_27307	mau-new-26	70.1	135	133	0	2	yes	cuacccauugcauauuggaguug	accuccuaugugcauggauu	cuacccauugcauauuggaguugugaauucucaaaacaccuccuaugugcauggauu	NW_004801786.1:2048583..2048640:-
NW_004801804.1_28053	mau-new-27	2.1	128	128	0	0	yes	cugagcucucgcuggccc	ggcacggagcaacagca	ggcacggagcaacagcagcacugagcucucgcuggccc	NW_004801804.1:1835827..1835865:+
NW_004801728.1_23922	mau-new-28	2.7	116	92	0	24	yes	ccagauguagaaguaaauaua	uauauuuacuucuauaucuagc	uauauuuacuucuauaucuagcaugugcuuuguuugccagauguagaaguaaauaua	NW_004801728.1:5219334..5219391:-
NW_004801694.1_20005	mau-new-29	1.9	103	103	0	0	yes	cacagagcuuugccccugacc	ucagcagcaaagcccugcaaa	cacagagcuuugccccugaccccaaguaugucagcagcaaagcccugcaaa	NW_004801694.1:5572803..5572854:-
NW_004801696.1_20169	mau-new-30	2.7	100	100	0	0	yes	cgcggcccccuccuccuc	ggagagggggugcuag	ggagagggggugcuaggugggcucccauccccaacccgcggcccccuccuccuc	NW_004801696.1:2621758..2621812:+
NW_004801676.1_17510	mau-new-31	2	94	94	0	0	yes	ucuggccucuguacccacaggag	cucaugugggucucuggccucugu	ucuggccucuguacccacaggaguggguucuucugucucucaugugggucucuggccucugu	NW_004801676.1:6316592..6316654:+
NW_004801616.1_5804	mau-new-32	44.6	85	84	0	1	yes	cccuggugaccugcgauagagg	cucuaucgcaggcccagauu	cccuggugaccugcgauagaggaguguucaaauuacaucccuccucuaucgcaggcccagauu	NW_004801616.1:4666592..4666655:+
NW_004801612.1_4429	mau-new-33	40.6	77	28	0	49	yes	cgagagcagcgagaaugacuuu	agucaacuugauuugcucuccgu	cgagagcagcgagaaugacuuuuuccuucaaaagaaaagucaacuugauuugcucuccgu	NW_004801612.1:18518882..18518942:-
NW_004801613.1_4896	mau-new-34	2.6	77	77	0	0	yes	ucuucccgucugccccgcagu	ggcggggcugggagagu	ggcggggcugggagagucagagcgggggcagccguagaaugggugcucaaguguccucuucccgucugccccgcagu	NW_004801613.1:11232962..11233039:-
NW_004801621.1_7247	mau-new-35	2.1	69	69	0	0	yes	ucaggccacgcccaucgugac	cacuguggaaguggacuuugagg	cacuguggaaguggacuuugaggucucuuauaugcucaggccacgcccaucgugac	NW_004801621.1:13749627..13749683:+
NW_004801645.1_13522	mau-new-36	35.7	67	56	0	11	yes	ucugguaagaguggcagucgga	augcugacauauuuacuagagg	augcugacauauuuacuagagggugaaaucaacaaccuucugguaagaguggcagucgga	NW_004801645.1:14936344..14936404:-
NW_004801667.1_16537	mau-new-37	2.4	67	67	0	0	yes	ugugcuacuacccuccagcuaca	aagcugguugugguggcauaug	ugugcuacuacccuccagcuacaguuaagaaauguuuuuaagcugguugugguggcauaug	NW_004801667.1:11636091..11636152:-
NW_004801691.1_19513	mau-new-38	35.5	66	39	0	27	yes	agugucaccacccagcucagg	cugggcugucuguggcacc	agugucaccacccagcucaggcuuuggggaagagcaccugggcugucuguggcacc	NW_004801691.1:9166809..9166865:-
NW_004801607.1_2599	mau-new-39	34.5	66	63	0	3	yes	uugcaaacuuggaaaaguauug	uugcuuuuccuaagcuuacagggu	uugcuuuuccuaagcuuacagggugugaucauaaacuaguaucuugcaaacuuggaaaaguauug	NW_004801607.1:9496821..9496886:+
NW_004801815.1_28340	mau-new-40	29.7	63	57	0	6	no	ugugccaucugucuccgcagg	uuaguggagagaguuggcuuuga	uuaguggagagaguuggcuuugaggcauguccccacacuucugugccaucugucuccgcagg	NW_004801815.1:953082..953144:-
NW_004801770.1_26539	mau-new-41	1.7	61	61	0	0	yes	agagucuggcauuuaguacacu	ugugcaagaugccaggcuaaug	agagucuggcauuuaguacacuacauaauaaggagaugugcaagaugccaggcuaaug	NW_004801770.1:3546067..3546125:-
NW_004801631.1_10211	mau-new-42	2.7	58	58	0	0	yes	ugggaagaggcggggaggg	cccccgauuccccuc	cccccgauuccccucgcgccguggcgccgcggugcgugugggaagaggcggggaggg	NW_004801631.1:4229969..4230026:+
NW_004801633.1_10995	mau-new-43	23.4	57	52	0	5	no	aacuugauuauuggcaucuuug	aaggagcugauaucaggaaga	aacuugauuauuggcaucuuugauuugagcaccaaaggagcugauaucaggaaga	NW_004801633.1:9759890..9759945:-
NW_004801690.1_19173	mau-new-44	2.4	57	57	0	0	yes	uuuuggacuccgagcgucgcag	acgacgcacggguccccgggaacu	acgacgcacggguccccgggaacugugcauacaguuuuggacuccgagcgucgcag	NW_004801690.1:4711499..4711555:+
NW_004801832.1_29034	mau-new-45	30.1	56	54	0	2	yes	cgucuccaccccaccccgcaga	gugggguggagguggggagaccac	gugggguggagguggggagaccacugcccccucgucuccauggcgucuccaccccaccccgcaga	NW_004801832.1:352841..352906:-
NW_004801627.1_9077	mau-new-46	29	56	47	0	9	yes	gugggacagaggacagaagauau	ccucuucugccucaguuuccccagc	ccucuucugccucaguuuccccagcagaaccaugcuuucugugggacagaggacagaagauau	NW_004801627.1:4958724..4958787:+
NW_004801652.1_14508	mau-new-47	0.3	55	55	0	0	yes	acccggcuguccucugcca	ucuguucagcuugugggugu	ucuguucagcuuguggguguuccugauacccggcuguccucugcca	NW_004801652.1:7133909..7133955:-
NW_004801740.1_24604	mau-new-48	30.1	54	42	0	12	yes	ccgccgauggcgggagggcggc	ugcccucccgccaucggcuga	ugcccucccgccaucggcugacgacgucugcucgcguccgccgauggcgggagggcggc	NW_004801740.1:5447488..5447547:-
NW_004801658.1_15249	mau-new-49	23.1	50	37	0	13	no	augcccauggccgguggcacc	ugacauugguccaugggcag	augcccauggccgguggcaccaguucuaaugugacauugguccaugggcag	NW_004801658.1:10562584..10562635:-
NW_004801720.1_23144	mau-new-50	1.6	50	42	0	8	yes	uacugcuguacagggaccuuaga	aguggucugcugagcagcagagu	aguggucugcugagcagcagaguggguaugaacuccauacugcuguacagggaccuuaga	NW_004801720.1:2593113..2593173:-
NW_004801694.1_19934	mau-new-51	2.3	47	47	0	0	yes	cggggucggggguggggu	uccaccugcucucucccugaa	cggggucgggggugggguuacacacuccaccugcucucucccugaa	NW_004801694.1:1604829..1604875:+
NW_004801628.1_9539	mau-new-52	2.2	43	43	0	0	yes	uuccuggccaguacuccaaacc	cuuggagcacuagccaggaacu	cuuggagcacuagccaggaacuuccaagguuccuggccaguacuccaaacc	NW_004801628.1:4183843..4183894:+
NW_004801696.1_20234	mau-new-53	1.6	43	43	0	0	yes	auuaggguggcagagcca	gguuuguaccuuuucug	auuaggguggcagagccaggcuggucucugaacuacaggccagccaggguuuguaccuuuucug	NW_004801696.1:8012091..8012155:+
NW_004801661.1_15704	mau-new-54	1.1	42	42	0	0	yes	ugagguaguagguugugg	aagucaucuugcuguuuugcc	aagucaucuugcuguuuugcccaggugagguaguagguugugg	NW_004801661.1:3817849..3817892:-
NW_004817873.1_31823	mau-new-55	3	40	29	0	11	yes	agugggucucuggccaaggucu	agaccuuggccagagacucacu	agugggucucuggccaaggucugugauuguggggacaacagaccuuggccagagacucacu	NW_004817873.1:1178..1239:+
NW_004815643.1_31716	mau-new-56	3	40	29	0	11	yes	agugggucucuggccaaggucu	agaccuuggccagagacucacu	agugggucucuggccaaggucugugauuguggggacaacagaccuuggccagagacucacu	NW_004815643.1:1354..1415:-
NW_004801624.1_8311	mau-new-57	3	39	39	0	0	yes	gagccgccgccgcccccu	uggguuucugcggggcucgc	uggguuucugcggggcucgcucccgggccuggcugcgagccgccgccgcccccu	NW_004801624.1:7609764..7609818:+
NW_004801852.1_29616	mau-new-58	2.5	38	38	0	0	yes	ccucccccgccgccggcg	ccggcagcggggaggaa	ccucccccgccgccggcgguggcccccaacuaauccaaagcggugucuccccggcagcggggaggaa	NW_004801852.1:561704..561771:+
NW_004801705.1_21688	mau-new-59	2.4	38	35	0	3	yes	agccacaagcugagcaugcugu	cgcgccagcacuguggccuacc	agccacaagcugagcaugcugucuggugaguuagagcagcgcgccagcacuguggccuacc	NW_004801705.1:4261617..4261678:+
NW_004801705.1_21697	mau-new-60	19.7	36	23	0	13	yes	ugcugacccagccccucccccca	uggggagggccuuugggucaagcug	uggggagggccuuugggucaagcugaguuuaccugcccucugcugacccagccccucccccca	NW_004801705.1:4870495..4870558:+
NW_004801609.1_3402	mau-new-61	16.4	36	34	0	2	no	aucgcguagcgcggcgcuucg	agcgccccgcgacgcggcccg	agcgccccgcgacgcggcccgggaggacggaucgcguagcgcggcgcuucg	NW_004801609.1:3796369..3796420:-
NW_004801769.1_26425	mau-new-62	1.8	35	35	0	0	yes	agccccaagcagugucaggc	cugacacugauuggguaacc	agccccaagcagugucaggcaagagggaauucaugccugacacugauuggguaacc	NW_004801769.1:1661554..1661610:-
NW_004801624.1_8602	mau-new-63	18.9	34	29	0	5	yes	ccugccccccuucccuguaga	aacgggguaaggggggcagagcc	aacgggguaaggggggcagagcccagccugagcccugccccccuucccuguaga	NW_004801624.1:16143176..16143230:-
NW_004801792.1_27583	mau-new-64	12.1	34	32	0	2	no	uuuggagguaauuagcagcaug	ugcugucagucaccuucagau	uuuggagguaauuagcagcaugacuacuuuugccacugcugucagucaccuucagau	NW_004801792.1:2304308..2304365:-
NW_004801613.1_4492	mau-new-65	1.7	33	33	0	0	yes	acgaccuaggaggcugcu	augccucaguaccuaggucagua	acgaccuaggaggcugcuuaugccucaguaccuaggucagua	NW_004801613.1:2034539..2034581:+
NW_004801858.1_29688	mau-new-66	17	31	22	0	9	yes	uguagaucuccaugcauguaga	uucacgcauguagauuuccaug	uucacgcauguagauuuccaugcauguagguuuucacgcauguagaucuccaugcauguaga	NW_004801858.1:968073..968135:-
NW_004801845.1_29510	mau-new-67	17	30	14	0	16	yes	ccacuugcugucucuccccagg	ucaggggagggagagcaacuugga	ucaggggagggagagcaacuuggaucuguggccucugacucccacuugcugucucuccccagg	NW_004801845.1:210904..210967:-
NW_004801651.1_14372	mau-new-68	2.1	30	30	0	0	yes	gugguuaucacgucugcu	aggaugcugggaggcccga	aggaugcugggaggcccgaaagugguuaucacgucugcu	NW_004801651.1:10931957..10931996:-
NW_004801605.1_2114	mau-new-69	16	28	27	0	1	yes	aucgguaccuaguaagaucucu	agaucuuaguagguaccgcuga	agaucuuaguagguaccgcugaccaugcccaaaucaucgguaccuaguaagaucucu	NW_004801605.1:47929079..47929136:-
NW_004801611.1_4195	mau-new-70	14.9	28	17	0	11	yes	acuaagaguguuggauccugagu	ucaguucugccacucuuagcca	acuaagaguguuggauccugagucaaaccaccugcuuauggagcucaguucugccacucuuagcca	NW_004801611.1:13102339..13102405:-
NW_004801624.1_8075	mau-new-71	2.2	28	15	0	13	yes	cccacagcccuuuaucccacagg	uuggggugggggccuguaggcc	uuggggugggggccuguaggccacucccucuccucuggugcagccccacagcccuuuaucccacagg	NW_004801624.1:1005221..1005288:+
NW_004801637.1_11847	mau-new-72	14.4	25	18	0	7	yes	ucucugcugggaaucuguagcu	cacagauuccuggcagagagc	cacagauuccuggcagagagcaugccacaggagcccucacagcucucugcugggaaucuguagcu	NW_004801637.1:13274200..13274265:+
NW_004801702.1_21313	mau-new-73	0.8	24	24	0	0	yes	cagccuggacuacaauuu	aauguaaguuuaaggccagu	aauguaaguuuaaggccagucugaguuccauugggaguucauggccagccuggacuacaauuu	NW_004801702.1:4293303..4293366:+
NW_004801677.1_17701	mau-new-74	2.2	23	23	0	0	yes	aaucaggagugucuggccucugg	aggggccaguaauccuguaaag	aaucaggagugucuggccucuggcucuguagcuaggggccaguaauccuguaaag	NW_004801677.1:1772564..1772619:-
NW_004801684.1_18512	mau-new-75	1.9	23	23	0	0	yes	uccuggaaagcgagagaggacc	uccaucuccucuccagugcuaucaag	uccuggaaagcgagagaggaccuccacagcuagcugucucagugggguccaucuccucuccagugcuaucaag	NW_004801684.1:9780216..9780289:+
NW_004801695.1_20117	mau-new-76	1.9	23	23	0	0	yes	cuaguauuacuuugcagcugga	caguugcucagugcuacuaaag	caguugcucagugcuacuaaaggaagaaacgacaucccuaguauuacuuugcagcugga	NW_004801695.1:7621217..7621276:+
NW_004801654.1_14779	mau-new-77	1.8	23	23	0	0	yes	aaugagacucagugacuugcu	caggucugaugucucauucu	aaugagacucagugacuugcuugugcacucggcaagcaggucugaugucucauucu	NW_004801654.1:2342969..2343025:-
NW_004801835.1_29097	mau-new-78	13.2	22	16	0	6	yes	agugccagugcuggugccagugg	accgguaccaguguugguacug	accgguaccaguguugguacugguggcagugccagugccagugcuggugccagugg	NW_004801835.1:136832..136888:+
NW_004801641.1_12647	mau-new-79	8.8	22	19	0	3	no	uucucacugcagucucccuuagg	uuuggggagaccucuggagaga	uuuggggagaccucuggagagacccccaggacugguucucacugcagucucccuuagg	NW_004801641.1:15462122..15462180:+
NW_004801733.1_24290	mau-new-80	2.7	22	14	0	8	yes	caccccacgugcauggcacaga	ugccaugcacguggggugg	ugccaugcacguggggugggaaucacuacccaccucuagcccaccccacgugcauggcacaga	NW_004801733.1:5959751..5959814:-
NW_004801608.1_3078	mau-new-81	1	22	22	0	0	yes	cagagcaauguuaaaagggg	cuuuuuaacagagcacugac	cuuuuuaacagagcacugaccucuauuaucaccugaaguaaaacaaggaauaacagagcaauguuaaaagggg	NW_004801608.1:23540043..23540116:-
NW_004801839.1_29235	mau-new-82	0.9	22	22	0	0	yes	acuggcugucagaugguuuu	uaccaguccuaacugccaaaug	acuggcugucagaugguuuuguaccaguccuaacugccaaaug	NW_004801839.1:684492..684535:-
NW_004801660.1_15491	mau-new-83	1.5	20	20	0	0	yes	uucucuacagaugagacuggag	ucaguccccucugacauagaauu	ucaguccccucugacauagaauuugagguugauaaaauucucuacagaugagacuggag	NW_004801660.1:9498664..9498723:+
NW_004801630.1_10068	mau-new-84	1.1	20	20	0	0	yes	cagugccuuguugaaauc	uuuaaacauggaucacuggu	cagugccuuguugaaaucuauuuaaacauggaucacuggu	NW_004801630.1:13308099..13308139:+
NW_004801761.1_25878	mau-new-85	7.7	19	13	0	6	no	gccgccgaggugaguguccc	aggcucacaggucgggggc	gccgccgaggugagugucccgucuccaggcucacaggucgggggc	NW_004801761.1:3418278..3418323:+
NW_004801671.1_16939	mau-new-86	1.9	19	19	0	0	yes	cuuggcucugugacuuccc	gugcuccacagggccacuuc	gugcuccacagggccacuucccuuggcucugugacuuccc	NW_004801671.1:8209202..8209242:+
NW_004801682.1_18315	mau-new-87	1.3	19	19	0	0	yes	uaaccacacuugcugagagcu	cugaaagcaacuguggucugg	uaaccacacuugcugagagcuguuuggcuuauaaaauauggcugaaagcaacuguggucugg	NW_004801682.1:4309515..4309577:-
NW_004801613.1_4617	mau-new-88	1.1	19	19	0	0	yes	ugcaugagacucuuuccugaac	ccaggagagagcaccauggaca	ccaggagagagcaccauggacauguacauaugugcaugagacucuuuccugaac	NW_004801613.1:11197081..11197135:+
NW_004801643.1_13080	mau-new-89	0.9	19	19	0	0	yes	uaucacauuaaauggacugcu	auguccauccaaugugguuuc	auguccauccaaugugguuucaaggucccacugcugcucuguaucacauuaaauggacugcu	NW_004801643.1:4089457..4089519:-
NW_004801713.1_22257	mau-new-90	10.7	18	12	0	6	yes	gacauuggggcugcucuguucc	ugcagagcagcccugaugauggu	ugcagagcagcccugaugaugguagggacaaugaauacgugcugacacugacauuggggcugcucuguucc	NW_004801713.1:252274..252345:+
NW_004801643.1_13015	mau-new-91	8.1	18	15	0	3	yes	caaccacucuguaccacaugaa	acauugugguacaaagugcugguu	acauugugguacaaagugcugguucuaugucucuacauuuaacaaccacucuguaccacaugaa	NW_004801643.1:6418705..6418769:+
NW_004801760.1_25822	mau-new-92	5.5	18	10	0	8	no	uuuccuccacuguucucucagg	uaugagaacuuggggguagaaa	uaugagaacuuggggguagaaaggaaggcacuggcacucaaccuuuccuccacuguucucucagg	NW_004801760.1:2846118..2846183:-
NW_004804624.1_30955	mau-new-93	2.4	18	18	0	0	yes	uauggacugugggcuucucaggg	cugaaccccuacauccacagu	uauggacugugggcuucucagggaggugaagcacuaacccugaaccccuacauccacagu	NW_004804624.1:7105..7165:-
NW_004804623.1_30954	mau-new-94	2.4	18	18	0	0	yes	uauggacugugggcuucucaggg	cugaaccccuacauccacagu	uauggacugugggcuucucagggaggugaagcacuaacccugaaccccuacauccacagu	NW_004804623.1:3117..3177:+
NW_004801668.1_16577	mau-new-95	4.6	17	14	2	1	no	aggcggacggaguagaua	aucgugacgcaguuagccu	aucgugacgcaguuagccucucuagacucaggcgcgcagaacgccagcgccuugaauuucauaggcggacggaguagaua	NW_004801668.1:7265007..7265087:+
NW_004801608.1_2942	mau-new-96	2.7	17	17	0	0	yes	uguggaccucacagaaugucu	acauucugugagguccacaca	uguggaccucacagaaugucuguugguaugggaugggacauucugugagguccacaca	NW_004801608.1:17841495..17841553:+
NW_004802092.1_30448	mau-new-97	2.4	17	17	0	0	yes	cagauacgugggaucucucccu	ggagagaucucacguauccaca	ggagagaucucacguauccacaacacagaccauguugcagauacgugggaucucucccu	NW_004802092.1:10234..10293:-
NW_004801659.1_15275	mau-new-98	2.1	17	17	0	0	yes	gcagaugaggaggaagac	cuuccucccaaaaauguuu	cuuccucccaaaaauguuuuucaagaauuggucaaugccagcucagaaggcuggcagacagcuaggauagcagaugaggaggaagac	NW_004801659.1:4982942..4983029:+
NW_004801659.1_15343	mau-new-99	2.6	16	16	0	0	yes	uguaggagaguuaaagagaugg	aucuuuuuagcucuucuagagc	aucuuuuuagcucuucuagagcauuuuaaaauuacuguaggagaguuaaagagaugg	NW_004801659.1:11787185..11787242:+
NW_004801660.1_15546	mau-new-100	7.4	15	14	0	1	yes	ucuguauugugaauggggaga	uaccccauguacaccucaga	uaccccauguacaccucagacuaggccauugugcccggucuguauugugaauggggaga	NW_004801660.1:8400851..8400910:-
NW_004801674.1_17351	mau-new-101	2	15	15	0	0	yes	uugguccucuccuccucggc	uggggaggggagcaccaugu	uggggaggggagcaccauguucuugacuugguccucuccuccucggc	NW_004801674.1:8368335..8368382:+
NW_004801620.1_7095	mau-new-102	2	14	14	0	0	yes	uaaacccuggagaaaugcugucc	acacauuucucuuggguuuuggg	uaaacccuggagaaaugcuguccuucaacucuggacacauuucucuuggguuuuggg	NW_004801620.1:4192898..4192955:-
NW_004801641.1_12645	mau-new-103	1.2	14	14	0	0	yes	gcagccaacucugacaaccugagu	ugagguugacaagauggcucagcaa	ugagguugacaagauggcucagcaaguaaacacgcuugcagccaacucugacaaccugagu	NW_004801641.1:15437849..15437910:+
NW_004801686.1_18632	mau-new-104	2.6	13	13	0	0	yes	cuuggcaccugguaagcacuca	agugccugcuacgugccuaggca	cuuggcaccugguaagcacucaguaaauccuugaugagugccugcuacgugccuaggca	NW_004801686.1:819612..819671:+
NW_004801694.1_20048	mau-new-105	2.5	13	13	0	0	yes	ugacuccuaugcucccgccagg	uggggggaguuuagggguggga	uggggggaguuuaggggugggauuuauaggaaagugcccugacuccuaugcucccgccagg	NW_004801694.1:8504965..8505026:-
NW_004801624.1_8432	mau-new-106	1.9	13	13	0	0	yes	auuuuagcauucagaaggc	cuuucacaucuaagaugg	cuuucacaucuaagauggggguaguagccaagcauggugcacaccuuucauuuuagcauucagaaggc	NW_004801624.1:232545..232613:-
NW_004801651.1_14380	mau-new-107	7.6	12	10	0	2	yes	ucagcugcggagucggggaga	uuccuaauucuucagcucggag	uuccuaauucuucagcucggaggccucagaacucucucagcugcggagucggggaga	NW_004801651.1:11601157..11601214:-
NW_004801733.1_24255	mau-new-108	2.6	12	8	0	4	yes	caccccacgugcauggcac	ugccaugcacguggggugg	ugccaugcacguggggugggcuagagguggguagugauucccaccccacgugcauggcac	NW_004801733.1:5959756..5959816:+
NW_004801805.1_28095	mau-new-109	1.5	12	12	0	0	yes	ucuguggcucuucauugacaucu	agucagugcuagccaccugcu	ucuguggcucuucauugacaucugugauaccuaucagcauaucagagucagugcuagccaccugcu	NW_004801805.1:511621..511687:-
NW_004801635.1_11520	mau-new-110	1.3	12	12	0	0	yes	caagagagauuuguaaugccc	gcauuacauaucucucuuauc	gcauuacauaucucucuuaucaaaagagacaagagagauuuguaaugccc	NW_004801635.1:11484171..11484221:-
NW_004801773.1_26638	mau-new-111	1.2	12	12	0	0	yes	ggggggguagcucagugg	ccuucuguugcuccucuau	ccuucuguugcuccucuaucauuuccagcauuuagccucauuuaaaacaagcuacaugaggauggggggguagcucagugg	NW_004801773.1:2778107..2778188:-
NW_004801702.1_21323	mau-new-112	3.1	11	8	0	3	no	cuacccuucuccaucccagcagg	acugggaugugagggucggucu	acugggaugugagggucggucuaaggccuuuaccccaacuggcuacccuucuccaucccagcagg	NW_004801702.1:5344758..5344823:+
NW_004801680.1_18039	mau-new-113	2.6	11	5	0	6	no	uucuuuggggaagcuuuagaau	uacuggagccucccaaagaucu	uacuggagccucccaaagaucuggauuccaguagguucuuuggggaagcuuuagaau	NW_004801680.1:6463880..6463937:+
NW_004801652.1_14456	mau-new-114	2	11	11	0	0	yes	cacuggccugagcaugugcuu	gcagcugcugagguuagaagca	cacuggccugagcaugugcuucaaugagaagcagcugcugagguuagaagca	NW_004801652.1:12426294..12426346:+
NW_004801661.1_15636	mau-new-115	1.7	11	11	0	0	yes	cuggcagcugaggaagga	cagccucacaaggccacggg	cuggcagcugaggaaggagcuggcgcuucagccucacaaggccacggg	NW_004801661.1:9255255..9255303:+
NW_004801746.1_24953	mau-new-116	1.6	11	10	0	1	yes	agcacagaaauacggauccag	cugggaccgcaugguucugugcc	cugggaccgcaugguucugugccucgagccuuucauggagcacagaaauacggauccag	NW_004801746.1:1429614..1429673:+
NW_004801687.1_18810	mau-new-117	1.4	11	10	1	0	yes	gcagacacggcauggcug	gccugcuccucaccgccuucac	gcagacacggcauggcuguggguggcaagcaggccgcccaccucagccugcuccucaccgccuucac	NW_004801687.1:3625078..3625145:+
NW_004801687.1_18910	mau-new-118	1.3	11	8	0	3	yes	agagcacuguuuguuccacagg	uggcacaagcagcucagucugag	uggcacaagcagcucagucugagauuauauagccucagagcacuguuuguuccacagg	NW_004801687.1:8514888..8514946:-
NW_004801752.1_25480	mau-new-119	0.9	11	11	0	0	yes	aaaggaaagaacuuucaaagg	uuugaaacuugucuuccucuuug	uuugaaacuugucuuccucuuugucuuaauaacaaaaggaaagaacuuucaaagg	NW_004801752.1:3024992..3025047:-
NW_004801698.1_20670	mau-new-120	5.9	10	6	0	4	yes	acuccuuaccucucaguuuguc	caacuggugagggaaggcuagc	acuccuuaccucucaguuugucauguggggccaacuggugagggaaggcuagc	NW_004801698.1:1070901..1070954:+
NW_004801800.1_27959	mau-new-121	5.2	10	7	0	3	yes	uuaccaggaggcugagauuguac	cacaacucuguuuucugguagg	cacaacucuguuuucugguaggaguaacuauauacuuaacguuuuauauucuuaccaggaggcugagauuguac	NW_004801800.1:992834..992908:+
NW_004801673.1_17215	mau-new-122	2.7	10	9	0	1	no	auggucgccugcaagagcagc	ugcugauugcgagcugcccuuugg	ugcugauugcgagcugcccuuugggaguucugcggaccaaauggucgccugcaagagcagc	NW_004801673.1:2953429..2953490:+
NW_004801881.1_30028	mau-new-123	2.5	10	9	0	1	no	aggacagaggagagcgagcagcu	cuugcgucccuucucugcccauag	aggacagaggagagcgagcagcuggggugcuccugaccagcuugcgucccuucucugcccauag	NW_004801881.1:367683..367747:+
NW_004801794.1_27641	mau-new-124	2.3	10	8	1	1	no	acagaaggugcagucccug	gaggacaugcaaacugugggugcu	gaggacaugcaaacugugggugcuuaacgguugugcacaaggucagucaggagaguuccacagaaggugcagucccug	NW_004801794.1:521815..521893:+
NW_004801622.1_7479	mau-new-125	1.5	10	8	0	2	yes	uuccugggugaaccagucacug	gcugacugguucacacuugagua	gcugacugguucacacuugaguaagaaugcaagcacuuccugggugaaccagucacug	NW_004801622.1:7719461..7719519:+
NW_004801705.1_21685	mau-new-126	1.4	10	10	0	0	yes	ucugacccucucuguucccuucc	acuccuagggggugagggucauuca	acuccuagggggugagggucauucacuagcagcacugucugacccucucuguucccuucc	NW_004801705.1:4083992..4084052:+
NW_004801724.1_23552	mau-new-127	1.3	10	10	0	0	yes	acuuguacagacuggggacc	ucccucaccuucaaguac	ucccucaccuucaaguaccacuuguacagacuggggacc	NW_004801724.1:2032155..2032194:+
NW_004801732.1_24208	mau-new-128	0.9	3317	3317	0	0	yes	aauggcgccacuaggguugugc	acagccuacacagcuauacuca	aauggcgccacuaggguugugcagugcacagccuacacagcuauacuca	NW_004801732.1:1927563..1927612:+
NW_004801617.1_6356	mau-new-129	2.2	123	123	0	0	yes	uaugcaagggcaagcucucu	agagguuauccuuuguguguu	agagguuauccuuuguguguuugcuauacgcgaaaugaauaugcaagggcaagcucucu	NW_004801617.1:6112812..6112871:-
NW_004801606.1_2191	mau-new-130	2.5	88	87	1	0	yes	ucgugucuuguguugcagccgg	ggcucacaggacucgaug	ggcucacaggacucgaugcgggguccucgggcuacaacacaggacccgggcgcugcucugaccccucgugucuuguguugcagccgg	NW_004801606.1:11767807..11767894:+
NW_004801663.1_16046	mau-new-131	1.2	86	86	0	0	yes	ugaggugaagcacuguagg	uaauggguuuuuaccucaaa	uaauggguuuuuaccucaaagguucugaggugaagcacuguagg	NW_004801663.1:6681468..6681512:-
NW_004801661.1_15626	mau-new-132	2.1	50	50	0	0	yes	uagguaguuucguguuguugggc	cacaacgacauucaaccgccugau	uagguaguuucguguuguugggccuggcuuucugaacacaacgacauucaaccgccugau	NW_004801661.1:8643532..8643592:+
NW_004801721.1_23282	mau-new-133	2.8	33	33	0	0	yes	ucuguucuguguccuccugaca	ucagaggcacagaauuaggcc	ucagaggcacagaauuaggcccgaccuacgcugggacagggucuguucuguguccuccugaca	NW_004801721.1:5743713..5743776:-
NW_004801831.1_28970	mau-new-134	2.4	31	31	0	0	yes	ugagguugguguacuguguguga	acacacagucaccaucuucgaa	ugagguugguguacugugugugaguauacauauuuaucacacacagucaccaucuucgaa	NW_004801831.1:934717..934777:+
NW_004801882.1_30079	mau-new-135	2.7	14	14	0	0	yes	guuccugcugaacugagccag	guuucagcucaguaggcacag	guuccugcugaacugagccagugcacugggaucaacuguuucagcucaguaggcacag	NW_004801882.1:632106..632164:-
NW_004801617.1_6363	mau-new-136	8.1	13	9	0	4	yes	agagguuuucugggucucuguuu	aacacacccagcuaaccuuuuuu	agagguuuucugggucucuguuucuuugaugagaaugaaacacacccagcuaaccuuuuuu	NW_004801617.1:6124873..6124934:-
NW_004801682.1_18328	mau-new-137	1.5	13	13	0	0	yes	agcaaagugcuggagacc	uucagaacuuugcuga	uucagaacuuugcugacccacuaaugggcccagcaaagugcuggagacc	NW_004801682.1:7502867..7502916:-
NW_004801604.1_1305	mau-new-138	1.4	12	12	0	0	yes	ucagugcacuacagacauu	ugucaccucacagugcucugaag	ucagugcacuacagacauuuaaccuaccugugucaccucacagugcucugaag	NW_004801604.1:55544263..55544316:-
NW_004801786.1_27301	mau-new-139	5.5	11	8	0	3	yes	cuuagguucgauucucagcccc	agcugggaauguagccuaagggu	agcugggaauguagccuaaggguaaaguucucggcuuccgugcacaaggccuuagguucgauucucagcccc	NW_004801786.1:1883082..1883154:+
