# Supplementary material for: Comprehensive Transcriptome Analyses of the Fructose-Fed Syrian Golden Hamster Liver Provides Novel Insights into Lipid Metabolism
Source: PLoS One. 2016 Sep 2;11(9):e0162402. doi: 10.1371/journal.pone.0162402 (PMC5010245; doi:10.1371/journal.pone.0162402)
Supplement: S5 Table — 1,Differential expressed coding genes. 2, Differential expressed lncRNAs. (XLSX) [file pone.0162402.s011.xlsx]

## Sheet: Table S4
Table S5 Differentially expressed coding genes and lncRNAs
1， Differentially expressed coding genes
gene		locus	sample_1	sample_2	status	value_1	value_2	log2(fold_change)	test_stat	p_value
Pdk4	Pdk4	NW_004801743.1:2038119-2047884	CON	HFD	OK	0.868764	9.45101	3.44343	-5.54823	2.88581e-08
LOC101827556	Cyp2g1	NW_004801832.1:995527-1007800	CON	HFD	OK	1.98212	12.2927	2.63268	-5.60897	2.03538e-08
Acot2	Acot2	NW_004801639.1:861-3313	CON	HFD	OK	5.1125	30.7255	2.58734	-6.03921	1.54875e-09
Clca4	Clca4	NW_004801722.1:2946750-2971661	CON	HFD	OK	0.483757	2.43474	2.33141	-3.78509	0.000153655
Lcn2	Lcn2	NW_004801898.1:443423-447544	CON	HFD	OK	12.1467	59.8324	2.30036	-6.00824	1.87549e-09
Grid2ip	Grid2ip	NW_004801699.1:2300470-2333589	CON	HFD	NOTEST	0.0953491	0.455792	2.25709	-2.40266	0.0162764
Dmbt1	Dmbt1	NW_004801604.1:67642219-67681239	CON	HFD	OK	1.25809	6.00493	2.25491	-3.93463	8.33263e-05
Pir	Pir	NW_004801648.1:6300178-6415330	CON	HFD	OK	2.45301	11.5662	2.23729	-3.51613	0.000437888
LOC101843938	Gstt2b	NW_004801628.1:4174944-4182310	CON	HFD	OK	66.1606	255.706	1.95044	-5.8815	4.06566e-09
Slc13a2	Slc13a2	NW_004801671.1:9003590-9027704	CON	HFD	OK	0.955825	3.46746	1.85906	-3.49086	0.000481467
Slc5a10	Slc5a10	NW_004801614.1:15292136-15341023	CON	HFD	OK	0.516517	1.80458	1.80477	-2.88665	0.00389372
Plin2	Plin2	NW_004803842.1:55-7119	CON	HFD	OK	207.969	724.099	1.79982	-5.45446	4.91221e-08
LOC101844652	Cyp4a10	NW_004801635.1:6338341-6441000	CON	HFD	OK	108.488	353.173	1.70284	-4.63745	3.52727e-06
Gnai1	Gnai1	NW_004801709.1:5587374-5666657	CON	HFD	OK	0.563906	1.80402	1.67769	-2.57736	0.00995585
Lrrc3	Lrrc3	NW_004801628.1:2350730-2352651	CON	HFD	OK	2.64391	7.75978	1.55334	-3.37761	0.000731188
Ctgf	Ctgf	NW_004801608.1:8418904-8422058	CON	HFD	OK	0.939015	2.74426	1.5472	-3.13092	0.00174261
Prom1	Prom1	NW_004801619.1:10580960-10669860	CON	HFD	OK	0.807888	2.29582	1.50679	-2.87319	0.00406356
LOC101828984	null	NW_004801631.1:6369695-6420225	CON	HFD	OK	1.86168	5.20739	1.48396	-2.91639	0.00354103
Lrrc2	Lrrc2	NW_004801654.1:6376243-6393857	CON	HFD	OK	1.20022	3.28187	1.45121	-2.03504	0.0418465
Dbp	Dbp	NW_004801779.1:1113907-1118793	CON	HFD	OK	5.35418	14.4141	1.42875	-2.99446	0.00274934
Scgb3a1	Scgb3a1	NW_004801634.1:2254562-2255912	CON	HFD	OK	6.13315	16.0701	1.38968	-2.19731	0.0279983
Cidec	Cidec	NW_004801609.1:10051941-10063014	CON	HFD	OK	28.3856	70.8529	1.31967	-4.09431	4.23427e-05
Cntnap1	Cntnap1	NW_004801624.1:20354171-20369892	CON	HFD	OK	0.48926	1.21918	1.31724	-2.81188	0.00492526
Steap4	Steap4	NW_004801762.1:946185-965741	CON	HFD	OK	2.10948	5.09438	1.27202	-2.75012	0.00595728
LOC101842832	Sult1a1	NW_004801604.1:72031138-72033546	CON	HFD	OK	35.3899	85.05	1.26497	-3.8562	0.000115162
Plin1	Plin1	NW_004801680.1:5139964-5151686	CON	HFD	OK	1.39128	3.28899	1.24123	-2.56954	0.0101835
LOC101823194	Cyp4a12	NW_004801635.1:6633578-6647167	CON	HFD	OK	6.75934	15.9238	1.23623	-3.27966	0.0010393
Gramd1b	Gramd1b	NW_004801622.1:2738733-2901656	CON	HFD	OK	2.91836	6.69625	1.1982	-3.28158	0.00103228
Mmd	Mmd	NW_004801661.1:2671346-2755324	CON	HFD	OK	3.02125	6.8635	1.1838	-3.27016	0.00107488
LOC101843868	Gsta4	NW_004801645.1:9842783-9859084	CON	HFD	OK	109.513	243.022	1.14998	-3.71672	0.000201822
Fabp5	Fabp5	NW_004801612.1:19060987-19064562	CON	HFD	OK	158.644	349.392	1.13905	-3.54364	0.000394647
LOC101831418	Aim1l	NW_004801696.1:7243428-7263038	CON	HFD	OK	0.467507	1.02884	1.13796	-2.25705	0.0240048
LOC101822933	Cyp4b1	NW_004801635.1:6319724-6334661	CON	HFD	OK	84.7156	182.424	1.1066	-3.57348	0.000352263
Gck	Gck	NW_004801842.1:389815-402664	CON	HFD	OK	4.36431	9.265	1.08604	-2.70927	0.00674307
LOC101840643	Cyp26b1	NW_004801630.1:1655205-1675633	CON	HFD	OK	0.862042	1.82225	1.07989	-2.03552	0.0417986
LOC101829268	Gst	NW_004801668.1:8569885-8575402	CON	HFD	OK	158.96	329.047	1.04962	-3.09507	0.00196769
LOC101839568	Cyp1b1	NW_004801644.1:15031321-15035753	CON	HFD	OK	1.88934	3.88099	1.03854	-2.19614	0.0280819
Alas1	Alas1	NW_004801654.1:2332087-2343251	CON	HFD	OK	45.854	94.1705	1.03823	-3.08863	0.00201084
Pi4k2b	Pi4k2b	NW_004801619.1:1814239-1841774	CON	HFD	OK	8.27662	16.9605	1.03507	-2.76012	0.0057781
Map3k5	Map3k5	NW_004801608.1:12251014-12439906	CON	HFD	OK	0.85316	1.74188	1.02976	-2.58084	0.0098561
Gls2	Gls2	NW_004801697.1:3398840-3471702	CON	HFD	OK	84.7332	168.307	0.990099	-3.108	0.00188356
Fhl1	Fhl1	NW_004801775.1:514185-577185	CON	HFD	OK	1.16787	2.31427	0.986669	-2.08122	0.0374141
Per1	Per1	NW_004801614.1:8017669-8027251	CON	HFD	OK	2.4798	4.83276	0.962623	-2.37144	0.0177191
LOC101839253	Acot5	NW_004801822.1:1802976-1809693	CON	HFD	OK	9.44876	18.2432	0.949164	-2.6878	0.00719241
Mfsd2a	Mfsd2a	NW_004801770.1:174413-189035	CON	HFD	OK	5.81307	11.1804	0.943602	-2.66128	0.00778434
LOC101843633	Obp2a	NW_004801758.1:1644313-1648872	CON	HFD	OK	227.709	432.451	0.925343	-2.97279	0.00295104
Fads2	Fads2	NW_004801604.1:48335213-48372578	CON	HFD	OK	32.1989	61.097	0.924093	-2.83746	0.00454734
Abcd3	Abcd3	NW_004801672.1:6452006-6507824	CON	HFD	OK	100.344	189.116	0.914319	-2.84048	0.00450461
Slc19a1	Slc19a1	NW_004801628.1:3114431-3124431	CON	HFD	OK	29.386	55.3596	0.913704	-3.05483	0.00225189
Dlec1	Dlec1	NW_004801729.1:4775977-4826435	CON	HFD	OK	3.83668	7.17336	0.902792	-2.63362	0.00844796
Ehhadh	Ehhadh	NW_004801632.1:18303131-18332389	CON	HFD	OK	330.869	606.269	0.873697	-2.60517	0.00918277
Sulf2	Sulf2	NW_004801784.1:33119-113224	CON	HFD	OK	3.75134	6.83555	0.86565	-2.48653	0.0128996
LOC101824832	null	NW_004801604.1:52625973-52627326	CON	HFD	OK	43.8833	78.183	0.833184	-2.2896	0.0220448
Cenpf	Cenpf	NW_004801731.1:5800773-5842408	CON	HFD	OK	0.855211	1.52335	0.832894	-2.22465	0.0261045
Scd	Scd	NW_004801604.1:15055298-15071643	CON	HFD	OK	648.295	1154.22	0.832192	-2.37721	0.0174441
Ankub1	Ankub1	NW_004801681.1:2083569-2117126	CON	HFD	OK	8.45244	14.9584	0.823517	-2.43984	0.0146936
LOC101834849	null	NW_004801604.1:14899102-14909160	CON	HFD	OK	1919.35	3395.91	0.823182	-2.31337	0.0207021
Tnfrsf21	Tnfrsf21	NW_004801636.1:7063344-7130751	CON	HFD	OK	2.11927	3.74614	0.821841	-2.04532	0.0408237
Wwc1	Wwc1	NW_004801634.1:15865588-16021235	CON	HFD	OK	2.36151	4.14635	0.812135	-2.22709	0.0259414
Angptl4	Angptl4	NW_004801717.1:4326536-4333144	CON	HFD	OK	36.7353	64.1997	0.805399	-2.65234	0.00799368
LOC101835362	null	NW_004801604.1:14993304-15001584	CON	HFD	OK	227.826	394.496	0.792075	-2.42671	0.0152365
LOC101841420	null	NW_004801610.1:18211698-18219259	CON	HFD	OK	39.641	68.3231	0.785382	-2.49483	0.0126017
LOC101825889	Cyp2a8	NW_004801832.1:924353-932573	CON	HFD	OK	196.719	338.65	0.783658	-2.39613	0.0165693
Trpv4	Trpv4	NW_004801691.1:3115677-3155502	CON	HFD	OK	4.18054	7.14335	0.772911	-2.32251	0.0202052
Lgals3	Lgals3	NW_004801802.1:15638-19453	CON	HFD	OK	42.4365	72.3404	0.769494	-2.46353	0.0137578
LOC101840166	Dusp6	NW_004803430.1:7918-12150	CON	HFD	OK	9.95178	16.9595	0.769064	-2.47464	0.013337
LOC101843012	Acot4	NW_004801822.1:1827112-1832762	CON	HFD	OK	56.2794	95.6433	0.765056	-2.54811	0.0108308
LOC101836914	Cyp3a31	NW_004801699.1:459507-500043	CON	HFD	OK	1560.4	2641.09	0.75922	-2.18391	0.0289686
LOC101829921	Ahnak	NW_004801604.1:48890326-48900560	CON	HFD	OK	10.2721	17.3558	0.756685	-2.16477	0.0304055
Rab30	Rab30	NW_004801647.1:3289155-3373748	CON	HFD	OK	15.2775	25.5894	0.744138	-2.43322	0.014965
Hacl1	Hacl1	NW_004801678.1:5780133-5816448	CON	HFD	OK	78.571	130.617	0.733271	-2.43421	0.0149242
Bbox1	Bbox1	NW_004801605.1:13539206-13581909	CON	HFD	OK	5.18099	8.55292	0.723189	-1.99327	0.0462315
LOC101832451	Cyp4a14	NW_004801635.1:6485716-6502951	CON	HFD	OK	400.022	659.316	0.72089	-2.16916	0.0300703
Upp2	Upp2	NW_004801620.1:19042546-19077934	CON	HFD	OK	55.9265	92.0321	0.718604	-2.17681	0.0294948
Cd14	Cd14	NW_004801621.1:22823991-22831749	CON	HFD	OK	15.6072	25.5142	0.709085	-2.1673	0.0302118
Slc22a5	Slc22a5	NW_004801614.1:23057740-23084860	CON	HFD	OK	19.7076	32.0362	0.700948	-2.25997	0.0238233
Acot11	Acot11	NW_004801635.1:12805272-12853576	CON	HFD	OK	28.3015	45.8716	0.696723	-2.26727	0.0233735
Abcb4	Abcb4	NW_004801762.1:127194-176929	CON	HFD	OK	33.2199	53.821	0.69612	-2.25459	0.0241589
Rapgef4	Rapgef4	NW_004801605.1:51611295-51779693	CON	HFD	OK	5.76486	9.33282	0.695028	-2.22751	0.0259133
Fgl1	Fgl1	NW_004801611.1:16961536-16984857	CON	HFD	OK	93.1747	150.266	0.689511	-2.18949	0.0285612
Abhd5	Abhd5	NW_004801729.1:1669653-1695581	CON	HFD	OK	43.7308	69.449	0.667305	-2.16959	0.0300383
Acbd4	Acbd4	NW_004801624.1:19549270-19553821	CON	HFD	OK	20.6986	32.8063	0.664439	-2.16338	0.030512
Sdc4	Sdc4	NW_004801784.1:1781689-1798657	CON	HFD	OK	58.8825	92.8868	0.657635	-2.18425	0.0289442
Ddi2	Ddi2	NW_004801713.1:5798919-5835179	CON	HFD	OK	19.9977	31.3238	0.647427	-2.07256	0.0382135
Herpud1	Herpud1	NW_004801688.1:264342-274138	CON	HFD	OK	105.169	163.87	0.639849	-1.98524	0.0471173
Mbnl2	Mbnl2	NW_004801695.1:5478897-5547339	CON	HFD	OK	11.0655	17.1735	0.634117	-2.1094	0.03491
Gskip	Gskip	NW_004801617.1:10177620-10180499	CON	HFD	OK	40.9118	26.7345	-0.613812	2.03948	0.041402
Clcn2	Clcn2	NW_004801632.1:19093828-19107480	CON	HFD	OK	22.3938	14.3647	-0.640573	2.10783	0.0350454
Psmb9	Psmb9	NW_004801844.1:1011759-1016909	CON	HFD	OK	46.8745	29.969	-0.64533	2.00541	0.0449196
Slc26a6	Slc26a6	NW_004801654.1:4911714-4932285	CON	HFD	OK	53.6312	34.1843	-0.649739	2.09623	0.0360622
Entpd8	Entpd8	NW_004801758.1:2245620-2248980	CON	HFD	OK	54.834	34.4954	-0.668668	2.19348	0.0282731
Nr0b2	Nr0b2	NW_004801696.1:6753253-6756158	CON	HFD	OK	157.567	98.7435	-0.674203	1.98976	0.0466175
LOC101828258	Cyp51	NW_004807683.1:88-4961	CON	HFD	OK	42.0862	26.3577	-0.675125	2.06353	0.0390619
Dbn1	Dbn1	NW_004801686.1:1656695-1671453	CON	HFD	OK	16.9167	10.546	-0.681756	2.2156	0.026719
Psmb8	Psmb8	NW_004801844.1:982629-996134	CON	HFD	OK	74.4766	46.4109	-0.682326	2.23033	0.0257254
LOC101844676	Msmb	NW_004801678.1:5487888-5507816	CON	HFD	OK	63.0049	38.2766	-0.719002	2.27958	0.0226324
Rab38	Rab38	NW_004801793.1:1030632-1091200	CON	HFD	OK	16.8274	10.1716	-0.726261	2.07914	0.0376041
Nlrc5	Nlrc5	NW_004801688.1:341384-393619	CON	HFD	OK	3.38934	2.04581	-0.728337	2.12541	0.0335523
LOC101826982	null	NW_004801687.1:8337416-8391655	CON	HFD	OK	360.062	216.12	-0.736408	2.00714	0.0447345
LOC101826047	null	NW_004801755.1:3896841-3914793	CON	HFD	OK	53.5538	32.1426	-0.736502	2.42019	0.0155124
Slc39a4	Slc39a4	NW_004801815.1:1223387-1228352	CON	HFD	OK	10.6027	6.35094	-0.739389	2.2171	0.0266161
LOC101824665	null	NW_004801612.1:1653818-1661429	CON	HFD	OK	12.0625	7.1763	-0.749214	2.06007	0.0393914
Uba7	Uba7	NW_004801654.1:4031786-4040638	CON	HFD	OK	3.57338	2.10586	-0.762879	2.03886	0.041464
Hmox1	Hmox1	NW_004801679.1:8609415-8616103	CON	HFD	OK	27.393	16.1105	-0.765806	2.17119	0.029917
Msmo1	Msmo1	NW_004801656.1:8392688-8402278	CON	HFD	OK	42.2611	24.8136	-0.768199	2.43315	0.0149679
Orm1	Orm1	NW_004801655.1:12424154-12425992	CON	HFD	OK	60.0209	35.1486	-0.771995	2.28458	0.0223376
Tmem67	Tmem67	NW_004801609.1:19159406-19204284	CON	HFD	OK	2.4896	1.4521	-0.777771	1.96922	0.0489273
Ddx60	Ddx60	NW_004801656.1:5823161-5941303	CON	HFD	OK	2.29252	1.31939	-0.797066	2.20421	0.0275094
Bhlhe40	Bhlhe40	NW_004801609.1:14841833-14846443	CON	HFD	OK	80.4536	46.2062	-0.800071	2.48137	0.013088
Rgs3	Rgs3	NW_004801655.1:13099349-13226549	CON	HFD	OK	2.13975	1.22506	-0.804586	2.06538	0.0388866
Fpgs	Fpgs	NW_004801881.1:612961-623526	CON	HFD	OK	8.28629	4.72615	-0.81006	2.2587	0.0239018
Rhbg	Rhbg	NW_004801701.1:4815598-4826469	CON	HFD	OK	8.76749	4.99061	-0.812949	2.18841	0.0286397
Hmgcr	Hmgcr	NW_004801607.1:16767663-16783880	CON	HFD	OK	11.5557	6.53	-0.823454	2.62821	0.00858354
Phgdh	Phgdh	NW_004801769.1:140552-157155	CON	HFD	OK	5.07749	2.8079	-0.854623	2.02573	0.0427925
Bhmt	Bhmt	NW_004801607.1:19936163-19952924	CON	HFD	OK	1318.25	721.029	-0.870499	2.49457	0.0126108
LOC101825362	Saa5	NW_004801787.1:384537-385903	CON	HFD	OK	2023.38	1098.78	-0.880861	2.47863	0.0131889
LOC101842014	Robo2	NW_004801725.1:244399-412979	CON	HFD	OK	1.05629	0.569167	-0.892078	2.21218	0.0269541
Idi1	Idi1	NW_004801633.1:9825451-9833533	CON	HFD	OK	12.6859	6.73053	-0.914429	2.34669	0.0189411
Gsn	Gsn	NW_004801726.1:6371432-6416650	CON	HFD	OK	58.1175	30.3619	-0.936713	2.72897	0.0063532
LOC101834191	null	NW_004801652.1:13490160-13491531	CON	HFD	OK	7.64768	3.98193	-0.941553	2.44195	0.014608
Hmgcs1	Hmgcs1	NW_004801740.1:5584867-5598709	CON	HFD	OK	22.8843	11.6293	-0.976593	3.15844	0.00158618
Ryr3	Ryr3	NW_004801605.1:10779281-11369134	CON	HFD	OK	1.1405	0.577544	-0.981665	2.87735	0.00401025
LOC101842686	Cyp27a1	NW_004801627.1:4173422-4204057	CON	HFD	OK	161.24	81.5803	-0.982916	2.98131	0.00287016
Znf385a	Znf385a	NW_004801613.1:25201871-25221791	CON	HFD	OK	3.24375	1.63697	-0.986634	2.39807	0.0164815
Usp18	Usp18	NW_004801609.1:2379846-2390643	CON	HFD	OK	10.5769	5.28247	-1.00163	2.65126	0.00801912
LOC101824903	null	NW_004801730.1:2085130-2116450	CON	HFD	OK	4.20898	2.02678	-1.05428	2.02512	0.0428555
Coro6	Coro6	NW_004801671.1:9973725-9979516	CON	HFD	OK	2.97728	1.39742	-1.09123	2.26618	0.0234403
Hyal1	Hyal1	NW_004801654.1:3615000-3618341	CON	HFD	OK	8.66683	4.06534	-1.09213	2.58382	0.00977115
LOC101836999	Cldn10	NW_004801695.1:3960714-3978944	CON	HFD	OK	4.52854	2.09665	-1.11096	2.16902	0.0300811
Sqle	Sqle	NW_004801739.1:4648430-4666473	CON	HFD	OK	12.843	5.79078	-1.14915	3.44114	0.000579265
Pcolce	Pcolce	NW_004801702.1:7659751-7665702	CON	HFD	OK	77.9021	35.0163	-1.15363	3.65083	0.000261389
LOC101832001	Tspan8	NW_004803219.1:2031-8984	CON	HFD	OK	14.1482	6.11834	-1.2094	2.14942	0.0316008
LOC101833678	null	NW_004801647.1:14405153-14408271	CON	HFD	OK	515.753	215.023	-1.26219	3.26471	0.00109578
LOC101824467	Cuta	NW_004801726.1:1467599-1493771	CON	HFD	OK	10.4821	4.34731	-1.26973	2.33023	0.0197937
Fam169b	Fam169b	NW_004801761.1:2609200-2789597	CON	HFD	OK	7.31497	3.00803	-1.28203	3.3321	0.000861923
Trpm4	Trpm4	NW_004801779.1:1462341-1491580	CON	HFD	OK	1.92055	0.763299	-1.3312	3.07434	0.00210972
Dner	Dner	NW_004801733.1:4790326-5097023	CON	HFD	OK	2.26679	0.851566	-1.41246	2.85849	0.00425669
Adh6	Adh6	NW_004801723.1:959174-1004341	CON	HFD	OK	25.0749	9.02122	-1.47485	4.09484	4.22455e-05
Alas2	Alas2	NW_004801835.1:414756-437786	CON	HFD	OK	9.23891	3.3176	-1.47758	3.55848	0.00037301
Egr1	Egr1	NW_004801606.1:1726288-1730060	CON	HFD	OK	1.78589	0.616441	-1.53461	3.11184	0.00185924
Fbp2	Fbp2	NW_004801686.1:7733777-7749296	CON	HFD	OK	1.4067	0.469346	-1.58359	2.18126	0.0291646
Dyrk3	Dyrk3	NW_004801698.1:619022-627971	CON	HFD	NOTEST	0.516989	0.130483	-1.98628	2.11102	0.0347704
LOC101832046	null	NW_004801694.1:7883212-7909899	CON	HFD	OK	1.05115	0.254337	-2.04715	2.32637	0.019999
LOC101836237	Cyp26a1	NW_004801604.1:21248884-21252415	CON	HFD	OK	6.86993	1.2718	-2.43342	4.90711	9.24287e-07
Rsad2	Rsad2	NW_004801724.1:2241591-2253167	CON	HFD	OK	1.67533	0.116831	-3.84195	2.93883	0.00329449
Slc4a1	Slc4a1	NW_004801624.1:18830153-18840613	CON	HFD	OK	1.32132	0.009327	-7.14635	3.04033	0.00236319
2，Differentially expressed lncRNAs
test_id	gene_id	locus	sample_1	sample_2	status	value_1	value_2	log2(fold_change)	test_stat	p_value
XLOC_000051	XLOC_000051	NW_004801604.1:53798349-53799267	CON	HFD	OK	4.58231	23.4399	2.35482	-2.9385	0.00329808
XLOC_000128	XLOC_000128	NW_004801604.1:53799995-53801113	CON	HFD	OK	1.40639	6.17502	2.13444	-3.11942	0.00181207
XLOC_000200	XLOC_000200	NW_004801605.1:54710935-54713920	CON	HFD	OK	7.05599	1.92572	-1.87345	3.61944	0.000295237
XLOC_000452	XLOC_000452	NW_004801613.1:6207153-6217501	CON	HFD	OK	32.0097	61.1497	0.933834	-2.12518	0.0335718
XLOC_000705	XLOC_000705	NW_004801622.1:2734101-2737509	CON	HFD	OK	1.97822	4.9948	1.33622	-2.73184	0.00629819
XLOC_000820	XLOC_000820	NW_004801627.1:6743834-6746618	CON	HFD	OK	16.8879	8.54415	-0.982985	2.7652	0.00568886
XLOC_000956	XLOC_000956	NW_004801632.1:18325372-18327672	CON	HFD	OK	2.5072	7.64378	1.60821	-2.96078	0.00306863
XLOC_001032	XLOC_001032	NW_004801635.1:6491643-6492193	CON	HFD	OK	9.80222	25.3005	1.36798	-2.16792	0.0301649
XLOC_001048	XLOC_001048	NW_004801635.1:6346111-6349201	CON	HFD	OK	45.7115	196.07	2.10074	-6.41927	1.36932e-10
XLOC_001049	XLOC_001049	NW_004801635.1:6396913-6398463	CON	HFD	OK	64.2313	146.087	1.18548	-3.03362	0.00241641
XLOC_001331	XLOC_001331	NW_004801647.1:14392758-14393617	CON	HFD	OK	1959.57	846.43	-1.21107	4.00497	6.20264e-05
XLOC_001339	XLOC_001339	NW_004801649.1:3912573-3928082	CON	HFD	OK	0.960782	3.19657	1.73424	-2.37804	0.0174051
XLOC_001385	XLOC_001385	NW_004801652.1:13500577-13521748	CON	HFD	OK	7.7303	3.54122	-1.12628	1.9731	0.0484836
XLOC_001431	XLOC_001431	NW_004801654.1:6392107-6392972	CON	HFD	OK	1.03142	3.18528	1.62679	-2.022	0.0431766
XLOC_001531	XLOC_001531	NW_004801662.1:10034395-10040807	CON	HFD	OK	0.872194	2.62959	1.59212	-2.09238	0.0364047
XLOC_001630	XLOC_001630	NW_004801671.1:3307469-3309819	CON	HFD	OK	10.8199	5.40529	-1.00124	2.40741	0.0160662
XLOC_001721	XLOC_001721	NW_004801679.1:3197561-3201941	CON	HFD	OK	1.06997	0.0246223	-5.44147	2.30393	0.0212267
XLOC_001868	XLOC_001868	NW_004801688.1:829311-838273	CON	HFD	OK	10.2754	4.6299	-1.15014	2.93656	0.00331871
XLOC_001960	XLOC_001960	NW_004801694.1:7879160-7881609	CON	HFD	OK	1.16987	0.377359	-1.63233	2.1942	0.0282214
XLOC_002324	XLOC_002324	NW_004801729.1:4781353-4783280	CON	HFD	OK	96.7034	169.474	0.809426	-2.58883	0.00963027
XLOC_002374	XLOC_002374	NW_004801739.1:1404744-1450625	CON	HFD	OK	27.1874	0.179795	-7.24044	4.02412	5.719e-05
XLOC_002376	XLOC_002376	NW_004801739.1:1499548-1503881	CON	HFD	OK	1.66718	0.00652777	-7.9966	2.40172	0.0163181
XLOC_002387	XLOC_002387	NW_004801741.1:2304192-2304710	CON	HFD	OK	3.52348	0.799845	-2.13921	2.21448	0.0267958
XLOC_002677	XLOC_002677	NW_004801781.1:504382-507070	CON	HFD	OK	0.24682	1.24805	2.33815	-2.19264	0.0283333
XLOC_002762	XLOC_002762	NW_004801798.1:2142694-2145414	CON	HFD	OK	1.10457	3.35096	1.6011	-2.73642	0.00621115
XLOC_002980	XLOC_002980	NW_004801862.1:73772-128469	CON	HFD	OK	69.6864	32.464	-1.10204	2.60944	0.00906918
XLOC_003218	XLOC_003218	NW_004805537.1:3389-7650	CON	HFD	OK	12.4942	21.7751	0.80142	-2.19128	0.0284312
XLOC_003224	XLOC_003224	NW_004805647.1:2248-8212	CON	HFD	OK	13.8472	21.9016	0.661439	-2.07703	0.0377987
XLOC_003397	XLOC_003397	NW_004816612.1:382-718	CON	HFD	OK	0.247601	3.72294	3.91035	-2.03356	0.0419963
