# Supplementary material for: Comprehensive Transcriptome Analyses of the Fructose-Fed Syrian Golden Hamster Liver Provides Novel Insights into Lipid Metabolism
Source: PLoS One. 2016 Sep 2;11(9):e0162402. doi: 10.1371/journal.pone.0162402 (PMC5010245; doi:10.1371/journal.pone.0162402)
Supplement: S6 Table — (XLSX) [file pone.0162402.s012.xlsx]

## Sheet: Table S5
Table S6 Gene Ontology and pathway analysis of DE coding genes
Category	Term	Count	%	PValue	Genes	List Total	Pop Hits	Pop Total	Fold Enrichment	Bonferroni	Benjamini	FDR
GOTERM_BP_FAT	GO:0051186~cofactor metabolic process	12	10.7143	2.41e-08	ALAS1, ALAS2, GCK, HMGCR, HMOX1, EHHADH, PDK4, ACOT2, GSTT1, FPGS, ACOT5, ACOT4	89	182	13588	10.0664	1.83e-05	1.83e-05	3.67e-05
UP_SEQ_FEATURE	metal ion-binding site:Iron (heme axial ligand)	9	8.03571	1.86e-07	CYP4A10, CYP51, STEAP4, CYP1B1, CYP27A1, HMOX1, CYP26A1, CYP4A14, CYP4B1	101	99	16021	14.4203	6.48e-05	6.48e-05	0.000254
SP_PIR_KEYWORDS	iron	13	11.6071	3.66e-07	CYP51, CYP2G1, STEAP4, CYP1B1, RSAD2, CYP26A1, BBOX1, CYP4B1, CYP4A10, CYP27A1, HMOX1, PIR, CYP4A14	105	321	17854	6.88628	6.85e-05	6.85e-05	0.000454
GOTERM_MF_FAT	GO:0005506~iron ion binding	14	12.5	3.77e-07	CYP51, CYP2G1, STEAP4, CYP1B1, RSAD2, CYP26A1, FADS2, BBOX1, CYP4B1, CYP4A10, CYP27A1, PIR, HMOX1, CYP4A14	89	343	13288	6.09402	0.000108	0.000108	0.0005
GOTERM_MF_FAT	GO:0020037~heme binding	10	8.92857	4.43e-07	CYP2G1, CYP4A10, CYP51, CYP1B1, CYP27A1, HMOX1, FADS2, CYP26A1, CYP4A14, CYP4B1	89	144	13288	10.3683	0.000126	6.31e-05	0.000587
GOTERM_CC_FAT	GO:0005624~membrane fraction	16	14.2857	4.77e-07	CYP51, CYP1B1, HMGCR, FADS2, CYP26A1, CYP4B1, ABCB4, DDI2, CYP4A10, SLC26A6, SQLE, HMOX1, ENTPD8, GRID2IP, RAB38, CYP4A14	79	510	12504	4.9656	7.68e-05	7.68e-05	0.000576
INTERPRO	IPR017973:Cytochrome P450, C-terminal region	8	7.14286	5.34e-07	CYP2G1, CYP4A10, CYP51, CYP1B1, CYP27A1, CYP26A1, CYP4A14, CYP4B1	107	81	17763	16.396	0.000151	0.000151	0.000707
GOTERM_CC_FAT	GO:0000267~cell fraction	17	15.1786	6.35e-07	CYP51, CYP1B1, HMGCR, FADS2, CYP26A1, CYP4B1, ABCB4, DDI2, CYP4A10, SLC26A6, GCK, SQLE, HMOX1, ENTPD8, GRID2IP, RAB38, CYP4A14	79	596	12504	4.51465	0.000102	5.11e-05	0.000768
GOTERM_MF_FAT	GO:0046906~tetrapyrrole binding	10	8.92857	6.62e-07	CYP2G1, CYP4A10, CYP51, CYP1B1, CYP27A1, HMOX1, FADS2, CYP26A1, CYP4A14, CYP4B1	89	151	13288	9.88764	0.000189	6.29e-05	0.000878
GOTERM_CC_FAT	GO:0005626~insoluble fraction	16	14.2857	7.4e-07	CYP51, CYP1B1, HMGCR, FADS2, CYP26A1, CYP4B1, ABCB4, DDI2, CYP4A10, SLC26A6, SQLE, HMOX1, ENTPD8, GRID2IP, RAB38, CYP4A14	79	528	12504	4.79632	0.000119	3.97e-05	0.000895
INTERPRO	IPR001128:Cytochrome P450	8	7.14286	8.71e-07	CYP2G1, CYP4A10, CYP51, CYP1B1, CYP27A1, CYP26A1, CYP4A14, CYP4B1	107	87	17763	15.2652	0.000247	0.000123	0.00115386
INTERPRO	IPR017972:Cytochrome P450, conserved site	8	7.14286	1.02e-06	CYP2G1, CYP4A10, CYP51, CYP1B1, CYP27A1, CYP26A1, CYP4A14, CYP4B1	107	89	17763	14.9222	0.000288	9.6e-05	0.00134738
SP_PIR_KEYWORDS	oxidoreductase	16	14.2857	1.1e-06	CYP2G1, CYP51, STEAP4, CYP1B1, HMGCR, EHHADH, CYP26A1, FADS2, BBOX1, CYP4B1, CYP4A10, CYP27A1, SQLE, HMOX1, PHGDH, CYP4A14	105	572	17854	4.75631	0.000206	0.000103	0.00136341
SP_PIR_KEYWORDS	heme	9	8.03571	1.78e-06	CYP2G1, CYP4A10, CYP51, CYP1B1, CYP27A1, HMOX1, CYP26A1, CYP4A14, CYP4B1	105	142	17854	10.7771	0.000333	0.000111	0.0022049
GOTERM_CC_FAT	GO:0042598~vesicular fraction	10	8.92857	1.85e-06	CYP4A10, CYP51, CYP1B1, HMGCR, SQLE, HMOX1, CYP26A1, RAB38, CYP4A14, CYP4B1	79	182	12504	8.69662	0.000298	7.45e-05	0.0022361
SP_PIR_KEYWORDS	microsome	8	7.14286	1.91e-06	CYP4A10, CYP51, CYP1B1, SQLE, HMOX1, CYP26A1, CYP4A14, CYP4B1	105	100	17854	13.603	0.000356	8.91e-05	0.00236227
SP_PIR_KEYWORDS	Monooxygenase	8	7.14286	3.2e-06	CYP2G1, CYP4A10, CYP51, CYP1B1, CYP27A1, CYP26A1, CYP4A14, CYP4B1	105	108	17854	12.5954	0.000597	0.00012	0.00396123
GOTERM_BP_FAT	GO:0006732~coenzyme metabolic process	9	8.03571	3.91e-06	GCK, HMGCR, EHHADH, PDK4, ACOT2, GSTT1, FPGS, ACOT5, ACOT4	89	143	13588	9.60886	0.00296647	0.00148434	0.00595978
GOTERM_MF_FAT	GO:0009055~electron carrier activity	10	8.92857	7.35e-06	CYP2G1, CYP4A10, CYP51, STEAP4, CYP1B1, CYP27A1, CYP26A1, CYP4A14, BBOX1, CYP4B1	89	202	13288	7.39126	0.00209191	0.000523	0.00974146
KEGG_PATHWAY	mmu03320:PPAR signaling pathway	8	7.14286	7.54e-06	CYP4A10, CYP27A1, PLIN1, EHHADH, FADS2, CYP4A14, FABP5, ANGPTL4	55	79	5738	10.5648	0.000558	0.000558	0.00789665
GOTERM_CC_FAT	GO:0005792~microsome	9	8.03571	1.33e-05	CYP4A10, CYP51, CYP1B1, HMGCR, SQLE, HMOX1, CYP26A1, CYP4A14, CYP4B1	79	176	12504	8.09379	0.00214118	0.000429	0.0160917
SP_PIR_KEYWORDS	peroxisome	7	6.25	2.05e-05	HACL1, HMGCR, EHHADH, ABCD3, IDI1, ACOT5, ACOT4	105	96	17854	12.3986	0.00382418	0.000638	0.0253952
GOTERM_BP_FAT	GO:0055114~oxidation reduction	16	14.2857	2.43e-05	CYP2G1, CYP51, STEAP4, CYP1B1, HMGCR, EHHADH, CYP26A1, FADS2, BBOX1, CYP4B1, CYP4A10, CYP27A1, SQLE, HMOX1, PHGDH, CYP4A14	89	672	13588	3.6351	0.0182786	0.00613038	0.0370017
COG_ONTOLOGY	Secondary metabolites biosynthesis, transport, and catabolism	8	7.14286	4.47e-05	CYP2G1, CYP4A10, CYP51, CYP1B1, CYP27A1, CYP26A1, CYP4A14, CYP4B1	21	109	2040	7.12975	0.000313	0.000313	0.0230321
GOTERM_CC_FAT	GO:0042579~microbody	7	6.25	4.53e-05	HACL1, HMGCR, EHHADH, ABCD3, IDI1, ACOT5, ACOT4	79	104	12504	10.6534	0.00726593	0.00121467	0.0547361
GOTERM_CC_FAT	GO:0005777~peroxisome	7	6.25	4.53e-05	HACL1, HMGCR, EHHADH, ABCD3, IDI1, ACOT5, ACOT4	79	104	12504	10.6534	0.00726593	0.00121467	0.0547361
INTERPRO	IPR002401:Cytochrome P450, E-class, group I	6	5.35714	6.12e-05	CYP2G1, CYP4A10, CYP1B1, CYP27A1, CYP4A14, CYP4B1	107	70	17763	14.2294	0.0171729	0.00432116	0.0810327
GOTERM_MF_FAT	GO:0048037~cofactor binding	9	8.03571	0.000124	HACL1, STEAP4, ALAS1, ALAS2, HMGCR, SQLE, EHHADH, PHGDH, ACBD4	89	226	13288	5.94571	0.0345907	0.00701591	0.163634
SP_PIR_KEYWORDS	Cholesterol biosynthesis	4	3.57143	0.000147	CYP51, HMGCR, HMGCS1, IDI1	105	18	17854	37.7862	0.0271199	0.00392008	0.18209
UP_SEQ_FEATURE	short sequence motif:Microbody targeting signal	5	4.46429	0.00016	HACL1, EHHADH, IDI1, ACOT5, ACOT4	101	44	16021	18.0254	0.0542124	0.0274839	0.218628
GOTERM_CC_FAT	GO:0005783~endoplasmic reticulum	16	14.2857	0.000178	CYP51, CYP1B1, HMGCR, FADS2, RSAD2, CYP26A1, PSMB8, CYP4B1, PSMB9, CYP4A10, SULF2, SQLE, RYR3, HMOX1, RAB38, CYP4A14	79	838	12504	3.02202	0.0282264	0.00408199	0.214738
GOTERM_BP_FAT	GO:0006631~fatty acid metabolic process	8	7.14286	0.000188	CYP4A10, HACL1, EHHADH, ABHD5, ACOT11, FADS2, ACOT5, ACOT4	89	184	13588	6.63801	0.132949	0.0350358	0.285779
GOTERM_BP_FAT	GO:0006637~acyl-CoA metabolic process	4	3.57143	0.000276	EHHADH, ACOT2, ACOT5, ACOT4	89	20	13588	30.5348	0.189429	0.0411333	0.420433
GOTERM_MF_FAT	GO:0016291~acyl-CoA thioesterase activity	4	3.57143	0.000295	ACOT11, ACOT2, ACOT5, ACOT4	89	20	13288	29.8607	0.0806248	0.0139125	0.390296
SP_PIR_KEYWORDS	sterol biosynthesis	4	3.57143	0.000356	CYP51, HMGCR, HMGCS1, IDI1	105	24	17854	28.3397	0.0643307	0.0082772	0.439802
GOTERM_BP_FAT	GO:0006695~cholesterol biosynthetic process	4	3.57143	0.000423	CYP51, HMGCR, HMGCS1, IDI1	89	23	13588	26.552	0.27511	0.0522101	0.643363
UP_SEQ_FEATURE	binding site:Heme (covalent; via 1 link)	3	2.67857	0.000569	CYP4A10, CYP4A14, CYP4B1	101	6	16021	79.3119	0.179749	0.0639143	0.775049
GOTERM_MF_FAT	GO:0016289~CoA hydrolase activity	4	3.57143	0.000581	ACOT11, ACOT2, ACOT5, ACOT4	89	25	13288	23.8885	0.152624	0.0233809	0.767474
GOTERM_MF_FAT	GO:0050662~coenzyme binding	7	6.25	0.000666	HACL1, STEAP4, HMGCR, SQLE, EHHADH, PHGDH, ACBD4	89	160	13288	6.53202	0.173044	0.0234706	0.880017
SP_PIR_KEYWORDS	serine esterase	4	3.57143	0.000767	ACOT11, ACOT2, ACOT5, ACOT4	105	31	17854	21.9404	0.133588	0.0158065	0.946037
GOTERM_BP_FAT	GO:0016126~sterol biosynthetic process	4	3.57143	0.000939	CYP51, HMGCR, HMGCS1, IDI1	89	30	13588	20.3566	0.510323	0.0969716	1.42218
INTERPRO	IPR016662:Acyl-CoA thioesterase, long chain	3	2.67857	0.0012357	ACOT2, ACOT5, ACOT4	107	9	17763	55.3364	0.295256	0.0675914	1.62426
INTERPRO	IPR014940:BAAT/Acyl-CoA thioester hydrolase C-terminal	3	2.67857	0.0012357	ACOT2, ACOT5, ACOT4	107	9	17763	55.3364	0.295256	0.0675914	1.62426
INTERPRO	IPR006862:Acyl-CoA thioester hydrolase/bile acid-CoA amino acid N-acetyltransferase	3	2.67857	0.0012357	ACOT2, ACOT5, ACOT4	107	9	17763	55.3364	0.295256	0.0675914	1.62426
SP_PIR_KEYWORDS	Steroid biosynthesis	4	3.57143	0.00162204	CYP51, HMGCR, HMGCS1, IDI1	105	40	17854	17.0038	0.26182	0.0299006	1.99219
GOTERM_BP_FAT	GO:0042440~pigment metabolic process	4	3.57143	0.00173938	ALAS1, ALAS2, HMOX1, IDI1	89	37	13588	16.5053	0.733686	0.152433	2.61935
PIR_SUPERFAMILY	PIRSF016521:acyl-CoA thioesterase (hydrolase)	3	2.67857	0.00192443	ACOT2, ACOT5, ACOT4	62	9	8136	43.7419	0.137848	0.137848	2.01183
PIR_SUPERFAMILY	PIRSF016521:Acyl-CoA_hydro	3	2.67857	0.00192443	ACOT2, ACOT5, ACOT4	62	9	8136	43.7419	0.137848	0.137848	2.01183
KEGG_PATHWAY	mmu01040:Biosynthesis of unsaturated fatty acids	4	3.57143	0.00196448	ACOT2, FADS2, ACOT5, ACOT4	55	27	5738	15.4559	0.135423	0.0701735	2.03715
SP_PIR_KEYWORDS	endoplasmic reticulum	12	10.7143	0.00197788	CYP4A10, CYP51, CYP1B1, SULF2, HMGCR, SQLE, HMOX1, FADS2, RSAD2, CYP26A1, CYP4A14, CYP4B1	105	678	17854	3.00952	0.309425	0.0330972	2.42433
SP_PIR_KEYWORDS	lipid synthesis	5	4.46429	0.00267704	CYP51, HMGCR, HMGCS1, FADS2, IDI1	105	99	17854	8.58778	0.394244	0.0409127	3.26829
GOTERM_CC_FAT	GO:0005811~lipid particle	3	2.67857	0.0028659	PLIN2, PLIN1, ABHD5	79	13	12504	36.5258	0.370023	0.0561226	3.40971
KEGG_PATHWAY	mmu00260:Glycine, serine and threonine metabolism	4	3.57143	0.00322251	ALAS1, ALAS2, BHMT, PHGDH	55	32	5738	13.0409	0.212467	0.0765299	3.32191
PIR_SUPERFAMILY	PIRSF000050:cytochrome P450 CYP4B1	3	2.67857	0.00347739	CYP4A10, CYP4A14, CYP4B1	62	12	8136	32.8065	0.235265	0.125509	3.60853
GOTERM_BP_FAT	GO:0008202~steroid metabolic process	6	5.35714	0.00390027	CYP51, CYP1B1, HMGCR, SULT1A1, HMGCS1, IDI1	89	161	13588	5.68972	0.948697	0.281076	5.78418
GOTERM_BP_FAT	GO:0006720~isoprenoid metabolic process	4	3.57143	0.00390031	HMGCR, HMGCS1, CYP26A1, IDI1	89	49	13588	12.4632	0.948698	0.256958	5.78423
GOTERM_MF_FAT	GO:0016290~palmitoyl-CoA hydrolase activity	3	2.67857	0.00430487	ACOT2, ACOT5, ACOT4	89	15	13288	29.8607	0.707572	0.127694	5.5594
SP_PIR_KEYWORDS	membrane	46	41.0714	0.00491397	CYP51, TNFRSF21, STEAP4, CYP1B1, CLCN2, HMGCR, RHBG, MMD, RSAD2, TSPAN8, MFSD2A, PI4K2B, SLC19A1, SDC4, DDI2, PLIN2, DNER, ENTPD8, GRID2IP, ABCD3, ROBO2, CNTNAP1, RAPGEF4, SLC4A1, SLC22A5, SLC39A4, TRPM4, LRRC3, CYP26A1, FADS2, CYP4B1, ABCB4, TMEM67, CYP4A10, PROM1, SLC26A6, RAB30, CYP27A1, RGS3, SQLE, SLC13A2, RAB38, CYP4A14, GRAMD1B, CD14, DMBT1	105	5507	17854	1.42033	0.60195	0.0684075	5.92364
GOTERM_MF_FAT	GO:0016790~thiolester hydrolase activity	5	4.46429	0.00570411	USP18, ACOT11, ACOT2, ACOT5, ACOT4	89	108	13288	6.91219	0.804134	0.150436	7.30394
GOTERM_MF_FAT	GO:0004091~carboxylesterase activity	5	4.46429	0.00570411	ABHD5, ACOT11, ACOT2, ACOT5, ACOT4	89	108	13288	6.91219	0.804134	0.150436	7.30394
GOTERM_BP_FAT	GO:0042168~heme metabolic process	3	2.67857	0.0066011	ALAS1, ALAS2, HMOX1	89	19	13588	24.1064	0.993484	0.367192	9.60469
SMART	SM00186:FBG	3	2.67857	0.00723806	CNTNAP1, FGL1, ANGPTL4	43	28	9131	22.7517	0.339045	0.339045	6.94747
KEGG_PATHWAY	mmu00900:Terpenoid backbone biosynthesis	3	2.67857	0.0073584	HMGCR, HMGCS1, IDI1	55	14	5738	22.3558	0.421048	0.12771	7.43905
GOTERM_BP_FAT	GO:0008299~isoprenoid biosynthetic process	3	2.67857	0.00880582	HMGCR, HMGCS1, IDI1	89	22	13588	20.8192	0.998796	0.428889	12.6156
GOTERM_BP_FAT	GO:0019748~secondary metabolic process	4	3.57143	0.0101099	CYP1B1, GCK, CYP26A1, IDI1	89	69	13588	8.85068	0.999557	0.447913	14.3522
GOTERM_BP_FAT	GO:0008610~lipid biosynthetic process	7	6.25	0.0104213	CYP51, HMGCR, ABHD5, HMGCS1, FADS2, IDI1, FABP5	89	285	13588	3.74989	0.999651	0.433738	14.762
GOTERM_BP_FAT	GO:0008203~cholesterol metabolic process	4	3.57143	0.0105139	CYP51, HMGCR, HMGCS1, IDI1	89	70	13588	8.72424	0.999675	0.414638	14.8836
GOTERM_BP_FAT	GO:0006694~steroid biosynthetic process	4	3.57143	0.0109272	CYP51, HMGCR, HMGCS1, IDI1	89	71	13588	8.60136	0.999764	0.406607	15.4239
INTERPRO	IPR010961:Tetrapyrrole biosynthesis, 5-aminolevulinic acid synthase	2	1.78571	0.0118996	ALAS1, ALAS2	107	2	17763	166.009	0.966217	0.431431	14.6616
INTERPRO	IPR002181:Fibrinogen, alpha/beta/gamma chain, C-terminal globular	3	2.67857	0.0120521	CNTNAP1, FGL1, ANGPTL4	107	28	17763	17.7867	0.967661	0.387502	14.8358
GOTERM_BP_FAT	GO:0006778~porphyrin metabolic process	3	2.67857	0.0121835	ALAS1, ALAS2, HMOX1	89	26	13588	17.6162	0.99991	0.421905	17.0471
GOTERM_BP_FAT	GO:0033013~tetrapyrrole metabolic process	3	2.67857	0.0121835	ALAS1, ALAS2, HMOX1	89	26	13588	17.6162	0.99991	0.421905	17.0471
UP_SEQ_FEATURE	domain:Fibrinogen C-terminal	3	2.67857	0.0122312	CNTNAP1, FGL1, ANGPTL4	101	27	16021	17.6249	0.986195	0.657223	15.4791
GOTERM_MF_FAT	GO:0016749~N-succinyltransferase activity	2	1.78571	0.0132017	ALAS1, ALAS2	89	2	13288	149.303	0.977349	0.291299	16.1549
GOTERM_MF_FAT	GO:0003870~5-aminolevulinate synthase activity	2	1.78571	0.0132017	ALAS1, ALAS2	89	2	13288	149.303	0.977349	0.291299	16.1549
GOTERM_MF_FAT	GO:0018685~alkane 1-monooxygenase activity	2	1.78571	0.0132017	CYP4A10, CYP4A14	89	2	13288	149.303	0.977349	0.291299	16.1549
GOTERM_BP_FAT	GO:0006575~cellular amino acid derivative metabolic process	5	4.46429	0.0132326	PHGDH, GSTT1, SLC22A5, FABP5, BBOX1	89	141	13588	5.41398	0.99996	0.430182	18.3802
GOTERM_BP_FAT	GO:0016125~sterol metabolic process	4	3.57143	0.0136033	CYP51, HMGCR, HMGCS1, IDI1	89	77	13588	7.93113	0.99997	0.421819	18.8465
PIR_SUPERFAMILY	PIRSF000444:5-aminolevulinate synthase	2	1.78571	0.0149398	ALAS1, ALAS2	62	2	8136	131.226	0.686214	0.320466	14.6844
GOTERM_BP_FAT	GO:0046148~pigment biosynthetic process	3	2.67857	0.0160369	ALAS1, ALAS2, IDI1	89	30	13588	15.2674	0.999995	0.459003	21.8461
UP_SEQ_FEATURE	site:Cleavage; by autocatalysis	2	1.78571	0.0186099	PSMB8, PSMB9	101	3	16021	105.749	0.998552	0.729493	22.6402
GOTERM_BP_FAT	GO:0051004~regulation of lipoprotein lipase activity	2	1.78571	0.0193048	ABHD5, ANGPTL4	89	3	13588	101.783	1	0.506129	25.7112
SP_PIR_KEYWORDS	transport	17	15.1786	0.0193541	TRPM4, STEAP4, CLCN2, RHBG, FADS2, MFSD2A, SLC19A1, ABCB4, RYR3, SLC13A2, ABCD3, RAB38, SLC22A5, SLC4A1, SLC39A4, FABP5, DMBT1	105	1571	17854	1.84	0.974131	0.229758	21.5151
GOTERM_MF_FAT	GO:0016748~succinyltransferase activity	2	1.78571	0.0197377	ALAS1, ALAS2	89	3	13288	99.5356	0.996592	0.377156	23.2264
GOTERM_CC_FAT	GO:0005903~brush border	3	2.67857	0.0200107	PROM1, DDI2, SLC22A5	79	35	12504	13.5667	0.961396	0.303439	21.6777
GOTERM_BP_FAT	GO:0051188~cofactor biosynthetic process	4	3.57143	0.0211828	ALAS1, ALAS2, PDK4, FPGS	89	91	13588	6.71095	1	0.522709	27.8508
SP_PIR_KEYWORDS	chromoprotein	3	2.67857	0.0227013	CYP4A10, CYP1B1, CYP4B1	105	40	17854	12.7529	0.986351	0.248942	24.7721
GOTERM_BP_FAT	GO:0006790~sulfur metabolic process	4	3.57143	0.0230531	SULF2, BHMT, PHGDH, GSTT1	89	94	13588	6.49677	1	0.537298	29.9244
GOTERM_MF_FAT	GO:0000166~nucleotide binding	23	20.5357	0.0253953	TRPM4, STEAP4, GNAI1, HMGCR, PDK4, UBA7, PI4K2B, PSMB8, ABCB4, PSMB9, MAP3K5, RAB30, GCK, SQLE, SULT1A1, ENTPD8, PHGDH, ABCD3, DYRK3, RAPGEF4, RAB38, SLC22A5, FPGS	89	2183	13288	1.57305	0.999345	0.431033	28.8977
GOTERM_BP_FAT	GO:0032020~ISG15-protein conjugation	2	1.78571	0.0256574	USP18, UBA7	89	4	13588	76.3371	1	0.560927	32.7191
GOTERM_MF_FAT	GO:0015108~chloride transmembrane transporter activity	2	1.78571	0.026231	SLC26A6, SLC4A1	89	4	13288	74.6517	0.999487	0.417902	29.7019
GOTERM_BP_FAT	GO:0046942~carboxylic acid transport	4	3.57143	0.026364	SLC26A6, PLIN2, SLC22A5, SLC19A1	89	99	13588	6.16865	1	0.556128	33.4591
GOTERM_CC_FAT	GO:0042995~cell projection	9	8.03571	0.0265089	PROM1, DDI2, TNFRSF21, GSN, DNER, GRID2IP, ROBO2, CNTNAP1, SLC22A5	79	575	12504	2.4774	0.986773	0.35115	27.7297
GOTERM_BP_FAT	GO:0015849~organic acid transport	4	3.57143	0.0270552	SLC26A6, PLIN2, SLC22A5, SLC19A1	89	100	13588	6.10697	1	0.551452	34.1757
INTERPRO	IPR004279:Perilipin	2	1.78571	0.0294866	PLIN2, PLIN1	107	5	17763	66.4037	0.99979	0.65312	32.726
INTERPRO	IPR014715:Fibrinogen, alpha/beta/gamma chain, C-terminal globular, subdomain 2	2	1.78571	0.0294866	FGL1, ANGPTL4	107	5	17763	66.4037	0.99979	0.65312	32.726
PIR_SUPERFAMILY	PIRSF000045:cytochrome P450 CYP2D6	3	2.67857	0.0295867	CYP2G1, CYP1B1, CYP26A1	62	36	8136	10.9355	0.900993	0.439059	27.1573
PIR_SUPERFAMILY	PIRSF036881:lipid droplet-associated protein, perilipin type	2	1.78571	0.02966	PLIN2, PLIN1	62	4	8136	65.6129	0.901566	0.371032	27.2153
KEGG_PATHWAY	mmu00860:Porphyrin and chlorophyll metabolism	3	2.67857	0.0319623	ALAS1, ALAS2, HMOX1	55	30	5738	10.4327	0.909629	0.381691	28.8231
GOTERM_MF_FAT	GO:0016713~oxidoreductase activity, acting on paired donors, with incorporation or reduction of molecular oxygen, reduced iron-sulfur protein as one donor, and incorporation of one atom of oxygen	2	1.78571	0.0326818	CYP4A10, CYP4A14	89	5	13288	59.7213	0.999923	0.468114	35.6317
GOTERM_MF_FAT	GO:0016712~oxidoreductase activity, acting on paired donors, with incorporation or reduction of molecular oxygen, reduced flavin or flavoprotein as one donor, and incorporation of one atom of oxygen	3	2.67857	0.0342707	CYP2G1, CYP1B1, CYP4B1	89	44	13288	10.1798	0.999952	0.462675	37.0195
INTERPRO	IPR000566:Lipocalin-related protein and Bos/Can/Equ allergen	3	2.67857	0.0345855	LCN2, ORM1, FABP5	107	49	17763	10.1638	0.999953	0.669376	37.2594
GOTERM_MF_FAT	GO:0017076~purine nucleotide binding	20	17.8571	0.0354819	TRPM4, STEAP4, GNAI1, PDK4, UBA7, PI4K2B, PSMB8, ABCB4, PSMB9, MAP3K5, RAB30, GCK, SQLE, ENTPD8, ABCD3, RAPGEF4, DYRK3, RAB38, SLC22A5, FPGS	89	1871	13288	1.59597	0.999966	0.454282	38.0588
GOTERM_CC_FAT	GO:0012511~monolayer-surrounded lipid storage body	2	1.78571	0.0368564	PLIN1, ABHD5	79	6	12504	52.7595	0.997633	0.42284	36.4871
PIR_SUPERFAMILY	PIRSF036881:PAT	2	1.78571	0.0369387	PLIN2, PLIN1	62	5	8136	52.4903	0.944875	0.383085	32.7737
GOTERM_BP_FAT	GO:0009437~carnitine metabolic process	2	1.78571	0.038241	SLC22A5, BBOX1	89	6	13588	50.8914	1	0.666307	44.8153
INTERPRO	IPR012674:Calycin	3	2.67857	0.038552	LCN2, ORM1, FABP5	107	52	17763	9.57746	0.999985	0.671299	40.5889
SP_PIR_KEYWORDS	ion transport	8	7.14286	0.0393717	TRPM4, STEAP4, CLCN2, RYR3, SLC13A2, SLC22A5, SLC4A1, SLC39A4	105	543	17854	2.50517	0.999453	0.374661	39.2204
GOTERM_BP_FAT	GO:0006811~ion transport	10	8.92857	0.0405667	TRPM4, STEAP4, SLC26A6, CLCN2, RYR3, RHBG, SLC13A2, SLC22A5, SLC4A1, SLC39A4	89	712	13588	2.1443	1	0.67504	46.8153
SP_PIR_KEYWORDS	metalloprotein	3	2.67857	0.042218	CYP4A10, CYP1B1, CYP4B1	105	56	17854	9.10918	0.999686	0.377795	41.4155
BIOCARTA	m_nuclearRsPathway:Nuclear Receptors in Lipid Metabolism and Toxicity	3	2.67857	0.0426167	ABCD3, CYP26A1, CYP4B1	13	33	1171	8.18881	0.616391	0.616391	28.8834
GOTERM_CC_FAT	GO:0042825~TAP complex	2	1.78571	0.0428674	PSMB8, PSMB9	79	7	12504	45.2224	0.999136	0.444468	41.1162
GOTERM_MF_FAT	GO:0030554~adenyl nucleotide binding	17	15.1786	0.0433722	TRPM4, STEAP4, PDK4, UBA7, PI4K2B, PSMB8, ABCB4, PSMB9, MAP3K5, GCK, SQLE, ENTPD8, ABCD3, RAPGEF4, DYRK3, SLC22A5, FPGS	89	1535	13288	1.65352	0.999997	0.504439	44.4503
PIR_SUPERFAMILY	PIRSF800003:alpha-oxoamine synthase	2	1.78571	0.0441638	ALAS1, ALAS2	62	6	8136	43.7419	0.969131	0.391559	37.9082
GOTERM_BP_FAT	GO:0002718~regulation of cytokine production during immune response	2	1.78571	0.0444724	HMOX1, CENPF	89	7	13588	43.6212	1	0.696446	50.0222
GOTERM_BP_FAT	GO:0006577~betaine metabolic process	2	1.78571	0.0444724	SLC22A5, BBOX1	89	7	13588	43.6212	1	0.696446	50.0222
SP_PIR_KEYWORDS	lipid metabolism	4	3.57143	0.04515	PLIN1, SULT1A1, EHHADH, ABHD5	105	136	17854	5.00112	0.999823	0.381203	43.6002
GOTERM_BP_FAT	GO:0044271~nitrogen compound biosynthetic process	6	5.35714	0.0462132	ALAS1, ALAS2, BHMT, ENTPD8, PHGDH, BBOX1	89	302	13588	3.03326	1	0.698399	51.3926
GOTERM_MF_FAT	GO:0019842~vitamin binding	4	3.57143	0.0462485	HACL1, ALAS1, ALAS2, SLC19A1	89	121	13288	4.93565	0.999999	0.508494	46.6244
GOTERM_MF_FAT	GO:0001883~purine nucleoside binding	17	15.1786	0.046286	TRPM4, STEAP4, PDK4, UBA7, PI4K2B, PSMB8, ABCB4, PSMB9, MAP3K5, GCK, SQLE, ENTPD8, ABCD3, RAPGEF4, DYRK3, SLC22A5, FPGS	89	1548	13288	1.63964	0.999999	0.49101	46.6522
INTERPRO	IPR000243:Peptidase T1A, proteasome beta-subunit	2	1.78571	0.0467634	PSMB8, PSMB9	107	8	17763	41.5023	0.999999	0.708331	46.9687
INTERPRO	IPR002403:Cytochrome P450, E-class, group IV	2	1.78571	0.0467634	CYP51, CYP26A1	107	8	17763	41.5023	0.999999	0.708331	46.9687
GOTERM_MF_FAT	GO:0001882~nucleoside binding	17	15.1786	0.0486217	TRPM4, STEAP4, PDK4, UBA7, PI4K2B, PSMB8, ABCB4, PSMB9, MAP3K5, GCK, SQLE, ENTPD8, ABCD3, RAPGEF4, DYRK3, SLC22A5, FPGS	89	1558	13288	1.62911	0.999999	0.49158	48.3587
UP_SEQ_FEATURE	propeptide:Removed in mature form	5	4.46429	0.0489647	RAB30, CYP4A14, CD14, PSMB8, PSMB9	101	220	16021	3.60509	1	0.945624	49.6436
SP_PIR_KEYWORDS	transit peptide	7	6.25	0.050854	GLS2, ALAS1, ALAS2, CYP27A1, PDK4, ACOT2, FPGS	105	457	17854	2.60452	0.999942	0.401714	47.6374
GOTERM_CC_FAT	GO:0042824~MHC class I peptide loading complex	2	1.78571	0.0547785	PSMB8, PSMB9	79	9	12504	35.173	0.999885	0.502271	49.3876
GOTERM_CC_FAT	GO:0005829~cytosol	8	7.14286	0.054857	GSN, HMOX1, ABHD5, RAPGEF4, RAB38, ACOT5, CIDEC, PSMB9	79	549	12504	2.30643	0.999886	0.477338	49.4384
GOTERM_CC_FAT	GO:0044432~endoplasmic reticulum part	5	4.46429	0.0561614	CYP51, HMGCR, RYR3, PSMB8, PSMB9	79	231	12504	3.42594	0.999909	0.462264	50.2755
SP_PIR_KEYWORDS	lipid droplet	2	1.78571	0.0567608	PLIN1, ABHD5	105	10	17854	34.0076	0.999982	0.420952	51.5366
GOTERM_MF_FAT	GO:0042288~MHC class I protein binding	2	1.78571	0.0580649	PSMB8, PSMB9	89	9	13288	33.1785	1	0.539263	54.7563
INTERPRO	IPR001917:Aminotransferase, class-II, pyridoxal-phosphate binding site	2	1.78571	0.0581117	ALAS1, ALAS2	107	10	17763	33.2019	1	0.75632	54.7472
SP_PIR_KEYWORDS	transferase	14	12.5	0.0587518	GSTA4, ABHD5, PDK4, HMGCS1, GSTT1, UPP2, PI4K2B, ALAS1, MAP3K5, ALAS2, GCK, SULT1A1, BHMT, DYRK3	105	1385	17854	1.7188	0.999988	0.416767	52.7895
GOTERM_BP_FAT	GO:0006821~chloride transport	3	2.67857	0.0593393	SLC26A6, CLCN2, SLC4A1	89	61	13588	7.50857	1	0.776807	60.6501
INTERPRO	IPR016040:NAD(P)-binding domain	4	3.57143	0.0617164	STEAP4, EHHADH, UBA7, PHGDH	107	151	17763	4.3976	1	0.750118	56.9879
UP_SEQ_FEATURE	transit peptide:Mitochondrion	7	6.25	0.062009	GLS2, ALAS1, ALAS2, CYP27A1, PDK4, ACOT2, FPGS	101	449	16021	2.47298	1	0.958516	58.3043
GOTERM_BP_FAT	GO:0006006~glucose metabolic process	4	3.57143	0.0624268	GCK, PDK4, FBP2, FABP5	89	140	13588	4.36212	1	0.783667	62.5739
SMART	SM00294:4.1m	2	1.78571	0.0625489	CNTNAP1, SDC4	43	14	9131	30.3355	0.974819	0.841315	47.2832
GOTERM_BP_FAT	GO:0046394~carboxylic acid biosynthetic process	4	3.57143	0.0634962	ABHD5, BHMT, PHGDH, FADS2	89	141	13588	4.33118	1	0.779273	63.2195
GOTERM_BP_FAT	GO:0016053~organic acid biosynthetic process	4	3.57143	0.0634962	ABHD5, BHMT, PHGDH, FADS2	89	141	13588	4.33118	1	0.779273	63.2195
SP_PIR_KEYWORDS	transmembrane protein	6	5.35714	0.0651712	CYP4A10, SLC4A1, SLC19A1, SDC4, CYP4B1, ABCB4	105	370	17854	2.75737	0.999997	0.436073	56.6292
KEGG_PATHWAY	mmu00071:Fatty acid metabolism	3	2.67857	0.0665577	CYP4A10, EHHADH, CYP4A14	55	45	5738	6.95515	0.993884	0.572359	51.3688
GOTERM_CC_FAT	GO:0043005~neuron projection	5	4.46429	0.0667653	TNFRSF21, DNER, GRID2IP, ROBO2, CNTNAP1	79	245	12504	3.23017	0.999985	0.501077	56.6232
GOTERM_BP_FAT	GO:0051181~cofactor transport	2	1.78571	0.0690013	SLC22A5, SLC19A1	89	11	13588	27.7589	1	0.797735	66.3814
GOTERM_MF_FAT	GO:0015101~organic cation transmembrane transporter activity	2	1.78571	0.0705085	RHBG, SLC22A5	89	11	13288	27.1461	1	0.595871	62.0699
SP_PIR_KEYWORDS	heme biosynthesis	2	1.78571	0.0731582	ALAS1, ALAS2	105	13	17854	26.1597	0.999999	0.460811	61.0054
GOTERM_BP_FAT	GO:0006766~vitamin metabolic process	3	2.67857	0.0736172	CYP26A1, SLC22A5, BBOX1	89	69	13588	6.63801	1	0.809945	68.8349
GOTERM_CC_FAT	GO:0019898~extrinsic to membrane	7	6.25	0.0739386	CYP4A10, CYP1B1, PLIN2, CYP26A1, RAPGEF4, CYP4A14, CYP4B1	79	472	12504	2.34735	0.999996	0.516875	60.486
INTERPRO	IPR016050:Proteasome, beta-type subunit, conserved site	2	1.78571	0.0748836	PSMB8, PSMB9	107	13	17763	25.5399	1	0.79266	64.3301
GOTERM_MF_FAT	GO:0046983~protein dimerization activity	6	5.35714	0.0749832	CUTA, MAP3K5, HMGCR, DBP, CENPF, ROBO2	89	340	13288	2.63477	1	0.603697	64.4208
UP_SEQ_FEATURE	sequence variant	6	5.35714	0.0762105	GSTA4, NR0B2, SLC22A5, RAB38, PSMB8, PSMB9	101	362	16021	2.62912	1	0.9682	66.1506
GOTERM_BP_FAT	GO:0055085~transmembrane transport	7	6.25	0.0777031	CLCN2, RHBG, SLC13A2, SLC22A5, SLC19A1, SLC39A4, ABCB4	89	460	13588	2.3233	1	0.818707	70.8661
GOTERM_MF_FAT	GO:0032553~ribonucleotide binding	18	16.0714	0.0794346	TRPM4, GNAI1, PDK4, UBA7, PI4K2B, PSMB8, ABCB4, PSMB9, MAP3K5, RAB30, GCK, ENTPD8, ABCD3, RAPGEF4, DYRK3, RAB38, SLC22A5, FPGS	89	1796	13288	1.49636	1	0.610755	66.6251
GOTERM_MF_FAT	GO:0032555~purine ribonucleotide binding	18	16.0714	0.0794346	TRPM4, GNAI1, PDK4, UBA7, PI4K2B, PSMB8, ABCB4, PSMB9, MAP3K5, RAB30, GCK, ENTPD8, ABCD3, RAPGEF4, DYRK3, RAB38, SLC22A5, FPGS	89	1796	13288	1.49636	1	0.610755	66.6251
INTERPRO	IPR003585:Neurexin/syndecan/glycophorin C	2	1.78571	0.0804083	CNTNAP1, SDC4	107	14	17763	23.7156	1	0.794335	67.0505
GOTERM_BP_FAT	GO:0015695~organic cation transport	2	1.78571	0.0810313	RHBG, SLC22A5	89	13	13588	23.4883	1	0.82373	72.4284
GOTERM_BP_FAT	GO:0006783~heme biosynthetic process	2	1.78571	0.0810313	ALAS1, ALAS2	89	13	13588	23.4883	1	0.82373	72.4284
GOTERM_BP_FAT	GO:0009309~amine biosynthetic process	3	2.67857	0.0811296	BHMT, PHGDH, BBOX1	89	73	13588	6.27428	1	0.815887	72.4734
GOTERM_CC_FAT	GO:0005759~mitochondrial matrix	4	3.57143	0.0816226	ALAS1, ALAS2, PDK4, ACOT2	79	163	12504	3.88413	0.999999	0.533077	64.2719
GOTERM_CC_FAT	GO:0031980~mitochondrial lumen	4	3.57143	0.0816226	ALAS1, ALAS2, PDK4, ACOT2	79	163	12504	3.88413	0.999999	0.533077	64.2719
SP_PIR_KEYWORDS	disease mutation	3	2.67857	0.0826889	ABHD5, SLC22A5, RAB38	105	82	17854	6.22091	1	0.489563	65.6949
SP_PIR_KEYWORDS	coenzyme A	2	1.78571	0.0839326	ALAS2, HMGCR	105	15	17854	22.6717	1	0.48094	66.267
GOTERM_BP_FAT	GO:0060341~regulation of cellular localization	4	3.57143	0.086617	GCK, HMOX1, CENPF, RAPGEF4	89	161	13588	3.79315	1	0.828905	74.8758
GOTERM_MF_FAT	GO:0015238~drug transporter activity	2	1.78571	0.0888696	SLC19A1, ABCB4	89	14	13288	21.3291	1	0.639471	70.8861
GOTERM_MF_FAT	GO:0016863~intramolecular oxidoreductase activity, transposing C=C bonds	2	1.78571	0.0888696	EHHADH, IDI1	89	14	13288	21.3291	1	0.639471	70.8861
GOTERM_CC_FAT	GO:0044463~cell projection part	4	3.57143	0.0899127	GRID2IP, ROBO2, CNTNAP1, SLC22A5	79	170	12504	3.7242	1	0.549927	67.9811
SP_PIR_KEYWORDS	nucleotide-binding	15	13.3929	0.0909229	TRPM4, GNAI1, PDK4, PI4K2B, ABCB4, MAP3K5, RAB30, GCK, ENTPD8, ABCD3, RAPGEF4, DYRK3, RAB38, SLC22A5, FPGS	105	1631	17854	1.56381	1	0.496217	69.3227
INTERPRO	IPR001353:Proteasome, alpha and beta subunits	2	1.78571	0.0913597	PSMB8, PSMB9	107	16	17763	20.7512	1	0.816321	71.8849
SP_PIR_KEYWORDS	immune response	4	3.57143	0.0924832	TRPM4, CD14, PSMB8, PSMB9	105	184	17854	3.69648	1	0.489372	69.969
GOTERM_BP_FAT	GO:0006576~biogenic amine metabolic process	3	2.67857	0.0948106	SLC22A5, FABP5, BBOX1	89	80	13588	5.72528	1	0.849322	78.101
SP_PIR_KEYWORDS	hydrolase	14	12.5	0.0958186	HYAL1, ACOT2, FBP2, ACOT5, ACOT4, PSMB8, PSMB9, ABCB4, GLS2, USP18, SULF2, ACOT11, ENTPD8, DUSP6	105	1500	17854	1.58702	1	0.489672	71.3089
GOTERM_BP_FAT	GO:0055082~cellular chemical homeostasis	5	4.46429	0.0960102	TRPM4, ALAS2, GCK, RYR3, SLC39A4	89	268	13588	2.8484	1	0.846035	78.5393
GOTERM_BP_FAT	GO:0019318~hexose metabolic process	4	3.57143	0.0967377	GCK, PDK4, FBP2, FABP5	89	169	13588	3.61359	1	0.841349	78.8011
INTERPRO	IPR004839:Aminotransferase, class I and II	2	1.78571	0.0967869	ALAS1, ALAS2	107	17	17763	19.5305	1	0.81633	74.0294
GOTERM_MF_FAT	GO:0032559~adenyl ribonucleotide binding	15	13.3929	0.0991154	TRPM4, PDK4, UBA7, PI4K2B, PSMB8, ABCB4, PSMB9, MAP3K5, GCK, ENTPD8, ABCD3, RAPGEF4, DYRK3, SLC22A5, FPGS	89	1460	13288	1.53394	1	0.667717	74.9399
