# Supplementary material for: Comprehensive Transcriptome Analyses of the Fructose-Fed Syrian Golden Hamster Liver Provides Novel Insights into Lipid Metabolism
Source: PLoS One. 2016 Sep 2;11(9):e0162402. doi: 10.1371/journal.pone.0162402 (PMC5010245; doi:10.1371/journal.pone.0162402)
Supplement: S7 Table — (XLSX) [file pone.0162402.s013.xlsx]

## Sheet: Sheet1
Table S7 Differentially expressed miRNAs
miRNA	logFC	logCPM	PValue	FDR
mau-miR-183-5p	0.942989	6.5924	0.000202342	0.0521006
mau-miR-96-5p	1.5998	3.48618	0.000223608	0.0521006
mau-miR-21a-3p	0.845887	5.52249	0.000518987	0.0806159
mau-miR-150-5p	-0.614852	7.71893	0.00249825	0.291046
mau-miR-708-3p	1.22828	3.6286	0.00341732	0.318494
mau-miR-141-3p	0.654467	5.55838	0.00686329	0.529374
mau-miR-182-5p	0.744183	10.0542	0.0108312	0.630915
mau-new-4	-0.795605	8.8262	0.0122774	0.635697
mau-miR-486b-5p	-0.890067	8.7318	0.0154229	0.717847
mau-miR-708-5p	1.04669	3.70725	0.0195895	0.717847
mau-miR-486a-5p	-0.890237	13.7395	0.0218859	0.717847
mau-miR-425-3p	0.660235	4.13419	0.0231067	0.717847
mau-new-111	0.893787	4.27596	0.0251329	0.731997
mau-new-15	-1.2164	3.70751	0.0299933	0.781559
mau-new-14	-1.21641	3.70751	0.030189	0.781559
mau-new-30	1.42658	1.99749	0.0415213	0.967447
