# Supplementary material for: Comprehensive Transcriptome Analyses of the Fructose-Fed Syrian Golden Hamster Liver Provides Novel Insights into Lipid Metabolism
Source: PLoS One. 2016 Sep 2;11(9):e0162402. doi: 10.1371/journal.pone.0162402 (PMC5010245; doi:10.1371/journal.pone.0162402)
Supplement: S8 Table — (XLSX) [file pone.0162402.s014.xlsx]

## Sheet: Sheet1
Table S8 Potential target genes of differentially expressed miRNAs
miRNA	Gene Name	Gene Ensembl id
mmu-miR-141-3p	Sema3d	ENSMUSG00000040254
mmu-miR-141-3p	Champ1	ENSMUSG00000047710
mmu-miR-141-3p	9430038I01Rik	ENSMUSG00000040139
mmu-miR-141-3p	Tgfb2	ENSMUSG00000039239
mmu-miR-141-3p	Dact3	ENSMUSG00000078794
mmu-miR-141-3p	Prkaa2	ENSMUSG00000028518
mmu-miR-141-3p	Htr2c	ENSMUSG00000041380
mmu-miR-141-3p	Gpr6	ENSMUSG00000046922
mmu-miR-141-3p	Sobp	ENSMUSG00000038248
mmu-miR-141-3p	Bhlhe40	ENSMUSG00000030103
mmu-miR-141-3p	Tceanc	ENSMUSG00000051224
mmu-miR-141-3p	4930502E18Rik	ENSMUSG00000055555
mmu-miR-141-3p	Tmem237	ENSMUSG00000038079
mmu-miR-141-3p	Hus1	ENSMUSG00000020413
mmu-miR-141-3p	Cdc14a	ENSMUSG00000033502
mmu-miR-141-3p	Ppp4r2	ENSMUSG00000052144
mmu-miR-141-3p	Sox5	ENSMUSG00000041540
mmu-miR-141-3p	Heph	ENSMUSG00000031209
mmu-miR-141-3p	Cyb5a	ENSMUSG00000024646
mmu-miR-141-3p	Dcun1d3	ENSMUSG00000048787
mmu-miR-141-3p	Dixdc1	ENSMUSG00000032064
mmu-miR-141-3p	Pcdh19	ENSMUSG00000051323
mmu-miR-141-3p	Dnajc28	ENSMUSG00000039763
mmu-miR-141-3p	Gria3	ENSMUSG00000001986
mmu-miR-141-3p	Atxn7	ENSMUSG00000021738
mmu-miR-141-3p	Tnrc6a	ENSMUSG00000052707
mmu-miR-141-3p	Pdcd10	ENSMUSG00000027835
mmu-miR-141-3p	Irf2bpl	ENSMUSG00000034168
mmu-miR-141-3p	Mfsd7b	ENSMUSG00000066595
mmu-miR-141-3p	Pou3f3	ENSMUSG00000045515
mmu-miR-141-3p	Rsbn1	ENSMUSG00000044098
mmu-miR-141-3p	Atxn7l1	ENSMUSG00000020564
mmu-miR-141-3p	Zfp451	ENSMUSG00000042197
mmu-miR-141-3p	Mttp	ENSMUSG00000028158
mmu-miR-141-3p	Nfia	ENSMUSG00000028565
mmu-miR-141-3p	Slc16a14	ENSMUSG00000026220
mmu-miR-141-3p	Spats2	ENSMUSG00000051934
mmu-miR-141-3p	Morc3	ENSMUSG00000039456
mmu-miR-141-3p	Zfp629	ENSMUSG00000045639
mmu-miR-141-3p	Fam45a	ENSMUSG00000024993
mmu-miR-141-3p	9630033F20Rik	ENSMUSG00000038028
mmu-miR-141-3p	Tmem255a	ENSMUSG00000036502
mmu-miR-141-3p	Ythdf2	ENSMUSG00000040025
mmu-miR-141-3p	Cdh12	ENSMUSG00000040452
mmu-miR-141-3p	Prox2	ENSMUSG00000042320
mmu-miR-141-3p	Ank2	ENSMUSG00000032826
mmu-miR-141-3p	Siglec5	ENSMUSG00000039013
mmu-miR-141-3p	Map3k3	ENSMUSG00000020700
mmu-miR-141-3p	2210010C04Rik	ENSMUSG00000029882
mmu-miR-141-3p	Abl2	ENSMUSG00000026596
mmu-miR-141-3p	B3gnt2	ENSMUSG00000051650
mmu-miR-141-3p	Ccdc80	ENSMUSG00000022665
mmu-miR-141-3p	Slc30a4	ENSMUSG00000005802
mmu-miR-141-3p	Gucy1a3	ENSMUSG00000033910
mmu-miR-141-3p	Rhobtb1	ENSMUSG00000019944
mmu-miR-141-3p	Pds5b	ENSMUSG00000034021
mmu-miR-141-3p	Foxp1	ENSMUSG00000030067
mmu-miR-141-3p	Zyg11b	ENSMUSG00000034636
mmu-miR-141-3p	BC007180	ENSMUSG00000078161
mmu-miR-141-3p	Tnik	ENSMUSG00000027692
mmu-miR-141-3p	Rbm7	ENSMUSG00000042396
mmu-miR-141-3p	Cckar	ENSMUSG00000029193
mmu-miR-141-3p	Mdm1	ENSMUSG00000020212
mmu-miR-141-3p	Slc38a1	ENSMUSG00000023169
mmu-miR-141-3p	Sema6a	ENSMUSG00000019647
mmu-miR-141-3p	Ppfia1	ENSMUSG00000037519
mmu-miR-141-3p	Zdhhc17	ENSMUSG00000035798
mmu-miR-141-3p	Dclre1b	ENSMUSG00000027845
mmu-miR-141-3p	Ywhag	ENSMUSG00000051391
mmu-miR-141-3p	Plag1	ENSMUSG00000003282
mmu-miR-141-3p	Rpa1	ENSMUSG00000000751
mmu-miR-141-3p	Fbxl2	ENSMUSG00000032507
mmu-miR-141-3p	Tsg101	ENSMUSG00000014402
mmu-miR-141-3p	Magi2	ENSMUSG00000040003
mmu-miR-141-3p	Klhdc10	ENSMUSG00000029775
mmu-miR-141-3p	Itpripl2	ENSMUSG00000095115
mmu-miR-141-3p	Kmt2c	ENSMUSG00000038056
mmu-miR-141-3p	Nfasc	ENSMUSG00000026442
mmu-miR-141-3p	Pdcd4	ENSMUSG00000024975
mmu-miR-141-3p	Chd1	ENSMUSG00000023852
mmu-miR-141-3p	Mbtd1	ENSMUSG00000059474
mmu-miR-141-3p	Fam178a	ENSMUSG00000036097
mmu-miR-141-3p	St3gal5	ENSMUSG00000056091
mmu-miR-141-3p	Ifrd1	ENSMUSG00000001627
mmu-miR-141-3p	Pcf11	ENSMUSG00000041328
mmu-miR-141-3p	Eaf1	ENSMUSG00000021890
mmu-miR-141-3p	Cryz	ENSMUSG00000028199
mmu-miR-141-3p	Elavl2	ENSMUSG00000008489
mmu-miR-141-3p	Atg16l2	ENSMUSG00000047767
mmu-miR-141-3p	Ttc39b	ENSMUSG00000038172
mmu-miR-141-3p	Samd8	ENSMUSG00000021770
mmu-miR-141-3p	Osbpl6	ENSMUSG00000042359
mmu-miR-141-3p	Kcng3	ENSMUSG00000045053
mmu-miR-141-3p	Has2	ENSMUSG00000022367
mmu-miR-141-3p	Pitx2	ENSMUSG00000028023
mmu-miR-141-3p	Sec61g	ENSMUSG00000078974
mmu-miR-141-3p	Chm	ENSMUSG00000025531
mmu-miR-141-3p	Zeb1	ENSMUSG00000024238
mmu-miR-141-3p	Fem1c	ENSMUSG00000033319
mmu-miR-141-3p	Neurod4	ENSMUSG00000048015
mmu-miR-141-3p	Myt1l	ENSMUSG00000061911
mmu-miR-141-3p	U2surp	ENSMUSG00000032407
mmu-miR-141-3p	Otud4	ENSMUSG00000036990
mmu-miR-141-3p	Exo5	ENSMUSG00000028629
mmu-miR-141-3p	Rpl15	ENSMUSG00000012405
mmu-miR-141-3p	Ulk2	ENSMUSG00000004798
mmu-miR-141-3p	Kctd20	ENSMUSG00000005936
mmu-miR-141-3p	Stat5b	ENSMUSG00000020919
mmu-miR-141-3p	Spry4	ENSMUSG00000024427
mmu-miR-141-3p	Zfp644	ENSMUSG00000049606
mmu-miR-141-3p	Tdo2	ENSMUSG00000028011
mmu-miR-141-3p	Ranbp6	ENSMUSG00000074909
mmu-miR-141-3p	Stat5a	ENSMUSG00000004043
mmu-miR-141-3p	Tfap2c	ENSMUSG00000028640
mmu-miR-141-3p	Mtmr6	ENSMUSG00000021987
mmu-miR-141-3p	Kmt2a	ENSMUSG00000002028
mmu-miR-141-3p	Mdga2	ENSMUSG00000034912
mmu-miR-141-3p	Lrrc8a	ENSMUSG00000007476
mmu-miR-141-3p	Ccne2	ENSMUSG00000028212
mmu-miR-141-3p	S100pbp	ENSMUSG00000040928
mmu-miR-141-3p	Vcan	ENSMUSG00000021614
mmu-miR-141-3p	Cep170	ENSMUSG00000057335
mmu-miR-141-3p	Dmwd	ENSMUSG00000030410
mmu-miR-141-3p	Purg	ENSMUSG00000049184
mmu-miR-141-3p	Cacna2d1	ENSMUSG00000040118
mmu-miR-141-3p	Asxl2	ENSMUSG00000037486
mmu-miR-141-3p	Son	ENSMUSG00000022961
mmu-miR-141-3p	Arfgef2	ENSMUSG00000074582
mmu-miR-141-3p	Rcor3	ENSMUSG00000037395
mmu-miR-141-3p	Lysmd3	ENSMUSG00000035840
mmu-miR-141-3p	Olr1	ENSMUSG00000030162
mmu-miR-141-3p	Gm10047	ENSMUSG00000058736
mmu-miR-141-3p	Xkr7	ENSMUSG00000042631
mmu-miR-141-3p	Ralgps1	ENSMUSG00000038831
mmu-miR-141-3p	Grb2	ENSMUSG00000059923
mmu-miR-141-3p	Mmp13	ENSMUSG00000050578
mmu-miR-141-3p	Prune2	ENSMUSG00000039126
mmu-miR-141-3p	Astn1	ENSMUSG00000026587
mmu-miR-141-3p	Kank2	ENSMUSG00000032194
mmu-miR-141-3p	Slc35d1	ENSMUSG00000028521
mmu-miR-141-3p	Khdrbs3	ENSMUSG00000022332
mmu-miR-141-3p	Cyp26b1	ENSMUSG00000063415
mmu-miR-141-3p	Tanc2	ENSMUSG00000053580
mmu-miR-141-3p	Ak2	ENSMUSG00000028792
mmu-miR-141-3p	Exoc3	ENSMUSG00000034152
mmu-miR-141-3p	Myh10	ENSMUSG00000020900
mmu-miR-141-3p	Hspbap1	ENSMUSG00000022849
mmu-miR-141-3p	Fkbp5	ENSMUSG00000024222
mmu-miR-141-3p	Trp53inp1	ENSMUSG00000028211
mmu-miR-141-3p	Gabrq	ENSMUSG00000031344
mmu-miR-141-3p	Cdk13	ENSMUSG00000041297
mmu-miR-141-3p	Msantd4	ENSMUSG00000041124
mmu-miR-141-3p	Phlpp2	ENSMUSG00000031732
mmu-miR-141-3p	Rapgef2	ENSMUSG00000062232
mmu-miR-141-3p	Rnmt	ENSMUSG00000009535
mmu-miR-141-3p	Schip1	ENSMUSG00000027777
mmu-miR-141-3p	Nt5dc3	ENSMUSG00000054027
mmu-miR-141-3p	Lbr	ENSMUSG00000004880
mmu-miR-141-3p	Ntrk2	ENSMUSG00000055254
mmu-miR-141-3p	Prkce	ENSMUSG00000045038
mmu-miR-141-3p	P2ry1	ENSMUSG00000027765
mmu-miR-141-3p	Myadm	ENSMUSG00000068566
mmu-miR-141-3p	Src	ENSMUSG00000027646
mmu-miR-141-3p	Runx1t1	ENSMUSG00000006586
mmu-miR-141-3p	Clasp2	ENSMUSG00000033392
mmu-miR-141-3p	Ppfibp1	ENSMUSG00000016487
mmu-miR-141-3p	Tmem56	ENSMUSG00000028132
mmu-miR-141-3p	Bloc1s4	ENSMUSG00000060708
mmu-miR-141-3p	C030039L03Rik	ENSMUSG00000057093
mmu-miR-141-3p	Tmed9	ENSMUSG00000058569
mmu-miR-141-3p	Foxp2	ENSMUSG00000029563
mmu-miR-141-3p	Gmps	ENSMUSG00000027823
mmu-miR-141-3p	Synm	ENSMUSG00000030554
mmu-miR-141-3p	Lgalsl	ENSMUSG00000042363
mmu-miR-141-3p	Phactr2	ENSMUSG00000062866
mmu-miR-141-3p	Rc3h2	ENSMUSG00000075376
mmu-miR-141-3p	Arhgap24	ENSMUSG00000057315
mmu-miR-141-3p	Tial1	ENSMUSG00000030846
mmu-miR-141-3p	Nlrp4a	ENSMUSG00000040601
mmu-miR-141-3p	Kcna2	ENSMUSG00000040724
mmu-miR-141-3p	Cul3	ENSMUSG00000004364
mmu-miR-141-3p	Dock10	ENSMUSG00000038608
mmu-miR-141-3p	Fam177a	ENSMUSG00000095595
mmu-miR-141-3p	Reck	ENSMUSG00000028476
mmu-miR-141-3p	Rhpn2	ENSMUSG00000030494
mmu-miR-141-3p	Oas1e	ENSMUSG00000066867
mmu-miR-141-3p	Nubpl	ENSMUSG00000035142
mmu-miR-141-3p	9330159F19Rik	ENSMUSG00000004360
mmu-miR-141-3p	Mfsd11	ENSMUSG00000020818
mmu-miR-141-3p	Lypla1	ENSMUSG00000025903
mmu-miR-141-3p	Bcor	ENSMUSG00000040363
mmu-miR-141-3p	Tmem170b	ENSMUSG00000087370
mmu-miR-141-3p	Gm5724	ENSMUSG00000084927
mmu-miR-141-3p	Bicd2	ENSMUSG00000037933
mmu-miR-141-3p	Npas3	ENSMUSG00000021010
mmu-miR-141-3p	Peg3	ENSMUSG00000002265
mmu-miR-141-3p	Adsl	ENSMUSG00000022407
mmu-miR-141-3p	Col25a1	ENSMUSG00000058897
mmu-miR-141-3p	Rarb	ENSMUSG00000017491
mmu-miR-141-3p	Diexf	ENSMUSG00000016181
mmu-miR-141-3p	Trappc8	ENSMUSG00000033382
mmu-miR-141-3p	Atf7	ENSMUSG00000099083
mmu-miR-141-3p	Nlrc3	ENSMUSG00000049871
mmu-miR-141-3p	Serpinb2	ENSMUSG00000062345
mmu-miR-141-3p	Cyth3	ENSMUSG00000018001
mmu-miR-141-3p	Usp7	ENSMUSG00000022710
mmu-miR-141-3p	Wibg	ENSMUSG00000064030
mmu-miR-141-3p	Tmem110	ENSMUSG00000006526
mmu-miR-141-3p	Osbpl11	ENSMUSG00000022807
mmu-miR-141-3p	Ldlrad4	ENSMUSG00000024544
mmu-miR-141-3p	Ash1l	ENSMUSG00000028053
mmu-miR-141-3p	Cds2	ENSMUSG00000058793
mmu-miR-141-3p	Bend4	ENSMUSG00000092060
mmu-miR-141-3p	Acvr2a	ENSMUSG00000052155
mmu-miR-141-3p	B930036N10Rik	ENSMUSG00000091993
mmu-miR-141-3p	Gphn	ENSMUSG00000047454
mmu-miR-141-3p	Atp6v1a	ENSMUSG00000052459
mmu-miR-141-3p	Igf2	ENSMUSG00000048583
mmu-miR-141-3p	Armc10	ENSMUSG00000038525
mmu-miR-141-3p	Mtf2	ENSMUSG00000029267
mmu-miR-141-3p	Nelfa	ENSMUSG00000029111
mmu-miR-141-3p	Nphp3	ENSMUSG00000032558
mmu-miR-141-3p	U2af1	ENSMUSG00000061613
mmu-miR-141-3p	Map2k4	ENSMUSG00000033352
mmu-miR-141-3p	Fam46c	ENSMUSG00000044468
mmu-miR-141-3p	Mcoln3	ENSMUSG00000036853
mmu-miR-141-3p	Six1	ENSMUSG00000051367
mmu-miR-141-3p	Fam189a1	ENSMUSG00000030518
mmu-miR-141-3p	Lin28b	ENSMUSG00000063804
mmu-miR-141-3p	Tmem135	ENSMUSG00000039428
mmu-miR-141-3p	Gcnt2	ENSMUSG00000021360
mmu-miR-141-3p	Gpm6b	ENSMUSG00000031342
mmu-miR-141-3p	Mmp16	ENSMUSG00000028226
mmu-miR-141-3p	Dio2	ENSMUSG00000007682
mmu-miR-141-3p	Rdx	ENSMUSG00000032050
mmu-miR-141-3p	E130308A19Rik	ENSMUSG00000045071
mmu-miR-141-3p	Ankrd44	ENSMUSG00000052331
mmu-miR-141-3p	Nr3c1	ENSMUSG00000024431
mmu-miR-141-3p	Sp4	ENSMUSG00000025323
mmu-miR-141-3p	Arhgap23	ENSMUSG00000049807
mmu-miR-141-3p	Plp1	ENSMUSG00000031425
mmu-miR-141-3p	Frmd4a	ENSMUSG00000026657
mmu-miR-141-3p	Entpd5	ENSMUSG00000021236
mmu-miR-141-3p	Qk	ENSMUSG00000062078
mmu-miR-141-3p	Atp2a2	ENSMUSG00000029467
mmu-miR-141-3p	Pkd2	ENSMUSG00000034462
mmu-miR-141-3p	Carm1	ENSMUSG00000032185
mmu-miR-141-3p	Foxj1	ENSMUSG00000034227
mmu-miR-141-3p	Rnft1	ENSMUSG00000020521
mmu-miR-141-3p	Hs6st2	ENSMUSG00000062184
mmu-miR-141-3p	Lhfp	ENSMUSG00000048332
mmu-miR-141-3p	Kif18b	ENSMUSG00000051378
mmu-miR-141-3p	Taf12	ENSMUSG00000028899
mmu-miR-141-3p	Fbrs	ENSMUSG00000042423
mmu-miR-141-3p	Mib1	ENSMUSG00000024294
mmu-miR-141-3p	Rbm12	ENSMUSG00000089824
mmu-miR-141-3p	Phyhipl	ENSMUSG00000037747
mmu-miR-141-3p	Ermard	ENSMUSG00000036552
mmu-miR-141-3p	Pdzd8	ENSMUSG00000074746
mmu-miR-141-3p	Ctag2	ENSMUSG00000031181
mmu-miR-141-3p	Rsad2	ENSMUSG00000020641
mmu-miR-141-3p	Jmjd1c	ENSMUSG00000037876
mmu-miR-141-3p	Fgfr1op	ENSMUSG00000069135
mmu-miR-141-3p	Hnrnpab	ENSMUSG00000020358
mmu-miR-141-3p	Maml1	ENSMUSG00000050567
mmu-miR-141-3p	Angptl2	ENSMUSG00000004105
mmu-miR-141-3p	Thbd	ENSMUSG00000074743
mmu-miR-141-3p	Nrp1	ENSMUSG00000025810
mmu-miR-141-3p	Camk4	ENSMUSG00000038128
mmu-miR-141-3p	Map4	ENSMUSG00000032479
mmu-miR-141-3p	Ap3s1	ENSMUSG00000024480
mmu-miR-141-3p	Mest	ENSMUSG00000051855
mmu-miR-141-3p	Myrip	ENSMUSG00000041794
mmu-miR-141-3p	Cox8c	ENSMUSG00000043319
mmu-miR-141-3p	Cbx5	ENSMUSG00000009575
mmu-miR-141-3p	Plxnc1	ENSMUSG00000074785
mmu-miR-141-3p	Tfap2b	ENSMUSG00000025927
mmu-miR-141-3p	Prtg	ENSMUSG00000036030
mmu-miR-141-3p	Chrnb3	ENSMUSG00000031492
mmu-miR-141-3p	Jag1	ENSMUSG00000027276
mmu-miR-141-3p	Mbnl3	ENSMUSG00000036109
mmu-miR-141-3p	Paqr9	ENSMUSG00000064225
mmu-miR-141-3p	A530099J19Rik	ENSMUSG00000047462
mmu-miR-141-3p	Rheb	ENSMUSG00000028945
mmu-miR-141-3p	Ssr1	ENSMUSG00000021427
mmu-miR-141-3p	Syt4	ENSMUSG00000024261
mmu-miR-141-3p	Uevld	ENSMUSG00000043262
mmu-miR-141-3p	Mnx1	ENSMUSG00000001566
mmu-miR-141-3p	Cep120	ENSMUSG00000048799
mmu-miR-141-3p	Slc26a7	ENSMUSG00000040569
mmu-miR-141-3p	Snx27	ENSMUSG00000028136
mmu-miR-141-3p	Ttr	ENSMUSG00000061808
mmu-miR-141-3p	Pfdn4	ENSMUSG00000052033
mmu-miR-141-3p	Gm5798	ENSMUSG00000094925
mmu-miR-141-3p	Cdk5r1	ENSMUSG00000048895
mmu-miR-141-3p	Dusp3	ENSMUSG00000003518
mmu-miR-141-3p	Zfp207	ENSMUSG00000017421
mmu-miR-141-3p	Cd247	ENSMUSG00000005763
mmu-miR-141-3p	Adck2	ENSMUSG00000046947
mmu-miR-141-3p	Mxi1	ENSMUSG00000025025
mmu-miR-141-3p	Dstyk	ENSMUSG00000042046
mmu-miR-141-3p	Tiam1	ENSMUSG00000002489
mmu-miR-141-3p	Zbtb20	ENSMUSG00000022708
mmu-miR-141-3p	B230219D22Rik	ENSMUSG00000045767
mmu-miR-141-3p	Aco1	ENSMUSG00000028405
mmu-miR-141-3p	Ivns1abp	ENSMUSG00000023150
mmu-miR-141-3p	Magt1	ENSMUSG00000031232
mmu-miR-141-3p	Zxdb	ENSMUSG00000073062
mmu-miR-141-3p	Gpr123	ENSMUSG00000025475
mmu-miR-141-3p	Lmbrd1	ENSMUSG00000073725
mmu-miR-141-3p	Dr1	ENSMUSG00000029265
mmu-miR-141-3p	Crebrf	ENSMUSG00000048249
mmu-miR-141-3p	Adipor2	ENSMUSG00000030168
mmu-miR-141-3p	Tnpo3	ENSMUSG00000012535
mmu-miR-141-3p	Sgcd	ENSMUSG00000020354
mmu-miR-141-3p	Klhl28	ENSMUSG00000020948
mmu-miR-141-3p	Dek	ENSMUSG00000021377
mmu-miR-141-3p	Ttbk2	ENSMUSG00000090100
mmu-miR-141-3p	Decr2	ENSMUSG00000036775
mmu-miR-141-3p	Hiat1	ENSMUSG00000089911
mmu-miR-141-3p	Stx2	ENSMUSG00000029428
mmu-miR-141-3p	Adpgk	ENSMUSG00000025236
mmu-miR-141-3p	Perp	ENSMUSG00000019851
mmu-miR-141-3p	Clcn5	ENSMUSG00000004317
mmu-miR-141-3p	Casc4	ENSMUSG00000060227
mmu-miR-141-3p	Lpp	ENSMUSG00000033306
mmu-miR-141-3p	Pappa	ENSMUSG00000028370
mmu-miR-141-3p	Bivm	ENSMUSG00000041684
mmu-miR-141-3p	Gm9956	ENSMUSG00000054758
mmu-miR-141-3p	Ctnnd2	ENSMUSG00000022240
mmu-miR-141-3p	Rab38	ENSMUSG00000030559
mmu-miR-141-3p	Wdfy3	ENSMUSG00000043940
mmu-miR-141-3p	Hecw1	ENSMUSG00000021301
mmu-miR-141-3p	Ercc6l2	ENSMUSG00000021470
mmu-miR-141-3p	Ptprd	ENSMUSG00000028399
mmu-miR-141-3p	Foxa2	ENSMUSG00000037025
mmu-miR-141-3p	Rbm33	ENSMUSG00000048271
mmu-miR-141-3p	Gng5	ENSMUSG00000068523
mmu-miR-141-3p	Chd9	ENSMUSG00000056608
mmu-miR-141-3p	Pgrmc2	ENSMUSG00000049940
mmu-miR-141-3p	Mysm1	ENSMUSG00000062627
mmu-miR-141-3p	Anapc4	ENSMUSG00000029176
mmu-miR-141-3p	Cct8	ENSMUSG00000025613
mmu-miR-141-3p	Brms1l	ENSMUSG00000012076
mmu-miR-141-3p	Cab39l	ENSMUSG00000021981
mmu-miR-141-3p	Mybl1	ENSMUSG00000025912
mmu-miR-141-3p	Fnip2	ENSMUSG00000061175
mmu-miR-141-3p	Map7d1	ENSMUSG00000028849
mmu-miR-141-3p	Cpeb3	ENSMUSG00000039652
mmu-miR-141-3p	Ube3a	ENSMUSG00000025326
mmu-miR-141-3p	Zeb2	ENSMUSG00000026872
mmu-miR-141-3p	Tcerg1	ENSMUSG00000024498
mmu-miR-141-3p	Hmg20a	ENSMUSG00000032329
mmu-miR-141-3p	Lrrtm2	ENSMUSG00000071862
mmu-miR-141-3p	Sox17	ENSMUSG00000025902
mmu-miR-141-3p	Bclaf1	ENSMUSG00000037608
mmu-miR-141-3p	Kpna4	ENSMUSG00000027782
mmu-miR-141-3p	Mal2	ENSMUSG00000024479
mmu-miR-141-3p	2010002M12Rik	ENSMUSG00000067297
mmu-miR-141-3p	Pou4f1	ENSMUSG00000048349
mmu-miR-141-3p	42258	ENSMUSG00000058013
mmu-miR-141-3p	C3ar1	ENSMUSG00000040552
mmu-miR-141-3p	Greb1l	ENSMUSG00000042942
mmu-miR-141-3p	Gulp1	ENSMUSG00000056870
mmu-miR-141-3p	Ppm1e	ENSMUSG00000046442
mmu-miR-141-3p	Gli3	ENSMUSG00000021318
mmu-miR-141-3p	Hipk3	ENSMUSG00000027177
mmu-miR-141-3p	Asxl1	ENSMUSG00000042548
mmu-miR-141-3p	Papola	ENSMUSG00000021111
mmu-miR-141-3p	Supt6	ENSMUSG00000002052
mmu-miR-141-3p	Necab1	ENSMUSG00000040536
mmu-miR-141-3p	Dcx	ENSMUSG00000031285
mmu-miR-141-3p	Dnajc18	ENSMUSG00000024350
mmu-miR-141-3p	Ypel5	ENSMUSG00000039770
mmu-miR-141-3p	Mier3	ENSMUSG00000032727
mmu-miR-141-3p	Fam126a	ENSMUSG00000028995
mmu-miR-141-3p	Dcaf12l1	ENSMUSG00000045284
mmu-miR-141-3p	Lrp1b	ENSMUSG00000049252
mmu-miR-141-3p	C78339	ENSMUSG00000069237
mmu-miR-141-3p	Rnf11	ENSMUSG00000028557
mmu-miR-141-3p	Cntn1	ENSMUSG00000055022
mmu-miR-141-3p	Nrxn1	ENSMUSG00000024109
mmu-miR-141-3p	B3gnt1	ENSMUSG00000047379
mmu-miR-141-3p	Zfp618	ENSMUSG00000028358
mmu-miR-141-3p	Adrb1	ENSMUSG00000035283
mmu-miR-141-3p	Ctbp2	ENSMUSG00000030970
mmu-miR-141-3p	Kpna3	ENSMUSG00000021929
mmu-miR-141-3p	Qser1	ENSMUSG00000074994
mmu-miR-141-3p	Rpgr	ENSMUSG00000031174
mmu-miR-141-3p	Fbxl20	ENSMUSG00000020883
mmu-miR-141-3p	Atxn1	ENSMUSG00000046876
mmu-miR-141-3p	1700066M21Rik	ENSMUSG00000038323
mmu-miR-141-3p	Foxj3	ENSMUSG00000032998
mmu-miR-141-3p	Atat1	ENSMUSG00000024426
mmu-miR-141-3p	Ppp3r1	ENSMUSG00000033953
mmu-miR-141-3p	Zscan26	ENSMUSG00000022228
mmu-miR-141-3p	Egr2	ENSMUSG00000037868
mmu-miR-141-3p	G3bp2	ENSMUSG00000029405
mmu-miR-141-3p	Papolg	ENSMUSG00000020273
mmu-miR-141-3p	Pcdh8	ENSMUSG00000036422
mmu-miR-141-3p	Tada1	ENSMUSG00000026563
mmu-miR-141-3p	Slc5a3	ENSMUSG00000089774
mmu-miR-141-3p	Tcf12	ENSMUSG00000032228
mmu-miR-141-3p	Gigyf1	ENSMUSG00000029714
mmu-miR-141-3p	Chd2	ENSMUSG00000078671
mmu-miR-141-3p	Ppp1r15b	ENSMUSG00000046062
mmu-miR-141-3p	Ikzf2	ENSMUSG00000025997
mmu-miR-141-3p	Etnk1	ENSMUSG00000030275
mmu-miR-141-3p	Thrb	ENSMUSG00000021779
mmu-miR-141-3p	Mcc	ENSMUSG00000071856
mmu-miR-141-3p	Jkamp	ENSMUSG00000005078
mmu-miR-141-3p	Plcxd2	ENSMUSG00000087141
mmu-miR-141-3p	Calcr	ENSMUSG00000023964
mmu-miR-141-3p	Tram2	ENSMUSG00000041779
mmu-miR-141-3p	Pdgfra	ENSMUSG00000029231
mmu-miR-141-3p	H2afz	ENSMUSG00000037894
mmu-miR-141-3p	Epha7	ENSMUSG00000028289
mmu-miR-141-3p	Ppt2	ENSMUSG00000015474
mmu-miR-141-3p	Pip5k1a	ENSMUSG00000028126
mmu-miR-141-3p	Gm16039	ENSMUSG00000089862
mmu-miR-141-3p	Foxa1	ENSMUSG00000035451
mmu-miR-141-3p	Sirt1	ENSMUSG00000020063
mmu-miR-141-3p	Brox	ENSMUSG00000046836
mmu-miR-141-3p	Epha2	ENSMUSG00000006445
mmu-miR-141-3p	4930452B06Rik	ENSMUSG00000021747
mmu-miR-141-3p	Tbx4	ENSMUSG00000000094
mmu-miR-141-3p	Htr5a	ENSMUSG00000039106
mmu-miR-141-3p	Prkacb	ENSMUSG00000005034
mmu-miR-141-3p	Uimc1	ENSMUSG00000025878
mmu-miR-141-3p	Narg2	ENSMUSG00000032235
mmu-miR-141-3p	Slc30a1	ENSMUSG00000037434
mmu-miR-141-3p	Oas1d	ENSMUSG00000032623
mmu-miR-141-3p	Pten	ENSMUSG00000013663
mmu-miR-141-3p	Pcdhb18	ENSMUSG00000048347
mmu-miR-141-3p	Fam118a	ENSMUSG00000022434
mmu-miR-141-3p	Epc1	ENSMUSG00000024240
mmu-miR-141-3p	Vmn1r56	ENSMUSG00000091874
mmu-miR-141-3p	Gna13	ENSMUSG00000020611
mmu-miR-141-3p	Fat3	ENSMUSG00000074505
mmu-miR-141-3p	Lhx1	ENSMUSG00000018698
mmu-miR-141-3p	Calcrl	ENSMUSG00000059588
mmu-miR-141-3p	Slc25a36	ENSMUSG00000032449
mmu-miR-141-3p	Dip2b	ENSMUSG00000023026
mmu-miR-141-3p	Nckap5	ENSMUSG00000049690
mmu-miR-141-3p	Nrip1	ENSMUSG00000048490
mmu-miR-141-3p	Dnajc13	ENSMUSG00000032560
mmu-miR-141-3p	Adh7	ENSMUSG00000055301
mmu-miR-141-3p	Cxcl12	ENSMUSG00000061353
mmu-miR-141-3p	1810030O07Rik	ENSMUSG00000044148
mmu-miR-141-3p	Zfand5	ENSMUSG00000024750
mmu-miR-141-3p	Als2	ENSMUSG00000026024
mmu-miR-141-3p	Zfp462	ENSMUSG00000060206
mmu-miR-141-3p	Rtn4rl1	ENSMUSG00000045287
mmu-miR-141-3p	Slc16a1	ENSMUSG00000032902
mmu-miR-141-3p	Nt5c2	ENSMUSG00000025041
mmu-miR-141-3p	Cd47	ENSMUSG00000055447
mmu-miR-141-3p	Sult1e1	ENSMUSG00000029272
mmu-miR-141-3p	Urgcp	ENSMUSG00000049680
mmu-miR-141-3p	Mme	ENSMUSG00000027820
mmu-miR-141-3p	Zfp667	ENSMUSG00000054893
mmu-miR-141-3p	E2f3	ENSMUSG00000016477
mmu-miR-141-3p	Stx17	ENSMUSG00000061455
mmu-miR-141-3p	Crlf3	ENSMUSG00000017561
mmu-miR-141-3p	Phip	ENSMUSG00000032253
mmu-miR-141-3p	Zfp189	ENSMUSG00000039634
mmu-miR-141-3p	Map3k7	ENSMUSG00000028284
mmu-miR-141-3p	Tmem132b	ENSMUSG00000070498
mmu-miR-141-3p	Cdk8	ENSMUSG00000029635
mmu-miR-141-3p	Hoxa11	ENSMUSG00000038210
mmu-miR-141-3p	Pole4	ENSMUSG00000030042
mmu-miR-141-3p	Pura	ENSMUSG00000043991
mmu-miR-141-3p	Tet2	ENSMUSG00000040943
mmu-miR-141-3p	Cdc42	ENSMUSG00000006699
mmu-miR-141-3p	Atrnl1	ENSMUSG00000054843
mmu-miR-141-3p	Sipa1l2	ENSMUSG00000001995
mmu-miR-141-3p	Megf10	ENSMUSG00000024593
mmu-miR-141-3p	Khdrbs1	ENSMUSG00000028790
mmu-miR-141-3p	Pi15	ENSMUSG00000067780
mmu-miR-141-3p	Yaf2	ENSMUSG00000022634
mmu-miR-141-3p	Ptprg	ENSMUSG00000021745
mmu-miR-141-3p	Pou4f2	ENSMUSG00000031688
mmu-miR-141-3p	Spag16	ENSMUSG00000053153
mmu-miR-141-3p	Map3k2	ENSMUSG00000024383
mmu-miR-141-3p	Tshz3	ENSMUSG00000021217
mmu-miR-141-3p	Ebpl	ENSMUSG00000021928
mmu-miR-141-3p	Gm10545	ENSMUSG00000073594
mmu-miR-141-3p	Unc5c	ENSMUSG00000059921
mmu-miR-141-3p	Gli2	ENSMUSG00000048402
mmu-miR-141-3p	Tfrc	ENSMUSG00000022797
mmu-miR-141-3p	4933411K20Rik	ENSMUSG00000031631
mmu-miR-141-3p	Gja1	ENSMUSG00000050953
mmu-miR-141-3p	AC238840.3	ENSMUSG00000094920
mmu-miR-141-3p	Il1rap	ENSMUSG00000022514
mmu-miR-141-3p	Stk17b	ENSMUSG00000026094
mmu-miR-141-3p	Csnk1g3	ENSMUSG00000073563
mmu-miR-141-3p	Gata6	ENSMUSG00000005836
mmu-miR-141-3p	Brd4	ENSMUSG00000024002
mmu-miR-141-3p	Mapk8	ENSMUSG00000021936
mmu-miR-141-3p	Srcap	ENSMUSG00000053877
mmu-miR-141-3p	Scai	ENSMUSG00000035236
mmu-miR-141-3p	Slc17a6	ENSMUSG00000030500
mmu-miR-141-3p	Ncoa2	ENSMUSG00000005886
mmu-miR-141-3p	Mbnl1	ENSMUSG00000027763
mmu-miR-141-3p	Lmbr1	ENSMUSG00000010721
mmu-miR-141-3p	Hoxc13	ENSMUSG00000001655
mmu-miR-141-3p	Tnrc6b	ENSMUSG00000047888
mmu-miR-141-3p	Clock	ENSMUSG00000029238
mmu-miR-141-3p	Fam49b	ENSMUSG00000022378
mmu-miR-141-3p	Efna1	ENSMUSG00000027954
mmu-miR-141-3p	Ttc25	ENSMUSG00000006784
mmu-miR-141-3p	H2afv	ENSMUSG00000041126
mmu-miR-141-3p	Kcnc2	ENSMUSG00000035681
mmu-miR-141-3p	Celf1	ENSMUSG00000005506
mmu-miR-141-3p	Pcdh10	ENSMUSG00000049100
mmu-miR-141-3p	Zfp281	ENSMUSG00000041483
mmu-miR-141-3p	Klf12	ENSMUSG00000072294
mmu-miR-141-3p	Lsamp	ENSMUSG00000061080
mmu-miR-141-3p	1700025G04Rik	ENSMUSG00000032666
mmu-miR-141-3p	Trhde	ENSMUSG00000050663
mmu-miR-141-3p	Mpdu1	ENSMUSG00000018761
mmu-miR-141-3p	Elk3	ENSMUSG00000008398
mmu-miR-141-3p	Brd3	ENSMUSG00000026918
mmu-miR-141-3p	Tnks2	ENSMUSG00000024811
mmu-miR-141-3p	Rybp	ENSMUSG00000072872
mmu-miR-141-3p	Arpc5	ENSMUSG00000008475
mmu-miR-141-3p	Cphx3	ENSMUSG00000094817
mmu-miR-141-3p	Hcn1	ENSMUSG00000021730
mmu-miR-141-3p	Zbtb34	ENSMUSG00000068966
mmu-miR-141-3p	Akap2	ENSMUSG00000038729
mmu-miR-141-3p	Palm2Akap2	ENSMUSG00000089945
mmu-miR-150-5p	Crtac1	ENSMUSG00000042401
mmu-miR-150-5p	Apc	ENSMUSG00000005871
mmu-miR-150-5p	Bsn	ENSMUSG00000032589
mmu-miR-150-5p	Zcchc2	ENSMUSG00000038866
mmu-miR-150-5p	Srsf1	ENSMUSG00000018379
mmu-miR-150-5p	Gm7714	ENSMUSG00000090302
mmu-miR-150-5p	Prrt2	ENSMUSG00000045114
mmu-miR-150-5p	Pik3r1	ENSMUSG00000041417
mmu-miR-150-5p	Pde7a	ENSMUSG00000069094
mmu-miR-150-5p	Hoxa9	ENSMUSG00000038227
mmu-miR-150-5p	Nfx1	ENSMUSG00000028423
mmu-miR-150-5p	Nr1d2	ENSMUSG00000021775
mmu-miR-150-5p	Gsk3b	ENSMUSG00000022812
mmu-miR-150-5p	Fen1	ENSMUSG00000024742
mmu-miR-150-5p	Srl	ENSMUSG00000022519
mmu-miR-150-5p	Pld1	ENSMUSG00000027695
mmu-miR-150-5p	Grasp	ENSMUSG00000000531
mmu-miR-150-5p	Smg7	ENSMUSG00000042772
mmu-miR-150-5p	Irs4	ENSMUSG00000054667
mmu-miR-150-5p	Fads6	ENSMUSG00000044788
mmu-miR-150-5p	Trp53inp2	ENSMUSG00000038375
mmu-miR-150-5p	Ptpn4	ENSMUSG00000026384
mmu-miR-150-5p	Foxp1	ENSMUSG00000030067
mmu-miR-150-5p	Cul7	ENSMUSG00000038545
mmu-miR-150-5p	Cxcl1	ENSMUSG00000029380
mmu-miR-150-5p	Fbxw11	ENSMUSG00000020271
mmu-miR-150-5p	Ube2e3	ENSMUSG00000027011
mmu-miR-150-5p	Ulk3	ENSMUSG00000032308
mmu-miR-150-5p	Tceal8	ENSMUSG00000051579
mmu-miR-150-5p	Cpd	ENSMUSG00000020841
mmu-miR-150-5p	Itgbl1	ENSMUSG00000032925
mmu-miR-150-5p	Btbd10	ENSMUSG00000038187
mmu-miR-150-5p	Rmi1	ENSMUSG00000035367
mmu-miR-150-5p	Fam133b	ENSMUSG00000058503
mmu-miR-150-5p	Ubfd1	ENSMUSG00000030870
mmu-miR-150-5p	Ttn	ENSMUSG00000051747
mmu-miR-150-5p	4933440M02Rik	ENSMUSG00000045928
mmu-miR-150-5p	Nfasc	ENSMUSG00000026442
mmu-miR-150-5p	Ttll7	ENSMUSG00000036745
mmu-miR-150-5p	Ppp3r2	ENSMUSG00000028310
mmu-miR-150-5p	Mbtd1	ENSMUSG00000059474
mmu-miR-150-5p	AW209491	ENSMUSG00000039182
mmu-miR-150-5p	Bdp1	ENSMUSG00000049658
mmu-miR-150-5p	Gmcl1	ENSMUSG00000001157
mmu-miR-150-5p	Plcxd3	ENSMUSG00000049148
mmu-miR-150-5p	Zeb1	ENSMUSG00000024238
mmu-miR-150-5p	Dyrk1a	ENSMUSG00000022897
mmu-miR-150-5p	Eif4g1	ENSMUSG00000045983
mmu-miR-150-5p	Stat5b	ENSMUSG00000020919
mmu-miR-150-5p	Stag1	ENSMUSG00000037286
mmu-miR-150-5p	Atp6v1h	ENSMUSG00000033793
mmu-miR-150-5p	Mgme1	ENSMUSG00000027424
mmu-miR-150-5p	Kmt2a	ENSMUSG00000002028
mmu-miR-150-5p	Trim66	ENSMUSG00000031026
mmu-miR-150-5p	Alg13	ENSMUSG00000041718
mmu-miR-150-5p	Zfp788	ENSMUSG00000074165
mmu-miR-150-5p	Gm13051	ENSMUSG00000066009
mmu-miR-150-5p	Gabrg2	ENSMUSG00000020436
mmu-miR-150-5p	Tec	ENSMUSG00000029217
mmu-miR-150-5p	Cd276	ENSMUSG00000035914
mmu-miR-150-5p	Prps1	ENSMUSG00000031432
mmu-miR-150-5p	Mybpc3	ENSMUSG00000002100
mmu-miR-150-5p	Slc30a2	ENSMUSG00000028836
mmu-miR-150-5p	Bhlhe41	ENSMUSG00000030256
mmu-miR-150-5p	Col1a1	ENSMUSG00000001506
mmu-miR-150-5p	Ctc1	ENSMUSG00000020898
mmu-miR-150-5p	Nkx2-4	ENSMUSG00000054160
mmu-miR-150-5p	Foxd3	ENSMUSG00000067261
mmu-miR-150-5p	Clmp	ENSMUSG00000032024
mmu-miR-150-5p	Arhgap29	ENSMUSG00000039831
mmu-miR-150-5p	Etf1	ENSMUSG00000024360
mmu-miR-150-5p	Eml2	ENSMUSG00000040811
mmu-miR-150-5p	Txlnb	ENSMUSG00000039891
mmu-miR-150-5p	Gpr160	ENSMUSG00000037661
mmu-miR-150-5p	Zadh2	ENSMUSG00000049090
mmu-miR-150-5p	Smarcc1	ENSMUSG00000032481
mmu-miR-150-5p	Cacna1g	ENSMUSG00000020866
mmu-miR-150-5p	Fkbp4	ENSMUSG00000030357
mmu-miR-150-5p	Them4	ENSMUSG00000028145
mmu-miR-150-5p	Tspyl5	ENSMUSG00000038984
mmu-miR-150-5p	Setd5	ENSMUSG00000034269
mmu-miR-150-5p	Kpnb1	ENSMUSG00000001440
mmu-miR-150-5p	Rasgef1a	ENSMUSG00000030134
mmu-miR-150-5p	St3gal2	ENSMUSG00000031749
mmu-miR-150-5p	Klhl12	ENSMUSG00000026455
mmu-miR-150-5p	Eif5	ENSMUSG00000021282
mmu-miR-150-5p	C330027C09Rik	ENSMUSG00000033031
mmu-miR-150-5p	Odam	ENSMUSG00000009580
mmu-miR-150-5p	Cnot11	ENSMUSG00000003135
mmu-miR-150-5p	Pcdh1	ENSMUSG00000051375
mmu-miR-150-5p	Arhgef12	ENSMUSG00000059495
mmu-miR-150-5p	Mex3a	ENSMUSG00000074480
mmu-miR-150-5p	Nrl	ENSMUSG00000040632
mmu-miR-150-5p	Tll1	ENSMUSG00000053626
mmu-miR-150-5p	Stau2	ENSMUSG00000025920
mmu-miR-150-5p	Acbd6	ENSMUSG00000033701
mmu-miR-150-5p	Ust	ENSMUSG00000047712
mmu-miR-150-5p	Ghr	ENSMUSG00000055737
mmu-miR-150-5p	Rpl9-ps6	ENSMUSG00000062456
mmu-miR-150-5p	AY702103	ENSMUSG00000067103
mmu-miR-150-5p	Rprm	ENSMUSG00000075334
mmu-miR-150-5p	Gdpd1	ENSMUSG00000061666
mmu-miR-150-5p	Ros1	ENSMUSG00000019893
mmu-miR-150-5p	Lhx2	ENSMUSG00000000247
mmu-miR-150-5p	Ngrn	ENSMUSG00000047084
mmu-miR-150-5p	Zfp131	ENSMUSG00000094870
mmu-miR-150-5p	Mmp16	ENSMUSG00000028226
mmu-miR-150-5p	Ptbp2	ENSMUSG00000028134
mmu-miR-150-5p	Rhox2c	ENSMUSG00000079637
mmu-miR-150-5p	Parva	ENSMUSG00000030770
mmu-miR-150-5p	Trps1	ENSMUSG00000038679
mmu-miR-150-5p	Scn2b	ENSMUSG00000070304
mmu-miR-150-5p	Grhl2	ENSMUSG00000022286
mmu-miR-150-5p	Mib1	ENSMUSG00000024294
mmu-miR-150-5p	Taf10	ENSMUSG00000043866
mmu-miR-150-5p	Ppargc1a	ENSMUSG00000029167
mmu-miR-150-5p	Vsig10	ENSMUSG00000066894
mmu-miR-150-5p	Gpr116	ENSMUSG00000056492
mmu-miR-150-5p	Gprc5c	ENSMUSG00000051043
mmu-miR-150-5p	Cbx5	ENSMUSG00000009575
mmu-miR-150-5p	Rhox2b	ENSMUSG00000079638
mmu-miR-150-5p	Psmd2	ENSMUSG00000006998
mmu-miR-150-5p	Mbd6	ENSMUSG00000025409
mmu-miR-150-5p	Gm5936	ENSMUSG00000079531
mmu-miR-150-5p	Csnk1a1	ENSMUSG00000024576
mmu-miR-150-5p	E030002O03Rik	ENSMUSG00000044265
mmu-miR-150-5p	Dtx4	ENSMUSG00000039982
mmu-miR-150-5p	Nova2	ENSMUSG00000030411
mmu-miR-150-5p	Hspa5	ENSMUSG00000026864
mmu-miR-150-5p	Zbtb20	ENSMUSG00000022708
mmu-miR-150-5p	Osmr	ENSMUSG00000022146
mmu-miR-150-5p	Prorsd1	ENSMUSG00000032673
mmu-miR-150-5p	Lmo4	ENSMUSG00000028266
mmu-miR-150-5p	Adipor2	ENSMUSG00000030168
mmu-miR-150-5p	Tnpo3	ENSMUSG00000012535
mmu-miR-150-5p	Pdia3	ENSMUSG00000027248
mmu-miR-150-5p	Ylpm1	ENSMUSG00000021244
mmu-miR-150-5p	Slc13a2	ENSMUSG00000001095
mmu-miR-150-5p	Pappa	ENSMUSG00000028370
mmu-miR-150-5p	Snrpb2	ENSMUSG00000008333
mmu-miR-150-5p	Frrs1l	ENSMUSG00000045589
mmu-miR-150-5p	Iffo1	ENSMUSG00000038271
mmu-miR-150-5p	Rnf214	ENSMUSG00000042790
mmu-miR-150-5p	Atp1a4	ENSMUSG00000007107
mmu-miR-150-5p	Hif3a	ENSMUSG00000004328
mmu-miR-150-5p	Cyb561d1	ENSMUSG00000048796
mmu-miR-150-5p	Ppp1r3f	ENSMUSG00000039556
mmu-miR-150-5p	Foxg1	ENSMUSG00000020950
mmu-miR-150-5p	Anapc4	ENSMUSG00000029176
mmu-miR-150-5p	Hsf5	ENSMUSG00000070345
mmu-miR-150-5p	Ephb2	ENSMUSG00000028664
mmu-miR-150-5p	Nedd8	ENSMUSG00000010376
mmu-miR-150-5p	Ptplad2	ENSMUSG00000028497
mmu-miR-150-5p	Abcg3	ENSMUSG00000029299
mmu-miR-150-5p	Prpf40b	ENSMUSG00000023007
mmu-miR-150-5p	Gnptab	ENSMUSG00000035311
mmu-miR-150-5p	Dcp2	ENSMUSG00000024472
mmu-miR-150-5p	Ptp4a1	ENSMUSG00000026064
mmu-miR-150-5p	Slc15a5	ENSMUSG00000044378
mmu-miR-150-5p	Fut9	ENSMUSG00000055373
mmu-miR-150-5p	Hcar1	ENSMUSG00000049241
mmu-miR-150-5p	Hnrnpl	ENSMUSG00000015165
mmu-miR-150-5p	Sectm1b	ENSMUSG00000039364
mmu-miR-150-5p	Gdi1	ENSMUSG00000015291
mmu-miR-150-5p	Capn8	ENSMUSG00000038599
mmu-miR-150-5p	Smarcc2	ENSMUSG00000025369
mmu-miR-150-5p	Usp24	ENSMUSG00000028514
mmu-miR-150-5p	Sp1	ENSMUSG00000001280
mmu-miR-150-5p	Akap1	ENSMUSG00000018428
mmu-miR-150-5p	Gm5640	ENSMUSG00000079534
mmu-miR-150-5p	Thumpd3	ENSMUSG00000030264
mmu-miR-150-5p	Ndc1	ENSMUSG00000028614
mmu-miR-150-5p	Hmga2	ENSMUSG00000056758
mmu-miR-150-5p	Endou	ENSMUSG00000022468
mmu-miR-150-5p	Fgfr2	ENSMUSG00000030849
mmu-miR-150-5p	Usp12	ENSMUSG00000029640
mmu-miR-150-5p	Ehf	ENSMUSG00000012350
mmu-miR-150-5p	Zfp583	ENSMUSG00000030443
mmu-miR-150-5p	Tada1	ENSMUSG00000026563
mmu-miR-150-5p	Sgms1	ENSMUSG00000040451
mmu-miR-150-5p	Chd2	ENSMUSG00000078671
mmu-miR-150-5p	Mcc	ENSMUSG00000071856
mmu-miR-150-5p	9330182L06Rik	ENSMUSG00000056004
mmu-miR-150-5p	Plat	ENSMUSG00000031538
mmu-miR-150-5p	Gripap1	ENSMUSG00000031153
mmu-miR-150-5p	Nalcn	ENSMUSG00000000197
mmu-miR-150-5p	Cdc42bpg	ENSMUSG00000024769
mmu-miR-150-5p	Sp5	ENSMUSG00000075304
mmu-miR-150-5p	Ncoa1	ENSMUSG00000020647
mmu-miR-150-5p	Pbx4	ENSMUSG00000031860
mmu-miR-150-5p	Usp44	ENSMUSG00000020020
mmu-miR-150-5p	Myh1	ENSMUSG00000056328
mmu-miR-150-5p	Abcb9	ENSMUSG00000029408
mmu-miR-150-5p	Rfc1	ENSMUSG00000029191
mmu-miR-150-5p	Cbll1	ENSMUSG00000020659
mmu-miR-150-5p	2610002M06Rik	ENSMUSG00000031242
mmu-miR-150-5p	Myb	ENSMUSG00000019982
mmu-miR-150-5p	Prdm4	ENSMUSG00000035529
mmu-miR-150-5p	Bdh1	ENSMUSG00000046598
mmu-miR-150-5p	Rp2h	ENSMUSG00000060090
mmu-miR-150-5p	Dhx36	ENSMUSG00000027770
mmu-miR-150-5p	Adam19	ENSMUSG00000011256
mmu-miR-150-5p	Smr3a	ENSMUSG00000029280
mmu-miR-150-5p	Inpp5k	ENSMUSG00000006127
mmu-miR-150-5p	Rsf1	ENSMUSG00000035623
mmu-miR-150-5p	Pvrl2	ENSMUSG00000062300
mmu-miR-150-5p	Gpank1	ENSMUSG00000092417
mmu-miR-150-5p	Hilpda	ENSMUSG00000043421
mmu-miR-150-5p	Gm17227	ENSMUSG00000091558
mmu-miR-150-5p	Mtch2	ENSMUSG00000027282
mmu-miR-150-5p	Ccdc77	ENSMUSG00000030177
mmu-miR-150-5p	Oca2	ENSMUSG00000030450
mmu-miR-150-5p	Nr2f2	ENSMUSG00000030551
mmu-miR-150-5p	Ndor1	ENSMUSG00000006471
mmu-miR-150-5p	Gas2	ENSMUSG00000030498
mmu-miR-150-5p	Gid4	ENSMUSG00000018415
mmu-miR-150-5p	Srf	ENSMUSG00000015605
mmu-miR-150-5p	Rnf32	ENSMUSG00000029130
mmu-miR-150-5p	Edc3	ENSMUSG00000038957
mmu-miR-150-5p	Ttc25	ENSMUSG00000006784
mmu-miR-150-5p	Glis3	ENSMUSG00000052942
mmu-miR-150-5p	Coq3	ENSMUSG00000028247
mmu-miR-150-5p	Thada	ENSMUSG00000024251
mmu-miR-150-5p	CG1273	FBgn0035522
mmu-miR-182-5p	Smim14	ENSMUSG00000037822
mmu-miR-182-5p	Wipi2	ENSMUSG00000029578
mmu-miR-182-5p	Champ1	ENSMUSG00000047710
mmu-miR-182-5p	Ttc17	ENSMUSG00000027194
mmu-miR-182-5p	Gcnt4	ENSMUSG00000091387
mmu-miR-182-5p	2810403A07Rik	ENSMUSG00000028060
mmu-miR-182-5p	Fbxo33	ENSMUSG00000035329
mmu-miR-182-5p	Rarg	ENSMUSG00000001288
mmu-miR-182-5p	N4bp1	ENSMUSG00000031652
mmu-miR-182-5p	Gatsl2	ENSMUSG00000015944
mmu-miR-182-5p	Utp15	ENSMUSG00000041747
mmu-miR-182-5p	Sla	ENSMUSG00000022372
mmu-miR-182-5p	Lrrc63	ENSMUSG00000021997
mmu-miR-182-5p	Zfp69	ENSMUSG00000064141
mmu-miR-182-5p	Atp5f1	ENSMUSG00000000563
mmu-miR-182-5p	Fyco1	ENSMUSG00000025241
mmu-miR-182-5p	Mef2d	ENSMUSG00000001419
mmu-miR-182-5p	Slc44a2	ENSMUSG00000057193
mmu-miR-182-5p	Dmrt3	ENSMUSG00000042372
mmu-miR-182-5p	Gpr155	ENSMUSG00000041762
mmu-miR-182-5p	Onecut3	ENSMUSG00000045518
mmu-miR-182-5p	Reps2	ENSMUSG00000040855
mmu-miR-182-5p	Higd1a	ENSMUSG00000038412
mmu-miR-182-5p	Sox5	ENSMUSG00000041540
mmu-miR-182-5p	Dcun1d3	ENSMUSG00000048787
mmu-miR-182-5p	Pcdh17	ENSMUSG00000035566
mmu-miR-182-5p	Lphn2	ENSMUSG00000028184
mmu-miR-182-5p	Dixdc1	ENSMUSG00000032064
mmu-miR-182-5p	St8sia1	ENSMUSG00000030283
mmu-miR-182-5p	Slc30a9	ENSMUSG00000029221
mmu-miR-182-5p	Fam171a1	ENSMUSG00000050530
mmu-miR-182-5p	Gpr158	ENSMUSG00000045967
mmu-miR-182-5p	Sertad4	ENSMUSG00000016262
mmu-miR-182-5p	Sik1	ENSMUSG00000024042
mmu-miR-182-5p	Mef2c	ENSMUSG00000005583
mmu-miR-182-5p	Slain2	ENSMUSG00000036087
mmu-miR-182-5p	Ywhae	ENSMUSG00000020849
mmu-miR-182-5p	Gria3	ENSMUSG00000001986
mmu-miR-182-5p	Brwd1	ENSMUSG00000022914
mmu-miR-182-5p	Ppp1r9a	ENSMUSG00000032827
mmu-miR-182-5p	Gabrb1	ENSMUSG00000029212
mmu-miR-182-5p	Rmi2	ENSMUSG00000037991
mmu-miR-182-5p	Exoc4	ENSMUSG00000029763
mmu-miR-182-5p	Hoxa9	ENSMUSG00000038227
mmu-miR-182-5p	A730045E13Rik	ENSMUSG00000053979
mmu-miR-182-5p	Zfp451	ENSMUSG00000042197
mmu-miR-182-5p	Nufip2	ENSMUSG00000037857
mmu-miR-182-5p	Adra2c	ENSMUSG00000045318
mmu-miR-182-5p	Sgms2	ENSMUSG00000050931
mmu-miR-182-5p	Prr3	ENSMUSG00000038500
mmu-miR-182-5p	Arel1	ENSMUSG00000042350
mmu-miR-182-5p	Mtm1	ENSMUSG00000031337
mmu-miR-182-5p	Rab40b	ENSMUSG00000025170
mmu-miR-182-5p	Wbp1l	ENSMUSG00000047731
mmu-miR-182-5p	Nr1d2	ENSMUSG00000021775
mmu-miR-182-5p	Brpf3	ENSMUSG00000063952
mmu-miR-182-5p	Rab10	ENSMUSG00000020671
mmu-miR-182-5p	Zbtb41	ENSMUSG00000033964
mmu-miR-182-5p	Pygo2	ENSMUSG00000047824
mmu-miR-182-5p	Pipox	ENSMUSG00000017453
mmu-miR-182-5p	Trio	ENSMUSG00000022263
mmu-miR-182-5p	Atp8a1	ENSMUSG00000037685
mmu-miR-182-5p	Dok4	ENSMUSG00000040631
mmu-miR-182-5p	L1cam	ENSMUSG00000031391
mmu-miR-182-5p	Bdnf	ENSMUSG00000048482
mmu-miR-182-5p	Foxn2	ENSMUSG00000034998
mmu-miR-182-5p	2810459M11Rik	ENSMUSG00000026227
mmu-miR-182-5p	Ahcyl1	ENSMUSG00000027893
mmu-miR-182-5p	Tenm4	ENSMUSG00000048078
mmu-miR-182-5p	Slc25a1	ENSMUSG00000003528
mmu-miR-182-5p	Tns3	ENSMUSG00000020422
mmu-miR-182-5p	Tgfbi	ENSMUSG00000035493
mmu-miR-182-5p	Efnb2	ENSMUSG00000001300
mmu-miR-182-5p	Crxos	ENSMUSG00000074365
mmu-miR-182-5p	Mtss1	ENSMUSG00000022353
mmu-miR-182-5p	Aldh6a1	ENSMUSG00000021238
mmu-miR-182-5p	Ank2	ENSMUSG00000032826
mmu-miR-182-5p	Scn2a1	ENSMUSG00000075318
mmu-miR-182-5p	Tmem145	ENSMUSG00000043843
mmu-miR-182-5p	Limch1	ENSMUSG00000037736
mmu-miR-182-5p	Trp53inp2	ENSMUSG00000038375
mmu-miR-182-5p	42255	ENSMUSG00000018398
mmu-miR-182-5p	Surf2	ENSMUSG00000014873
mmu-miR-182-5p	Htr1a	ENSMUSG00000021721
mmu-miR-182-5p	Cadm1	ENSMUSG00000032076
mmu-miR-182-5p	Cep290	ENSMUSG00000019971
mmu-miR-182-5p	Zcchc14	ENSMUSG00000061410
mmu-miR-182-5p	Nus1	ENSMUSG00000023068
mmu-miR-182-5p	Onecut2	ENSMUSG00000045991
mmu-miR-182-5p	Gpd2	ENSMUSG00000026827
mmu-miR-182-5p	Nemf	ENSMUSG00000020982
mmu-miR-182-5p	Zfp36l1	ENSMUSG00000021127
mmu-miR-182-5p	Phf20l1	ENSMUSG00000072501
mmu-miR-182-5p	Rhobtb1	ENSMUSG00000019944
mmu-miR-182-5p	Sesn2	ENSMUSG00000028893
mmu-miR-182-5p	Rprd1b	ENSMUSG00000027651
mmu-miR-182-5p	Cyb561	ENSMUSG00000019590
mmu-miR-182-5p	Cul5	ENSMUSG00000032030
mmu-miR-182-5p	Fbxw11	ENSMUSG00000020271
mmu-miR-182-5p	Tnik	ENSMUSG00000027692
mmu-miR-182-5p	Kcnk10	ENSMUSG00000033854
mmu-miR-182-5p	Msn	ENSMUSG00000031207
mmu-miR-182-5p	Egln1	ENSMUSG00000031987
mmu-miR-182-5p	Zc3h15	ENSMUSG00000027091
mmu-miR-182-5p	Galc	ENSMUSG00000021003
mmu-miR-182-5p	Gorasp1	ENSMUSG00000032513
mmu-miR-182-5p	Brinp3	ENSMUSG00000035131
mmu-miR-182-5p	Denr	ENSMUSG00000023106
mmu-miR-182-5p	Sox6	ENSMUSG00000051910
mmu-miR-182-5p	Spata13	ENSMUSG00000021990
mmu-miR-182-5p	Fmr1	ENSMUSG00000000838
mmu-miR-182-5p	Aatk	ENSMUSG00000025375
mmu-miR-182-5p	Fndc3b	ENSMUSG00000039286
mmu-miR-182-5p	Ywhag	ENSMUSG00000051391
mmu-miR-182-5p	Wasl	ENSMUSG00000029684
mmu-miR-182-5p	Itfg1	ENSMUSG00000031703
mmu-miR-182-5p	Mfap3l	ENSMUSG00000031647
mmu-miR-182-5p	Acer3	ENSMUSG00000030760
mmu-miR-182-5p	Slc16a9	ENSMUSG00000037762
mmu-miR-182-5p	Gpr124	ENSMUSG00000031486
mmu-miR-182-5p	Ppp2r3a	ENSMUSG00000043154
mmu-miR-182-5p	Wfdc5	ENSMUSG00000040154
mmu-miR-182-5p	Bcat2	ENSMUSG00000030826
mmu-miR-182-5p	Wfdc9	ENSMUSG00000074594
mmu-miR-182-5p	Ccdc88a	ENSMUSG00000032740
mmu-miR-182-5p	Taf4b	ENSMUSG00000054321
mmu-miR-182-5p	Diap3	ENSMUSG00000022021
mmu-miR-182-5p	Gpr85	ENSMUSG00000048216
mmu-miR-182-5p	Enpp5	ENSMUSG00000023960
mmu-miR-182-5p	Chl1	ENSMUSG00000030077
mmu-miR-182-5p	Mob1b	ENSMUSG00000006262
mmu-miR-182-5p	Ept1	ENSMUSG00000075703
mmu-miR-182-5p	Dazap2	ENSMUSG00000000346
mmu-miR-182-5p	Ptpn1	ENSMUSG00000027540
mmu-miR-182-5p	Ktn1	ENSMUSG00000021843
mmu-miR-182-5p	Wasf2	ENSMUSG00000028868
mmu-miR-182-5p	Slitrk2	ENSMUSG00000036790
mmu-miR-182-5p	Ttn	ENSMUSG00000051747
mmu-miR-182-5p	Map2k1	ENSMUSG00000004936
mmu-miR-182-5p	Nfasc	ENSMUSG00000026442
mmu-miR-182-5p	Sh2d1a	ENSMUSG00000005696
mmu-miR-182-5p	Gcnt1	ENSMUSG00000038843
mmu-miR-182-5p	Fam175b	ENSMUSG00000030965
mmu-miR-182-5p	Sh3kbp1	ENSMUSG00000040990
mmu-miR-182-5p	Zfp827	ENSMUSG00000071064
mmu-miR-182-5p	Gpr22	ENSMUSG00000044067
mmu-miR-182-5p	Zdhhc2	ENSMUSG00000039470
mmu-miR-182-5p	Elavl2	ENSMUSG00000008489
mmu-miR-182-5p	Elavl4	ENSMUSG00000028546
mmu-miR-182-5p	Foxo1	ENSMUSG00000044167
mmu-miR-182-5p	Pbx2	ENSMUSG00000034673
mmu-miR-182-5p	Taok1	ENSMUSG00000017291
mmu-miR-182-5p	Thbs1	ENSMUSG00000040152
mmu-miR-182-5p	Has2	ENSMUSG00000022367
mmu-miR-182-5p	Bcl11a	ENSMUSG00000000861
mmu-miR-182-5p	Cdsn	ENSMUSG00000039518
mmu-miR-182-5p	Mllt1	ENSMUSG00000024212
mmu-miR-182-5p	Zpld1	ENSMUSG00000064310
mmu-miR-182-5p	Yes1	ENSMUSG00000014932
mmu-miR-182-5p	Snd1	ENSMUSG00000001424
mmu-miR-182-5p	Fem1c	ENSMUSG00000033319
mmu-miR-182-5p	Stox2	ENSMUSG00000038143
mmu-miR-182-5p	Phf13	ENSMUSG00000047777
mmu-miR-182-5p	Med14	ENSMUSG00000064127
mmu-miR-182-5p	Gxylt1	ENSMUSG00000036197
mmu-miR-182-5p	Taf15	ENSMUSG00000020680
mmu-miR-182-5p	Msl2	ENSMUSG00000066415
mmu-miR-182-5p	Gga2	ENSMUSG00000030872
mmu-miR-182-5p	Gtf2h1	ENSMUSG00000006599
mmu-miR-182-5p	Mbnl2	ENSMUSG00000022139
mmu-miR-182-5p	Slitrk4	ENSMUSG00000046699
mmu-miR-182-5p	Bnip3	ENSMUSG00000078566
mmu-miR-182-5p	3110057O12Rik	ENSMUSG00000037818
mmu-miR-182-5p	Syndig1	ENSMUSG00000074736
mmu-miR-182-5p	Cfhr2	ENSMUSG00000033898
mmu-miR-182-5p	Atoh8	ENSMUSG00000037621
mmu-miR-182-5p	Luc7l2	ENSMUSG00000029823
mmu-miR-182-5p	Zfp280b	ENSMUSG00000049764
mmu-miR-182-5p	Jazf1	ENSMUSG00000063568
mmu-miR-182-5p	Coro1c	ENSMUSG00000004530
mmu-miR-182-5p	Stag1	ENSMUSG00000037286
mmu-miR-182-5p	Hecw2	ENSMUSG00000042807
mmu-miR-182-5p	Hook3	ENSMUSG00000037234
mmu-miR-182-5p	Mamld1	ENSMUSG00000059401
mmu-miR-182-5p	Cfhr1	ENSMUSG00000057037
mmu-miR-182-5p	Sorcs1	ENSMUSG00000043531
mmu-miR-182-5p	Cttn	ENSMUSG00000031078
mmu-miR-182-5p	Actr2	ENSMUSG00000020152
mmu-miR-182-5p	Phxr4	ENSMUSG00000031802
mmu-miR-182-5p	Nat8l	ENSMUSG00000048142
mmu-miR-182-5p	Mfap3	ENSMUSG00000020522
mmu-miR-182-5p	Ginm1	ENSMUSG00000040006
mmu-miR-182-5p	Wdr78	ENSMUSG00000035126
mmu-miR-182-5p	Kmt2a	ENSMUSG00000002028
mmu-miR-182-5p	Prkar1a	ENSMUSG00000020612
mmu-miR-182-5p	Mdga2	ENSMUSG00000034912
mmu-miR-182-5p	Olfr976	ENSMUSG00000047352
mmu-miR-182-5p	Nrf1	ENSMUSG00000058440
mmu-miR-182-5p	Pear1	ENSMUSG00000028073
mmu-miR-182-5p	Creb1	ENSMUSG00000025958
mmu-miR-182-5p	Slc1a1	ENSMUSG00000024935
mmu-miR-182-5p	Sult1d1	ENSMUSG00000029273
mmu-miR-182-5p	Cfh	ENSMUSG00000026365
mmu-miR-182-5p	Cog3	ENSMUSG00000034893
mmu-miR-182-5p	Dcaf4	ENSMUSG00000021222
mmu-miR-182-5p	Cacna2d1	ENSMUSG00000040118
mmu-miR-182-5p	Tbl1xr1	ENSMUSG00000027630
mmu-miR-182-5p	Gys2	ENSMUSG00000030244
mmu-miR-182-5p	Kcnh5	ENSMUSG00000034402
mmu-miR-182-5p	Fbxw7	ENSMUSG00000028086
mmu-miR-182-5p	Krt75	ENSMUSG00000022986
mmu-miR-182-5p	Ralgps1	ENSMUSG00000038831
mmu-miR-182-5p	Grb2	ENSMUSG00000059923
mmu-miR-182-5p	Zc3h7a	ENSMUSG00000037965
mmu-miR-182-5p	Prune2	ENSMUSG00000039126
mmu-miR-182-5p	Slco3a1	ENSMUSG00000025790
mmu-miR-182-5p	Khdrbs3	ENSMUSG00000022332
mmu-miR-182-5p	D15Ertd621e	ENSMUSG00000037119
mmu-miR-182-5p	Aebp2	ENSMUSG00000030232
mmu-miR-182-5p	Grm7	ENSMUSG00000056755
mmu-miR-182-5p	Dock9	ENSMUSG00000025558
mmu-miR-182-5p	Wnt4	ENSMUSG00000036856
mmu-miR-182-5p	Cacnb4	ENSMUSG00000017412
mmu-miR-182-5p	Pex19	ENSMUSG00000003464
mmu-miR-182-5p	E030011O05Rik	ENSMUSG00000048790
mmu-miR-182-5p	Rcor1	ENSMUSG00000037896
mmu-miR-182-5p	Sp3	ENSMUSG00000027109
mmu-miR-182-5p	Tmem50b	ENSMUSG00000022964
mmu-miR-182-5p	Tube1	ENSMUSG00000019845
mmu-miR-182-5p	Usp5	ENSMUSG00000038429
mmu-miR-182-5p	Ebf1	ENSMUSG00000057098
mmu-miR-182-5p	Ikzf1	ENSMUSG00000018654
mmu-miR-182-5p	Zadh2	ENSMUSG00000049090
mmu-miR-182-5p	Marcks	ENSMUSG00000069662
mmu-miR-182-5p	Cobl	ENSMUSG00000020173
mmu-miR-182-5p	Phf10	ENSMUSG00000023883
mmu-miR-182-5p	Lonrf2	ENSMUSG00000048814
mmu-miR-182-5p	Ccdc142	ENSMUSG00000079511
mmu-miR-182-5p	Prkce	ENSMUSG00000045038
mmu-miR-182-5p	Sh3bp4	ENSMUSG00000036206
mmu-miR-182-5p	Myadm	ENSMUSG00000068566
mmu-miR-182-5p	Pfn1	ENSMUSG00000018293
mmu-miR-182-5p	Creb3l1	ENSMUSG00000027230
mmu-miR-182-5p	Numb	ENSMUSG00000021224
mmu-miR-182-5p	Pcsk4	ENSMUSG00000020131
mmu-miR-182-5p	Nf1	ENSMUSG00000020716
mmu-miR-182-5p	Lrch2	ENSMUSG00000031290
mmu-miR-182-5p	Rab19	ENSMUSG00000029923
mmu-miR-182-5p	Med12l	ENSMUSG00000056476
mmu-miR-182-5p	Dscam	ENSMUSG00000050272
mmu-miR-182-5p	Foxp2	ENSMUSG00000029563
mmu-miR-182-5p	Asap1	ENSMUSG00000022377
mmu-miR-182-5p	Snx4	ENSMUSG00000022808
mmu-miR-182-5p	Nfxl1	ENSMUSG00000072889
mmu-miR-182-5p	Dos	ENSMUSG00000035640
mmu-miR-182-5p	Pgr15l	ENSMUSG00000031212
mmu-miR-182-5p	Anp32b	ENSMUSG00000028333
mmu-miR-182-5p	Fign	ENSMUSG00000075324
mmu-miR-182-5p	Ppp1r11	ENSMUSG00000036398
mmu-miR-182-5p	Cadm2	ENSMUSG00000064115
mmu-miR-182-5p	Atad2	ENSMUSG00000022360
mmu-miR-182-5p	Smim13	ENSMUSG00000091264
mmu-miR-182-5p	Myo1c	ENSMUSG00000017774
mmu-miR-182-5p	Eif5	ENSMUSG00000021282
mmu-miR-182-5p	Prlr	ENSMUSG00000005268
mmu-miR-182-5p	Pum2	ENSMUSG00000020594
mmu-miR-182-5p	Reck	ENSMUSG00000028476
mmu-miR-182-5p	Spats2l	ENSMUSG00000038305
mmu-miR-182-5p	Yipf4	ENSMUSG00000024072
mmu-miR-182-5p	Ssx2ip	ENSMUSG00000036825
mmu-miR-182-5p	Myocd	ENSMUSG00000020542
mmu-miR-182-5p	Mterfd1	ENSMUSG00000021519
mmu-miR-182-5p	Htr4	ENSMUSG00000026322
mmu-miR-182-5p	Chic1	ENSMUSG00000031327
mmu-miR-182-5p	Nptx1	ENSMUSG00000025582
mmu-miR-182-5p	9330159F19Rik	ENSMUSG00000004360
mmu-miR-182-5p	Zfc3h1	ENSMUSG00000034163
mmu-miR-182-5p	Unkl	ENSMUSG00000015127
mmu-miR-182-5p	Tmem170b	ENSMUSG00000087370
mmu-miR-182-5p	Ccnj	ENSMUSG00000025010
mmu-miR-182-5p	Nid1	ENSMUSG00000005397
mmu-miR-182-5p	Tsnax	ENSMUSG00000056820
mmu-miR-182-5p	Fnta	ENSMUSG00000015994
mmu-miR-182-5p	Dock4	ENSMUSG00000035954
mmu-miR-182-5p	Rgs17	ENSMUSG00000019775
mmu-miR-182-5p	Col25a1	ENSMUSG00000058897
mmu-miR-182-5p	Fam78a	ENSMUSG00000050592
mmu-miR-182-5p	Pcnx	ENSMUSG00000021140
mmu-miR-182-5p	Foxf2	ENSMUSG00000038402
mmu-miR-182-5p	Zhx2	ENSMUSG00000071757
mmu-miR-182-5p	A430005L14Rik	ENSMUSG00000047613
mmu-miR-182-5p	Dab1	ENSMUSG00000028519
mmu-miR-182-5p	Arhgdia	ENSMUSG00000025132
mmu-miR-182-5p	Ankrd45	ENSMUSG00000044835
mmu-miR-182-5p	Recql5	ENSMUSG00000020752
mmu-miR-182-5p	Ednrb	ENSMUSG00000022122
mmu-miR-182-5p	Pcmtd1	ENSMUSG00000051285
mmu-miR-182-5p	Fam168a	ENSMUSG00000029461
mmu-miR-182-5p	Amph	ENSMUSG00000021314
mmu-miR-182-5p	Lmtk2	ENSMUSG00000038970
mmu-miR-182-5p	Evi5	ENSMUSG00000011831
mmu-miR-182-5p	Slc35b4	ENSMUSG00000018999
mmu-miR-182-5p	Tnip1	ENSMUSG00000020400
mmu-miR-182-5p	Foxk2	ENSMUSG00000039275
mmu-miR-182-5p	Dnajb9	ENSMUSG00000014905
mmu-miR-182-5p	Gnaq	ENSMUSG00000024639
mmu-miR-182-5p	Lims1	ENSMUSG00000019920
mmu-miR-182-5p	Rapgef6	ENSMUSG00000037533
mmu-miR-182-5p	Thbs2	ENSMUSG00000023885
mmu-miR-182-5p	Dusp11	ENSMUSG00000030002
mmu-miR-182-5p	Rgs2	ENSMUSG00000026360
mmu-miR-182-5p	Celsr1	ENSMUSG00000016028
mmu-miR-182-5p	Mkl2	ENSMUSG00000009569
mmu-miR-182-5p	Rapgef4	ENSMUSG00000049044
mmu-miR-182-5p	Unc5d	ENSMUSG00000063626
mmu-miR-182-5p	Arrdc3	ENSMUSG00000074794
mmu-miR-182-5p	Rab2a	ENSMUSG00000047187
mmu-miR-182-5p	Grem1	ENSMUSG00000074934
mmu-miR-182-5p	Amotl2	ENSMUSG00000032531
mmu-miR-182-5p	Dennd5b	ENSMUSG00000030313
mmu-miR-182-5p	Slc35a2	ENSMUSG00000031156
mmu-miR-182-5p	Abcd1	ENSMUSG00000031378
mmu-miR-182-5p	Mtmr10	ENSMUSG00000030522
mmu-miR-182-5p	Ahr	ENSMUSG00000019256
mmu-miR-182-5p	Braf	ENSMUSG00000002413
mmu-miR-182-5p	Xkr4	ENSMUSG00000051951
mmu-miR-182-5p	Mmp16	ENSMUSG00000028226
mmu-miR-182-5p	Plekhs1	ENSMUSG00000035818
mmu-miR-182-5p	Rdx	ENSMUSG00000032050
mmu-miR-182-5p	Nckap1	ENSMUSG00000027002
mmu-miR-182-5p	Nr3c1	ENSMUSG00000024431
mmu-miR-182-5p	Ntng1	ENSMUSG00000059857
mmu-miR-182-5p	Mpp1	ENSMUSG00000031402
mmu-miR-182-5p	Fhl1	ENSMUSG00000023092
mmu-miR-182-5p	Mrpl53	ENSMUSG00000030037
mmu-miR-182-5p	Lhx3	ENSMUSG00000026934
mmu-miR-182-5p	Tox3	ENSMUSG00000043668
mmu-miR-182-5p	Gm14085	ENSMUSG00000079071
mmu-miR-182-5p	Zfp697	ENSMUSG00000050064
mmu-miR-182-5p	C77370	ENSMUSG00000046449
mmu-miR-182-5p	Slco1a5	ENSMUSG00000063975
mmu-miR-182-5p	Rab6b	ENSMUSG00000032549
mmu-miR-182-5p	Carm1	ENSMUSG00000032185
mmu-miR-182-5p	Grhl2	ENSMUSG00000022286
mmu-miR-182-5p	Hs6st2	ENSMUSG00000062184
mmu-miR-182-5p	Krtap19-3	ENSMUSG00000060469
mmu-miR-182-5p	Taf12	ENSMUSG00000028899
mmu-miR-182-5p	Pcx	ENSMUSG00000024892
mmu-miR-182-5p	Zcchc11	ENSMUSG00000034610
mmu-miR-182-5p	Ank3	ENSMUSG00000069601
mmu-miR-182-5p	Csrnp3	ENSMUSG00000044647
mmu-miR-182-5p	St7	ENSMUSG00000029534
mmu-miR-182-5p	Ap1s2	ENSMUSG00000031367
mmu-miR-182-5p	Pde7b	ENSMUSG00000019990
mmu-miR-182-5p	Rac1	ENSMUSG00000001847
mmu-miR-182-5p	Cdo1	ENSMUSG00000033022
mmu-miR-182-5p	Gramd1b	ENSMUSG00000040111
mmu-miR-182-5p	Ankrd28	ENSMUSG00000014496
mmu-miR-182-5p	B4galt6	ENSMUSG00000056124
mmu-miR-182-5p	Slc22a21	ENSMUSG00000063652
mmu-miR-182-5p	Kctd2	ENSMUSG00000016940
mmu-miR-182-5p	Asxl3	ENSMUSG00000045215
mmu-miR-182-5p	Jmjd1c	ENSMUSG00000037876
mmu-miR-182-5p	Slc10a3	ENSMUSG00000032806
mmu-miR-182-5p	Foxo3	ENSMUSG00000048756
mmu-miR-182-5p	Arhgef3	ENSMUSG00000021895
mmu-miR-182-5p	Lgi1	ENSMUSG00000067242
mmu-miR-182-5p	Gm609	ENSMUSG00000053182
mmu-miR-182-5p	Bcl2	ENSMUSG00000057329
mmu-miR-182-5p	Celf2	ENSMUSG00000002107
mmu-miR-182-5p	Camk4	ENSMUSG00000038128
mmu-miR-182-5p	Myrip	ENSMUSG00000041794
mmu-miR-182-5p	B3galt1	ENSMUSG00000034780
mmu-miR-182-5p	Ago3	ENSMUSG00000028842
mmu-miR-182-5p	Lcn9	ENSMUSG00000023210
mmu-miR-182-5p	Kbtbd11	ENSMUSG00000055675
mmu-miR-182-5p	Hmgcll1	ENSMUSG00000007908
mmu-miR-182-5p	Tmem198	ENSMUSG00000051703
mmu-miR-182-5p	Mitf	ENSMUSG00000035158
mmu-miR-182-5p	Prtg	ENSMUSG00000036030
mmu-miR-182-5p	Epdr1	ENSMUSG00000002808
mmu-miR-182-5p	Mbd6	ENSMUSG00000025409
mmu-miR-182-5p	Fam134b	ENSMUSG00000022270
mmu-miR-182-5p	Cebpa	ENSMUSG00000034957
mmu-miR-182-5p	Mzf1	ENSMUSG00000030380
mmu-miR-182-5p	Tmem115	ENSMUSG00000010045
mmu-miR-182-5p	Mbnl3	ENSMUSG00000036109
mmu-miR-182-5p	Igsf3	ENSMUSG00000042035
mmu-miR-182-5p	Slc5a5	ENSMUSG00000000792
mmu-miR-182-5p	Ncoa4	ENSMUSG00000056234
mmu-miR-182-5p	Klhl2	ENSMUSG00000031605
mmu-miR-182-5p	Rnf144a	ENSMUSG00000020642
mmu-miR-182-5p	Aadat	ENSMUSG00000057228
mmu-miR-182-5p	Ube2q2	ENSMUSG00000032307
mmu-miR-182-5p	Slmo2	ENSMUSG00000016257
mmu-miR-182-5p	Trpm5	ENSMUSG00000009246
mmu-miR-182-5p	Rasa1	ENSMUSG00000021549
mmu-miR-182-5p	Sez6l2	ENSMUSG00000030683
mmu-miR-182-5p	Satb2	ENSMUSG00000038331
mmu-miR-182-5p	Vamp3	ENSMUSG00000028955
mmu-miR-182-5p	Insig1	ENSMUSG00000045294
mmu-miR-182-5p	Adamts18	ENSMUSG00000053399
mmu-miR-182-5p	Usp48	ENSMUSG00000043411
mmu-miR-182-5p	B630005N14Rik	ENSMUSG00000042742
mmu-miR-182-5p	Lmod1	ENSMUSG00000048096
mmu-miR-182-5p	Slc39a1	ENSMUSG00000052310
mmu-miR-182-5p	Nova2	ENSMUSG00000030411
mmu-miR-182-5p	Zbtb20	ENSMUSG00000022708
mmu-miR-182-5p	Rab35	ENSMUSG00000029518
mmu-miR-182-5p	Taf4a	ENSMUSG00000039117
mmu-miR-182-5p	Oxsr1	ENSMUSG00000036737
mmu-miR-182-5p	Rnase4	ENSMUSG00000021876
mmu-miR-182-5p	Slc22a5	ENSMUSG00000018900
mmu-miR-182-5p	Tectb	ENSMUSG00000024979
mmu-miR-182-5p	Lsm14a	ENSMUSG00000066568
mmu-miR-182-5p	Rell1	ENSMUSG00000047881
mmu-miR-182-5p	Tbr1	ENSMUSG00000035033
mmu-miR-182-5p	Tnpo3	ENSMUSG00000012535
mmu-miR-182-5p	Rnf152	ENSMUSG00000047496
mmu-miR-182-5p	Zfp334	ENSMUSG00000017667
mmu-miR-182-5p	Git2	ENSMUSG00000041890
mmu-miR-182-5p	Grip1	ENSMUSG00000034813
mmu-miR-182-5p	Nup62cl	ENSMUSG00000072944
mmu-miR-182-5p	Clcn5	ENSMUSG00000004317
mmu-miR-182-5p	Gm4788	ENSMUSG00000070594
mmu-miR-182-5p	Pafah1b1	ENSMUSG00000020745
mmu-miR-182-5p	Dab2ip	ENSMUSG00000026883
mmu-miR-182-5p	Ebf3	ENSMUSG00000010476
mmu-miR-182-5p	Gm17296	ENSMUSG00000090290
mmu-miR-182-5p	Arhgap15	ENSMUSG00000049744
mmu-miR-182-5p	Dgcr2	ENSMUSG00000003166
mmu-miR-182-5p	Morc4	ENSMUSG00000031434
mmu-miR-182-5p	Paip1	ENSMUSG00000025451
mmu-miR-182-5p	Gad2	ENSMUSG00000026787
mmu-miR-182-5p	Tagln3	ENSMUSG00000022658
mmu-miR-182-5p	Arf4	ENSMUSG00000021877
mmu-miR-182-5p	Tbc1d24	ENSMUSG00000036473
mmu-miR-182-5p	Cnnm3	ENSMUSG00000001138
mmu-miR-182-5p	Spata2l	ENSMUSG00000033594
mmu-miR-182-5p	Cd2ap	ENSMUSG00000061665
mmu-miR-182-5p	Myo1b	ENSMUSG00000018417
mmu-miR-182-5p	Kcnj14	ENSMUSG00000058743
mmu-miR-182-5p	Slc25a51	ENSMUSG00000045973
mmu-miR-182-5p	Pdk4	ENSMUSG00000019577
mmu-miR-182-5p	Paip2	ENSMUSG00000037058
mmu-miR-182-5p	Anapc4	ENSMUSG00000029176
mmu-miR-182-5p	Bcl2l13	ENSMUSG00000009112
mmu-miR-182-5p	Prm2	ENSMUSG00000038015
mmu-miR-182-5p	Phf21a	ENSMUSG00000058318
mmu-miR-182-5p	Itsn2	ENSMUSG00000020640
mmu-miR-182-5p	Brms1l	ENSMUSG00000012076
mmu-miR-182-5p	Wdr76	ENSMUSG00000027242
mmu-miR-182-5p	Rnf130	ENSMUSG00000020376
mmu-miR-182-5p	Zhx1	ENSMUSG00000022361
mmu-miR-182-5p	Bag4	ENSMUSG00000037316
mmu-miR-182-5p	Wdr47	ENSMUSG00000040389
mmu-miR-182-5p	Gria1	ENSMUSG00000020524
mmu-miR-182-5p	Ankrd27	ENSMUSG00000034867
mmu-miR-182-5p	Eif3j1	ENSMUSG00000027236
mmu-miR-182-5p	Prrg3	ENSMUSG00000033361
mmu-miR-182-5p	Zfand4	ENSMUSG00000042213
mmu-miR-182-5p	Fam60a	ENSMUSG00000039985
mmu-miR-182-5p	Hoxa5	ENSMUSG00000038253
mmu-miR-182-5p	Parm1	ENSMUSG00000034981
mmu-miR-182-5p	Klf15	ENSMUSG00000030087
mmu-miR-182-5p	Ralgps2	ENSMUSG00000026594
mmu-miR-182-5p	Vwa3b	ENSMUSG00000026115
mmu-miR-182-5p	Slc7a14	ENSMUSG00000069072
mmu-miR-182-5p	Pdia4	ENSMUSG00000025823
mmu-miR-182-5p	Zbtb37	ENSMUSG00000043467
mmu-miR-182-5p	Chmp2b	ENSMUSG00000004843
mmu-miR-182-5p	Mycbp2	ENSMUSG00000033004
mmu-miR-182-5p	Ago1	ENSMUSG00000041530
mmu-miR-182-5p	Ocrl	ENSMUSG00000001173
mmu-miR-182-5p	Cd164	ENSMUSG00000019818
mmu-miR-182-5p	Arhgef7	ENSMUSG00000031511
mmu-miR-182-5p	Chst10	ENSMUSG00000026080
mmu-miR-182-5p	Ppm1e	ENSMUSG00000046442
mmu-miR-182-5p	Dgkh	ENSMUSG00000034731
mmu-miR-182-5p	Dmxl1	ENSMUSG00000037416
mmu-miR-182-5p	Plod2	ENSMUSG00000032374
mmu-miR-182-5p	Scn9a	ENSMUSG00000075316
mmu-miR-182-5p	Ubxn10	ENSMUSG00000043621
mmu-miR-182-5p	Gprc5b	ENSMUSG00000008734
mmu-miR-182-5p	Smc6	ENSMUSG00000020608
mmu-miR-182-5p	Nudt15	ENSMUSG00000033405
mmu-miR-182-5p	Atp1b3	ENSMUSG00000032412
mmu-miR-182-5p	Hlf	ENSMUSG00000003949
mmu-miR-182-5p	Etl4	ENSMUSG00000036617
mmu-miR-182-5p	Zdhhc15	ENSMUSG00000033906
mmu-miR-182-5p	Dcx	ENSMUSG00000031285
mmu-miR-182-5p	Fut9	ENSMUSG00000055373
mmu-miR-182-5p	Bod1l	ENSMUSG00000061755
mmu-miR-182-5p	Col12a1	ENSMUSG00000032332
mmu-miR-182-5p	Ephb1	ENSMUSG00000032537
mmu-miR-182-5p	Setd7	ENSMUSG00000037111
mmu-miR-182-5p	Cnn3	ENSMUSG00000053931
mmu-miR-182-5p	Maf	ENSMUSG00000055435
mmu-miR-182-5p	Cntn1	ENSMUSG00000055022
mmu-miR-182-5p	Ndufb2	ENSMUSG00000002416
mmu-miR-182-5p	Inpp5a	ENSMUSG00000025477
mmu-miR-182-5p	Fgf9	ENSMUSG00000021974
mmu-miR-182-5p	Zfp597	ENSMUSG00000039789
mmu-miR-182-5p	Slc35f4	ENSMUSG00000021852
mmu-miR-182-5p	Kpna3	ENSMUSG00000021929
mmu-miR-182-5p	Snx30	ENSMUSG00000028385
mmu-miR-182-5p	Ndrg1	ENSMUSG00000005125
mmu-miR-182-5p	Cep83	ENSMUSG00000020024
mmu-miR-182-5p	Akap1	ENSMUSG00000018428
mmu-miR-182-5p	Asun	ENSMUSG00000040250
mmu-miR-182-5p	Clptm1l	ENSMUSG00000021610
mmu-miR-182-5p	Atxn1	ENSMUSG00000046876
mmu-miR-182-5p	Nrn1	ENSMUSG00000039114
mmu-miR-182-5p	Atat1	ENSMUSG00000024426
mmu-miR-182-5p	Frs2	ENSMUSG00000020170
mmu-miR-182-5p	Ppp3r1	ENSMUSG00000033953
mmu-miR-182-5p	Cpeb1	ENSMUSG00000025586
mmu-miR-182-5p	Mak	ENSMUSG00000021363
mmu-miR-182-5p	Arl6	ENSMUSG00000022722
mmu-miR-182-5p	Daam1	ENSMUSG00000034574
mmu-miR-182-5p	Klf13	ENSMUSG00000052040
mmu-miR-182-5p	Nfat5	ENSMUSG00000003847
mmu-miR-182-5p	Prpf4b	ENSMUSG00000021413
mmu-miR-182-5p	Ostm1	ENSMUSG00000038280
mmu-miR-182-5p	F13a1	ENSMUSG00000039109
mmu-miR-182-5p	Arpc1b	ENSMUSG00000029622
mmu-miR-182-5p	Ddi2	ENSMUSG00000078515
mmu-miR-182-5p	Sdad1	ENSMUSG00000029415
mmu-miR-182-5p	Cyb5b	ENSMUSG00000031924
mmu-miR-182-5p	Ret	ENSMUSG00000030110
mmu-miR-182-5p	5730596B20Rik	ENSMUSG00000056468
mmu-miR-182-5p	Pcdh8	ENSMUSG00000036422
mmu-miR-182-5p	Dync1li2	ENSMUSG00000035770
mmu-miR-182-5p	Elmo1	ENSMUSG00000041112
mmu-miR-182-5p	Gpr146	ENSMUSG00000044197
mmu-miR-182-5p	Adra2a	ENSMUSG00000033717
mmu-miR-182-5p	Slc5a3	ENSMUSG00000089774
mmu-miR-182-5p	Dcun1d1	ENSMUSG00000027708
mmu-miR-182-5p	Eif4ebp2	ENSMUSG00000020091
mmu-miR-182-5p	Ddah1	ENSMUSG00000028194
mmu-miR-182-5p	Plekha8	ENSMUSG00000005225
mmu-miR-182-5p	Ppp1r2	ENSMUSG00000047714
mmu-miR-182-5p	Tcf19	ENSMUSG00000050410
mmu-miR-182-5p	Frmd5	ENSMUSG00000027238
mmu-miR-182-5p	Ell2	ENSMUSG00000001542
mmu-miR-182-5p	Usp13	ENSMUSG00000056900
mmu-miR-182-5p	Pdgfra	ENSMUSG00000029231
mmu-miR-182-5p	Bach2	ENSMUSG00000040270
mmu-miR-182-5p	Ifih1	ENSMUSG00000026896
mmu-miR-182-5p	Gm16039	ENSMUSG00000089862
mmu-miR-182-5p	Usp32	ENSMUSG00000000804
mmu-miR-182-5p	C2cd2	ENSMUSG00000045975
mmu-miR-182-5p	Sdc2	ENSMUSG00000022261
mmu-miR-182-5p	Cdc42bpg	ENSMUSG00000024769
mmu-miR-182-5p	Fam126b	ENSMUSG00000038174
mmu-miR-182-5p	Cdc27	ENSMUSG00000020687
mmu-miR-182-5p	Bace2	ENSMUSG00000040605
mmu-miR-182-5p	Prkacb	ENSMUSG00000005034
mmu-miR-182-5p	Snrpa	ENSMUSG00000061479
mmu-miR-182-5p	Isl1	ENSMUSG00000042258
mmu-miR-182-5p	Itpr1	ENSMUSG00000030102
mmu-miR-182-5p	Celf6	ENSMUSG00000032297
mmu-miR-182-5p	Bbs7	ENSMUSG00000037325
mmu-miR-182-5p	Ell	ENSMUSG00000070002
mmu-miR-182-5p	Fnbp1l	ENSMUSG00000039735
mmu-miR-182-5p	Gca	ENSMUSG00000026893
mmu-miR-182-5p	Hoxa10	ENSMUSG00000000938
mmu-miR-182-5p	Tspan9	ENSMUSG00000030352
mmu-miR-182-5p	Dbx1	ENSMUSG00000030507
mmu-miR-182-5p	Ctla2b	ENSMUSG00000074874
mmu-miR-182-5p	Slc33a1	ENSMUSG00000027822
mmu-miR-182-5p	Slc39a9	ENSMUSG00000048833
mmu-miR-182-5p	Fam118a	ENSMUSG00000022434
mmu-miR-182-5p	Psmd13	ENSMUSG00000025487
mmu-miR-182-5p	Kdm6a	ENSMUSG00000037369
mmu-miR-182-5p	4930402H24Rik	ENSMUSG00000027309
mmu-miR-182-5p	Gna13	ENSMUSG00000020611
mmu-miR-182-5p	Casp2	ENSMUSG00000029863
mmu-miR-182-5p	Fat3	ENSMUSG00000074505
mmu-miR-182-5p	Uhrf1bp1	ENSMUSG00000039512
mmu-miR-182-5p	Capn13	ENSMUSG00000043705
mmu-miR-182-5p	Dntt	ENSMUSG00000025014
mmu-miR-182-5p	Lhx1	ENSMUSG00000018698
mmu-miR-182-5p	Smcr8	ENSMUSG00000049323
mmu-miR-182-5p	Rfxap	ENSMUSG00000036615
mmu-miR-182-5p	Zfp704	ENSMUSG00000040209
mmu-miR-182-5p	Myb	ENSMUSG00000019982
mmu-miR-182-5p	Fam188a	ENSMUSG00000026767
mmu-miR-182-5p	Ube2f	ENSMUSG00000034343
mmu-miR-182-5p	Fxr1	ENSMUSG00000027680
mmu-miR-182-5p	Vezt	ENSMUSG00000036099
mmu-miR-182-5p	Mgat4c	ENSMUSG00000019888
mmu-miR-182-5p	Acvr1	ENSMUSG00000026836
mmu-miR-182-5p	Gem	ENSMUSG00000028214
mmu-miR-182-5p	Slc28a2	ENSMUSG00000027219
mmu-miR-182-5p	Trmt10b	ENSMUSG00000035601
mmu-miR-182-5p	Stk19	ENSMUSG00000061207
mmu-miR-182-5p	Zdhhc5	ENSMUSG00000034075
mmu-miR-182-5p	Bmper	ENSMUSG00000031963
mmu-miR-182-5p	Gnaz	ENSMUSG00000040009
mmu-miR-182-5p	Smad7	ENSMUSG00000025880
mmu-miR-182-5p	D3Bwg0562e	ENSMUSG00000044667
mmu-miR-182-5p	Hes1	ENSMUSG00000022528
mmu-miR-182-5p	Scn8a	ENSMUSG00000023033
mmu-miR-182-5p	Dcbld1	ENSMUSG00000019891
mmu-miR-182-5p	Trabd2b	ENSMUSG00000070867
mmu-miR-182-5p	Anxa11	ENSMUSG00000021866
mmu-miR-182-5p	Nuak1	ENSMUSG00000020032
mmu-miR-182-5p	Gm6040	ENSMUSG00000071165
mmu-miR-182-5p	Nudt10	ENSMUSG00000073293
mmu-miR-182-5p	Cbfa2t3	ENSMUSG00000006362
mmu-miR-182-5p	Mapk1ip1	ENSMUSG00000041775
mmu-miR-182-5p	Ncald	ENSMUSG00000051359
mmu-miR-182-5p	Add3	ENSMUSG00000025026
mmu-miR-182-5p	Cd47	ENSMUSG00000055447
mmu-miR-182-5p	Dusp22	ENSMUSG00000069255
mmu-miR-182-5p	Bcl2l12	ENSMUSG00000003190
mmu-miR-182-5p	Slc1a2	ENSMUSG00000005089
mmu-miR-182-5p	Hells	ENSMUSG00000025001
mmu-miR-182-5p	Phip	ENSMUSG00000032253
mmu-miR-182-5p	Rftn1	ENSMUSG00000039316
mmu-miR-182-5p	Epas1	ENSMUSG00000024140
mmu-miR-182-5p	Gp1bb	ENSMUSG00000050761
mmu-miR-182-5p	Rnf208	ENSMUSG00000044628
mmu-miR-182-5p	Pura	ENSMUSG00000043991
mmu-miR-182-5p	Inpp5k	ENSMUSG00000006127
mmu-miR-182-5p	Kif19a	ENSMUSG00000010021
mmu-miR-182-5p	Adcy6	ENSMUSG00000022994
mmu-miR-182-5p	Col5a1	ENSMUSG00000026837
mmu-miR-182-5p	Pcsk5	ENSMUSG00000024713
mmu-miR-182-5p	Vldlr	ENSMUSG00000024924
mmu-miR-182-5p	Pi15	ENSMUSG00000067780
mmu-miR-182-5p	Mast4	ENSMUSG00000034751
mmu-miR-182-5p	Ptprg	ENSMUSG00000021745
mmu-miR-182-5p	Cited2	ENSMUSG00000039910
mmu-miR-182-5p	Wdr5b	ENSMUSG00000034379
mmu-miR-182-5p	Zpbp	ENSMUSG00000020193
mmu-miR-182-5p	Shc4	ENSMUSG00000035109
mmu-miR-182-5p	Zfhx4	ENSMUSG00000025255
mmu-miR-182-5p	42254	ENSMUSG00000001833
mmu-miR-182-5p	Prdm1	ENSMUSG00000038151
mmu-miR-182-5p	Fam107a	ENSMUSG00000021750
mmu-miR-182-5p	Kcnc3	ENSMUSG00000062785
mmu-miR-182-5p	Lrriq3	ENSMUSG00000028182
mmu-miR-182-5p	Mtch2	ENSMUSG00000027282
mmu-miR-182-5p	Srsf12	ENSMUSG00000054679
mmu-miR-182-5p	Cdh20	ENSMUSG00000050840
mmu-miR-182-5p	Gli2	ENSMUSG00000048402
mmu-miR-182-5p	Il1rap	ENSMUSG00000022514
mmu-miR-182-5p	Gyk	ENSMUSG00000025059
mmu-miR-182-5p	Larp4	ENSMUSG00000023025
mmu-miR-182-5p	Camsap2	ENSMUSG00000041570
mmu-miR-182-5p	Chst1	ENSMUSG00000027221
mmu-miR-182-5p	Gmfb	ENSMUSG00000062014
mmu-miR-182-5p	Kcnj3	ENSMUSG00000026824
mmu-miR-182-5p	Brd4	ENSMUSG00000024002
mmu-miR-182-5p	Inpp4b	ENSMUSG00000037940
mmu-miR-182-5p	Wwc2	ENSMUSG00000031563
mmu-miR-182-5p	Utp23	ENSMUSG00000022313
mmu-miR-182-5p	Tapt1	ENSMUSG00000046985
mmu-miR-182-5p	Zak	ENSMUSG00000004085
mmu-miR-182-5p	Hdac9	ENSMUSG00000004698
mmu-miR-182-5p	Med1	ENSMUSG00000018160
mmu-miR-182-5p	Cdv3	ENSMUSG00000032803
mmu-miR-182-5p	Tnrc6b	ENSMUSG00000047888
mmu-miR-182-5p	Ago2	ENSMUSG00000036698
mmu-miR-182-5p	Clock	ENSMUSG00000029238
mmu-miR-182-5p	Snap23	ENSMUSG00000027287
mmu-miR-182-5p	Fam49b	ENSMUSG00000022378
mmu-miR-182-5p	Zmpste24	ENSMUSG00000043207
mmu-miR-182-5p	Ldoc1l	ENSMUSG00000055745
mmu-miR-182-5p	Celf1	ENSMUSG00000005506
mmu-miR-182-5p	Ddx3x	ENSMUSG00000000787
mmu-miR-182-5p	Vat1	ENSMUSG00000034993
mmu-miR-182-5p	Nudt13	ENSMUSG00000021809
mmu-miR-182-5p	42256	ENSMUSG00000059248
mmu-miR-182-5p	Fbxo28	ENSMUSG00000047539
mmu-miR-182-5p	Pcmt1	ENSMUSG00000019795
mmu-miR-182-5p	Socs6	ENSMUSG00000056153
mmu-miR-182-5p	Cklf	ENSMUSG00000054400
mmu-miR-182-5p	Rtn4	ENSMUSG00000020458
mmu-miR-182-5p	Pnpla2	ENSMUSG00000025509
mmu-miR-182-5p	Polg2	ENSMUSG00000020718
mmu-miR-182-5p	Acvr1c	ENSMUSG00000026834
mmu-miR-182-5p	Magi1	ENSMUSG00000045095
mmu-miR-182-5p	Nup155	ENSMUSG00000022142
mmu-miR-182-5p	Spin1	ENSMUSG00000021395
mmu-miR-182-5p	CG1273	FBgn0035522
	Gene Name	Gene Ensembl id
mmu-miR-183-5p	Med13	ENSMUSG00000034297
mmu-miR-183-5p	Tpm3	ENSMUSG00000027940
mmu-miR-183-5p	Smim14	ENSMUSG00000037822
mmu-miR-183-5p	Gm5114	ENSMUSG00000053742
mmu-miR-183-5p	Ythdf3	ENSMUSG00000047213
mmu-miR-183-5p	Fkbp1a	ENSMUSG00000032966
mmu-miR-183-5p	Slain1	ENSMUSG00000055717
mmu-miR-183-5p	Apcdd1	ENSMUSG00000071847
mmu-miR-183-5p	Mtf1	ENSMUSG00000028890
mmu-miR-183-5p	Zfpm2	ENSMUSG00000022306
mmu-miR-183-5p	Ppp1r12b	ENSMUSG00000073557
mmu-miR-183-5p	Slc30a9	ENSMUSG00000029221
mmu-miR-183-5p	Ms4a4c	ENSMUSG00000024675
mmu-miR-183-5p	Mef2c	ENSMUSG00000005583
mmu-miR-183-5p	Tpm3-rs7	ENSMUSG00000058126
mmu-miR-183-5p	Lrp2bp	ENSMUSG00000031637
mmu-miR-183-5p	Zfp451	ENSMUSG00000042197
mmu-miR-183-5p	Cep170b	ENSMUSG00000072825
mmu-miR-183-5p	Arsi	ENSMUSG00000036412
mmu-miR-183-5p	Slc44a1	ENSMUSG00000028412
mmu-miR-183-5p	Muc15	ENSMUSG00000050808
mmu-miR-183-5p	Morc3	ENSMUSG00000039456
mmu-miR-183-5p	Foxn2	ENSMUSG00000034998
mmu-miR-183-5p	Nudt4	ENSMUSG00000020029
mmu-miR-183-5p	Bmi1	ENSMUSG00000026739
mmu-miR-183-5p	Gse1	ENSMUSG00000031822
mmu-miR-183-5p	Rab11fip4	ENSMUSG00000017639
mmu-miR-183-5p	Brap	ENSMUSG00000029458
mmu-miR-183-5p	Trim2	ENSMUSG00000027993
mmu-miR-183-5p	Ptpn4	ENSMUSG00000026384
mmu-miR-183-5p	Fam149b	ENSMUSG00000039599
mmu-miR-183-5p	Foxp1	ENSMUSG00000030067
mmu-miR-183-5p	Rgs7bp	ENSMUSG00000021719
mmu-miR-183-5p	Zfp148	ENSMUSG00000022811
mmu-miR-183-5p	Kcnk10	ENSMUSG00000033854
mmu-miR-183-5p	Slitrk3	ENSMUSG00000048304
mmu-miR-183-5p	Unc13b	ENSMUSG00000028456
mmu-miR-183-5p	Serp1	ENSMUSG00000027808
mmu-miR-183-5p	Tex10	ENSMUSG00000028345
mmu-miR-183-5p	Atp2b4	ENSMUSG00000026463
mmu-miR-183-5p	Fndc3b	ENSMUSG00000039286
mmu-miR-183-5p	Arhgap21	ENSMUSG00000036591
mmu-miR-183-5p	Pkp4	ENSMUSG00000026991
mmu-miR-183-5p	Csmd1	ENSMUSG00000060924
mmu-miR-183-5p	Ikzf5	ENSMUSG00000040167
mmu-miR-183-5p	Slc35a1	ENSMUSG00000028293
mmu-miR-183-5p	Rora	ENSMUSG00000032238
mmu-miR-183-5p	Ralgapa1	ENSMUSG00000021027
mmu-miR-183-5p	Gjd2	ENSMUSG00000068615
mmu-miR-183-5p	Tmpo	ENSMUSG00000019961
mmu-miR-183-5p	Ttn	ENSMUSG00000051747
mmu-miR-183-5p	Psen2	ENSMUSG00000010609
mmu-miR-183-5p	Csnk2a1	ENSMUSG00000074698
mmu-miR-183-5p	Pdcd4	ENSMUSG00000024975
mmu-miR-183-5p	Fam175b	ENSMUSG00000030965
mmu-miR-183-5p	Rbm39	ENSMUSG00000027620
mmu-miR-183-5p	Gcc1	ENSMUSG00000029708
mmu-miR-183-5p	Ppp2r2a	ENSMUSG00000022052
mmu-miR-183-5p	Frmd6	ENSMUSG00000048285
mmu-miR-183-5p	Tox4	ENSMUSG00000016831
mmu-miR-183-5p	Gm5698	ENSMUSG00000086151
mmu-miR-183-5p	Lrp6	ENSMUSG00000030201
mmu-miR-183-5p	Cdh9	ENSMUSG00000025370
mmu-miR-183-5p	Zeb1	ENSMUSG00000024238
mmu-miR-183-5p	Auts2	ENSMUSG00000029673
mmu-miR-183-5p	Cep97	ENSMUSG00000022604
mmu-miR-183-5p	Olfr920	ENSMUSG00000061039
mmu-miR-183-5p	Gtf2h1	ENSMUSG00000006599
mmu-miR-183-5p	Osbpl8	ENSMUSG00000020189
mmu-miR-183-5p	Nwd2	ENSMUSG00000090061
mmu-miR-183-5p	3110057O12Rik	ENSMUSG00000037818
mmu-miR-183-5p	Zfp280b	ENSMUSG00000049764
mmu-miR-183-5p	Idh2	ENSMUSG00000030541
mmu-miR-183-5p	Zfp772	ENSMUSG00000066838
mmu-miR-183-5p	Mical2	ENSMUSG00000038244
mmu-miR-183-5p	Usp47	ENSMUSG00000059263
mmu-miR-183-5p	Erp44	ENSMUSG00000028343
mmu-miR-183-5p	Sik3	ENSMUSG00000034135
mmu-miR-183-5p	Mtmr6	ENSMUSG00000021987
mmu-miR-183-5p	Btg1	ENSMUSG00000036478
mmu-miR-183-5p	Mecp2	ENSMUSG00000031393
mmu-miR-183-5p	Uchl3	ENSMUSG00000022111
mmu-miR-183-5p	Fam57a	ENSMUSG00000069808
mmu-miR-183-5p	Vmn1r33	ENSMUSG00000059375
mmu-miR-183-5p	Zdhhc6	ENSMUSG00000024982
mmu-miR-183-5p	5031410I06Rik	ENSMUSG00000051940
mmu-miR-183-5p	Angel2	ENSMUSG00000026634
mmu-miR-183-5p	Bnip3l	ENSMUSG00000022051
mmu-miR-183-5p	Bcl11b	ENSMUSG00000048251
mmu-miR-183-5p	Shisa7	ENSMUSG00000053550
mmu-miR-183-5p	Rps6ka3	ENSMUSG00000031309
mmu-miR-183-5p	Cd300e	ENSMUSG00000048498
mmu-miR-183-5p	Ddx49	ENSMUSG00000057788
mmu-miR-183-5p	Sema3e	ENSMUSG00000063531
mmu-miR-183-5p	Safb	ENSMUSG00000071054
mmu-miR-183-5p	Grem2	ENSMUSG00000050069
mmu-miR-183-5p	Nr4a2	ENSMUSG00000026826
mmu-miR-183-5p	Map3k4	ENSMUSG00000014426
mmu-miR-183-5p	Ppp6c	ENSMUSG00000026753
mmu-miR-183-5p	Fam81a	ENSMUSG00000032224
mmu-miR-183-5p	L3mbtl4	ENSMUSG00000041565
mmu-miR-183-5p	Meis1	ENSMUSG00000020160
mmu-miR-183-5p	Tcf7l2	ENSMUSG00000024985
mmu-miR-183-5p	Cacnb4	ENSMUSG00000017412
mmu-miR-183-5p	Pex19	ENSMUSG00000003464
mmu-miR-183-5p	Gm10220	ENSMUSG00000067698
mmu-miR-183-5p	Mta1	ENSMUSG00000021144
mmu-miR-183-5p	Rfx3	ENSMUSG00000040929
mmu-miR-183-5p	Epc2	ENSMUSG00000069495
mmu-miR-183-5p	Knop1	ENSMUSG00000030980
mmu-miR-183-5p	Alg5	ENSMUSG00000036632
mmu-miR-183-5p	Slitrk1	ENSMUSG00000075478
mmu-miR-183-5p	Zfyve26	ENSMUSG00000066440
mmu-miR-183-5p	Rnf138	ENSMUSG00000024317
mmu-miR-183-5p	Ltn1	ENSMUSG00000052299
mmu-miR-183-5p	Nrp2	ENSMUSG00000025969
mmu-miR-183-5p	Mars2	ENSMUSG00000046994
mmu-miR-183-5p	Ctdspl	ENSMUSG00000047409
mmu-miR-183-5p	Pgr15l	ENSMUSG00000031212
mmu-miR-183-5p	Zic3	ENSMUSG00000067860
mmu-miR-183-5p	Laptm4a	ENSMUSG00000020585
mmu-miR-183-5p	Phldb2	ENSMUSG00000033149
mmu-miR-183-5p	Slc22a23	ENSMUSG00000038267
mmu-miR-183-5p	Aqp9	ENSMUSG00000032204
mmu-miR-183-5p	Rala	ENSMUSG00000008859
mmu-miR-183-5p	Txndc16	ENSMUSG00000021830
mmu-miR-183-5p	Npas3	ENSMUSG00000021010
mmu-miR-183-5p	Dock4	ENSMUSG00000035954
mmu-miR-183-5p	Kcnk2	ENSMUSG00000037624
mmu-miR-183-5p	Scn3a	ENSMUSG00000057182
mmu-miR-183-5p	Ppp2ca	ENSMUSG00000020349
mmu-miR-183-5p	Tcf4	ENSMUSG00000053477
mmu-miR-183-5p	4930578G10Rik	ENSMUSG00000054885
mmu-miR-183-5p	Pfn2	ENSMUSG00000027805
mmu-miR-183-5p	Amd1	ENSMUSG00000075232
mmu-miR-183-5p	Gstt3	ENSMUSG00000001665
mmu-miR-183-5p	Ncor1	ENSMUSG00000018501
mmu-miR-183-5p	Dmd	ENSMUSG00000045103
mmu-miR-183-5p	Ero1lb	ENSMUSG00000057069
mmu-miR-183-5p	Plekhs1	ENSMUSG00000035818
mmu-miR-183-5p	Nr3c1	ENSMUSG00000024431
mmu-miR-183-5p	Akap6	ENSMUSG00000061603
mmu-miR-183-5p	Ntng1	ENSMUSG00000059857
mmu-miR-183-5p	Prkci	ENSMUSG00000037643
mmu-miR-183-5p	Spred1	ENSMUSG00000027351
mmu-miR-183-5p	Kif13a	ENSMUSG00000021375
mmu-miR-183-5p	Mecom	ENSMUSG00000027684
mmu-miR-183-5p	Cx3cl1	ENSMUSG00000031778
mmu-miR-183-5p	Prickle1	ENSMUSG00000036158
mmu-miR-183-5p	Eif4a2	ENSMUSG00000022884
mmu-miR-183-5p	Mfsd6	ENSMUSG00000041439
mmu-miR-183-5p	Npc2	ENSMUSG00000021242
mmu-miR-183-5p	Ctdsp1	ENSMUSG00000026176
mmu-miR-183-5p	Ewsr1	ENSMUSG00000009079
mmu-miR-183-5p	Tcfl5	ENSMUSG00000038932
mmu-miR-183-5p	Esrra	ENSMUSG00000024955
mmu-miR-183-5p	Aff4	ENSMUSG00000049470
mmu-miR-183-5p	Cux1	ENSMUSG00000029705
mmu-miR-183-5p	Eif4a1	ENSMUSG00000059796
mmu-miR-183-5p	Amd2	ENSMUSG00000063953
mmu-miR-183-5p	Fam149a	ENSMUSG00000070044
mmu-miR-183-5p	Ankfy1	ENSMUSG00000020790
mmu-miR-183-5p	Celf2	ENSMUSG00000002107
mmu-miR-183-5p	Rabgap1l	ENSMUSG00000026721
mmu-miR-183-5p	Qrfpr	ENSMUSG00000058400
mmu-miR-183-5p	Epdr1	ENSMUSG00000002808
mmu-miR-183-5p	Mau2	ENSMUSG00000031858
mmu-miR-183-5p	Ocln	ENSMUSG00000021638
mmu-miR-183-5p	Arhgap12	ENSMUSG00000041225
mmu-miR-183-5p	Insig1	ENSMUSG00000045294
mmu-miR-183-5p	Sel1l	ENSMUSG00000020964
mmu-miR-183-5p	Spopl	ENSMUSG00000026771
mmu-miR-183-5p	Ppp2cb	ENSMUSG00000009630
mmu-miR-183-5p	Nrbf2	ENSMUSG00000075000
mmu-miR-183-5p	Syt1	ENSMUSG00000035864
mmu-miR-183-5p	Phf6	ENSMUSG00000025626
mmu-miR-183-5p	Gng4	ENSMUSG00000021303
mmu-miR-183-5p	Cnot6l	ENSMUSG00000034724
mmu-miR-183-5p	Slc35g1	ENSMUSG00000044026
mmu-miR-183-5p	Il17rd	ENSMUSG00000040717
mmu-miR-183-5p	Phc1	ENSMUSG00000040669
mmu-miR-183-5p	Eny2	ENSMUSG00000022338
mmu-miR-183-5p	Erbb2ip	ENSMUSG00000021709
mmu-miR-183-5p	Tmsb4x	ENSMUSG00000049775
mmu-miR-183-5p	Dgcr2	ENSMUSG00000003166
mmu-miR-183-5p	Robo2	ENSMUSG00000052516
mmu-miR-183-5p	Mrps27	ENSMUSG00000041632
mmu-miR-183-5p	Ttc14	ENSMUSG00000027677
mmu-miR-183-5p	Gm7168	ENSMUSG00000067941
mmu-miR-183-5p	Dusp10	ENSMUSG00000039384
mmu-miR-183-5p	Bmp2k	ENSMUSG00000034663
mmu-miR-183-5p	Oxct1	ENSMUSG00000022186
mmu-miR-183-5p	Wdfy3	ENSMUSG00000043940
mmu-miR-183-5p	Man1a	ENSMUSG00000003746
mmu-miR-183-5p	Slc8a2	ENSMUSG00000030376
mmu-miR-183-5p	Kif2a	ENSMUSG00000021693
mmu-miR-183-5p	Gng5	ENSMUSG00000068523
mmu-miR-183-5p	Ppapdc1b	ENSMUSG00000031570
mmu-miR-183-5p	Kcnj14	ENSMUSG00000058743
mmu-miR-183-5p	Tmcc3	ENSMUSG00000020023
mmu-miR-183-5p	4931429P17Rik	ENSMUSG00000047324
mmu-miR-183-5p	Paip2	ENSMUSG00000037058
mmu-miR-183-5p	Adam5	ENSMUSG00000031554
mmu-miR-183-5p	Epha4	ENSMUSG00000026235
mmu-miR-183-5p	Rab21	ENSMUSG00000020132
mmu-miR-183-5p	Jade2	ENSMUSG00000020387
mmu-miR-183-5p	Zeb2	ENSMUSG00000026872
mmu-miR-183-5p	Wfdc8	ENSMUSG00000070533
mmu-miR-183-5p	Mal2	ENSMUSG00000024479
mmu-miR-183-5p	Rnf2	ENSMUSG00000026484
mmu-miR-183-5p	Ppm1e	ENSMUSG00000046442
mmu-miR-183-5p	Dmxl1	ENSMUSG00000037416
mmu-miR-183-5p	Smc3	ENSMUSG00000024974
mmu-miR-183-5p	Tph1	ENSMUSG00000040046
mmu-miR-183-5p	Nudt15	ENSMUSG00000033405
mmu-miR-183-5p	Gm4884	ENSMUSG00000048312
mmu-miR-183-5p	Ran	ENSMUSG00000029430
mmu-miR-183-5p	Ypel5	ENSMUSG00000039770
mmu-miR-183-5p	Dtna	ENSMUSG00000024302
mmu-miR-183-5p	Lrp1b	ENSMUSG00000049252
mmu-miR-183-5p	C78339	ENSMUSG00000069237
mmu-miR-183-5p	Lhfpl2	ENSMUSG00000045312
mmu-miR-183-5p	Dppa2	ENSMUSG00000072419
mmu-miR-183-5p	Fgf9	ENSMUSG00000021974
mmu-miR-183-5p	1810013L24Rik	ENSMUSG00000022507
mmu-miR-183-5p	Rev3l	ENSMUSG00000019841
mmu-miR-183-5p	Hao2	ENSMUSG00000027870
mmu-miR-183-5p	Plagl2	ENSMUSG00000051413
mmu-miR-183-5p	Scgb2b19	ENSMUSG00000096467
mmu-miR-183-5p	Sgms1	ENSMUSG00000040451
mmu-miR-183-5p	Tcf12	ENSMUSG00000032228
mmu-miR-183-5p	Plcb4	ENSMUSG00000039943
mmu-miR-183-5p	Chd2	ENSMUSG00000078671
mmu-miR-183-5p	Haus2	ENSMUSG00000027285
mmu-miR-183-5p	Frmd5	ENSMUSG00000027238
mmu-miR-183-5p	Smpd3	ENSMUSG00000031906
mmu-miR-183-5p	Neu3	ENSMUSG00000035239
mmu-miR-183-5p	Txk	ENSMUSG00000054892
mmu-miR-183-5p	L3mbtl3	ENSMUSG00000039089
mmu-miR-183-5p	Rhbdf1	ENSMUSG00000020282
mmu-miR-183-5p	Lmo3	ENSMUSG00000030226
mmu-miR-183-5p	Celf6	ENSMUSG00000032297
mmu-miR-183-5p	Akap7	ENSMUSG00000039166
mmu-miR-183-5p	Mapk8ip1	ENSMUSG00000027223
mmu-miR-183-5p	Fat3	ENSMUSG00000074505
mmu-miR-183-5p	Pam	ENSMUSG00000026335
mmu-miR-183-5p	Zfp622	ENSMUSG00000052253
mmu-miR-183-5p	Dhx36	ENSMUSG00000027770
mmu-miR-183-5p	Hoxd3	ENSMUSG00000079277
mmu-miR-183-5p	Itgb8	ENSMUSG00000025321
mmu-miR-183-5p	Prelp	ENSMUSG00000041577
mmu-miR-183-5p	Zfp933	ENSMUSG00000059423
mmu-miR-183-5p	Srsf2	ENSMUSG00000034120
mmu-miR-183-5p	Gm5592	ENSMUSG00000072259
mmu-miR-183-5p	1700019G17Rik	ENSMUSG00000068299
mmu-miR-183-5p	Birc6	ENSMUSG00000024073
mmu-miR-183-5p	Agbl2	ENSMUSG00000040812
mmu-miR-183-5p	Klhl18	ENSMUSG00000054792
mmu-miR-183-5p	Lck	ENSMUSG00000000409
mmu-miR-183-5p	Tmem150a	ENSMUSG00000055912
mmu-miR-183-5p	Ppp2r5c	ENSMUSG00000017843
mmu-miR-183-5p	Phf3	ENSMUSG00000048874
mmu-miR-183-5p	Rcn2	ENSMUSG00000032320
mmu-miR-183-5p	Gm10295	ENSMUSG00000070511
mmu-miR-183-5p	42254	ENSMUSG00000001833
mmu-miR-183-5p	Baz1b	ENSMUSG00000002748
mmu-miR-183-5p	Il9r	ENSMUSG00000020279
mmu-miR-183-5p	Gmfb	ENSMUSG00000062014
mmu-miR-183-5p	Fcho2	ENSMUSG00000041685
mmu-miR-183-5p	Ccdc176	ENSMUSG00000057265
mmu-miR-183-5p	Atl2	ENSMUSG00000059811
mmu-miR-183-5p	Arhgap6	ENSMUSG00000031355
mmu-miR-183-5p	Hectd2	ENSMUSG00000041180
mmu-miR-183-5p	Srek1ip1	ENSMUSG00000021716
mmu-miR-183-5p	Mbnl1	ENSMUSG00000027763
mmu-miR-183-5p	Tnrc6b	ENSMUSG00000047888
mmu-miR-183-5p	Ago2	ENSMUSG00000036698
mmu-miR-183-5p	Garnl3	ENSMUSG00000038860
mmu-miR-183-5p	Ttc7b	ENSMUSG00000033530
mmu-miR-183-5p	Celf1	ENSMUSG00000005506
mmu-miR-183-5p	Erich5	ENSMUSG00000044726
mmu-miR-183-5p	Rap2c	ENSMUSG00000050029
mmu-miR-183-5p	Rbms1	ENSMUSG00000026970
mmu-miR-183-5p	Hoxd8	ENSMUSG00000027102
mmu-miR-183-5p	Nefl	ENSMUSG00000022055
mmu-miR-183-5p	Socs6	ENSMUSG00000056153
mmu-miR-183-5p	Kank1	ENSMUSG00000032702
mmu-miR-183-5p	Arl15	ENSMUSG00000042348
mmu-miR-183-5p	Smad5	ENSMUSG00000021540
mmu-miR-183-5p	Hyls1	ENSMUSG00000050555
mmu-miR-183-5p	Zbtb34	ENSMUSG00000068966
mmu-miR-21a-3p	Slain1	ENSMUSG00000055717
mmu-miR-21a-3p	Mef2d	ENSMUSG00000001419
mmu-miR-21a-3p	Scoc	ENSMUSG00000063253
mmu-miR-21a-3p	Eya1	ENSMUSG00000025932
mmu-miR-21a-3p	Smarcad1	ENSMUSG00000029920
mmu-miR-21a-3p	Afm	ENSMUSG00000029369
mmu-miR-21a-3p	Zfpm2	ENSMUSG00000022306
mmu-miR-21a-3p	Dcun1d3	ENSMUSG00000048787
mmu-miR-21a-3p	Pcdh17	ENSMUSG00000035566
mmu-miR-21a-3p	Zbtb18	ENSMUSG00000063659
mmu-miR-21a-3p	Asb14	ENSMUSG00000021898
mmu-miR-21a-3p	Srsf1	ENSMUSG00000018379
mmu-miR-21a-3p	Sertad4	ENSMUSG00000016262
mmu-miR-21a-3p	Strbp	ENSMUSG00000026915
mmu-miR-21a-3p	Mef2c	ENSMUSG00000005583
mmu-miR-21a-3p	Klf8	ENSMUSG00000041649
mmu-miR-21a-3p	BC049730	ENSMUSG00000045587
mmu-miR-21a-3p	Chd6	ENSMUSG00000057133
mmu-miR-21a-3p	Nufip2	ENSMUSG00000037857
mmu-miR-21a-3p	Usp9x	ENSMUSG00000031010
mmu-miR-21a-3p	Zkscan1	ENSMUSG00000029729
mmu-miR-21a-3p	Morc3	ENSMUSG00000039456
mmu-miR-21a-3p	Nudcd3	ENSMUSG00000053838
mmu-miR-21a-3p	Rorb	ENSMUSG00000036192
mmu-miR-21a-3p	Zkscan3	ENSMUSG00000021327
mmu-miR-21a-3p	Bdnf	ENSMUSG00000048482
mmu-miR-21a-3p	Klhl4	ENSMUSG00000025597
mmu-miR-21a-3p	Zfp81	ENSMUSG00000003929
mmu-miR-21a-3p	Zdhhc21	ENSMUSG00000028403
mmu-miR-21a-3p	Bmi1	ENSMUSG00000026739
mmu-miR-21a-3p	Pls3	ENSMUSG00000016382
mmu-miR-21a-3p	Mtpn	ENSMUSG00000029840
mmu-miR-21a-3p	Cpeb2	ENSMUSG00000039782
mmu-miR-21a-3p	Kif5b	ENSMUSG00000006740
mmu-miR-21a-3p	Pdgfrb	ENSMUSG00000024620
mmu-miR-21a-3p	Cadm1	ENSMUSG00000032076
mmu-miR-21a-3p	Arhgap4	ENSMUSG00000031389
mmu-miR-21a-3p	Tet1	ENSMUSG00000047146
mmu-miR-21a-3p	Rimklb	ENSMUSG00000040649
mmu-miR-21a-3p	Cul5	ENSMUSG00000032030
mmu-miR-21a-3p	Ube2e3	ENSMUSG00000027011
mmu-miR-21a-3p	Ap1b1	ENSMUSG00000009090
mmu-miR-21a-3p	Sox6	ENSMUSG00000051910
mmu-miR-21a-3p	Unc13b	ENSMUSG00000028456
mmu-miR-21a-3p	Kcnh8	ENSMUSG00000035580
mmu-miR-21a-3p	Serp1	ENSMUSG00000027808
mmu-miR-21a-3p	Ppfia1	ENSMUSG00000037519
mmu-miR-21a-3p	Cul2	ENSMUSG00000024231
mmu-miR-21a-3p	Huwe1	ENSMUSG00000025261
mmu-miR-21a-3p	Dppa4	ENSMUSG00000058550
mmu-miR-21a-3p	Rnf141	ENSMUSG00000030788
mmu-miR-21a-3p	Dock5	ENSMUSG00000044447
mmu-miR-21a-3p	Tgs1	ENSMUSG00000028233
mmu-miR-21a-3p	Cdnf	ENSMUSG00000039496
mmu-miR-21a-3p	Ctage5	ENSMUSG00000021000
mmu-miR-21a-3p	Gpr124	ENSMUSG00000031486
mmu-miR-21a-3p	Cnksr2	ENSMUSG00000025658
mmu-miR-21a-3p	Mcm3ap	ENSMUSG00000001150
mmu-miR-21a-3p	Klhdc10	ENSMUSG00000029775
mmu-miR-21a-3p	Insig2	ENSMUSG00000003721
mmu-miR-21a-3p	Gda	ENSMUSG00000058624
mmu-miR-21a-3p	Steap2	ENSMUSG00000015653
mmu-miR-21a-3p	Tktl1	ENSMUSG00000031397
mmu-miR-21a-3p	Rora	ENSMUSG00000032238
mmu-miR-21a-3p	Grm8	ENSMUSG00000024211
mmu-miR-21a-3p	Slc6a6	ENSMUSG00000030096
mmu-miR-21a-3p	Hnf4g	ENSMUSG00000017688
mmu-miR-21a-3p	Ubn2	ENSMUSG00000038538
mmu-miR-21a-3p	Pcf11	ENSMUSG00000041328
mmu-miR-21a-3p	Mbd3l2	ENSMUSG00000047508
mmu-miR-21a-3p	Cdk17	ENSMUSG00000020015
mmu-miR-21a-3p	Eif5b	ENSMUSG00000026083
mmu-miR-21a-3p	Pmp22	ENSMUSG00000018217
mmu-miR-21a-3p	Elavl2	ENSMUSG00000008489
mmu-miR-21a-3p	Nrxn3	ENSMUSG00000066392
mmu-miR-21a-3p	Ttc39b	ENSMUSG00000038172
mmu-miR-21a-3p	Taok1	ENSMUSG00000017291
mmu-miR-21a-3p	Bcl11a	ENSMUSG00000000861
mmu-miR-21a-3p	Fem1c	ENSMUSG00000033319
mmu-miR-21a-3p	Zc3h6	ENSMUSG00000042851
mmu-miR-21a-3p	Rock1	ENSMUSG00000024290
mmu-miR-21a-3p	Eva1c	ENSMUSG00000039903
mmu-miR-21a-3p	Elovl5	ENSMUSG00000032349
mmu-miR-21a-3p	Map3k1	ENSMUSG00000021754
mmu-miR-21a-3p	Dcun1d4	ENSMUSG00000051674
mmu-miR-21a-3p	Ctdspl2	ENSMUSG00000033411
mmu-miR-21a-3p	Gxylt1	ENSMUSG00000036197
mmu-miR-21a-3p	Pank1	ENSMUSG00000033610
mmu-miR-21a-3p	Rnf38	ENSMUSG00000035696
mmu-miR-21a-3p	Otud4	ENSMUSG00000036990
mmu-miR-21a-3p	Slitrk4	ENSMUSG00000046699
mmu-miR-21a-3p	Igf1	ENSMUSG00000020053
mmu-miR-21a-3p	Map2k3	ENSMUSG00000018932
mmu-miR-21a-3p	Xk	ENSMUSG00000015342
mmu-miR-21a-3p	Gm6526	ENSMUSG00000091698
mmu-miR-21a-3p	Skint6	ENSMUSG00000087194
mmu-miR-21a-3p	Zcchc18	ENSMUSG00000031428
mmu-miR-21a-3p	Col16a1	ENSMUSG00000040690
mmu-miR-21a-3p	Usp47	ENSMUSG00000059263
mmu-miR-21a-3p	Ica1	ENSMUSG00000062995
mmu-miR-21a-3p	Tra2a	ENSMUSG00000029817
mmu-miR-21a-3p	Prkrir	ENSMUSG00000030753
mmu-miR-21a-3p	Nat8l	ENSMUSG00000048142
mmu-miR-21a-3p	Cacnb2	ENSMUSG00000057914
mmu-miR-21a-3p	Atp2b1	ENSMUSG00000019943
mmu-miR-21a-3p	Vapb	ENSMUSG00000054455
mmu-miR-21a-3p	Pet100	ENSMUSG00000087687
mmu-miR-21a-3p	Mecp2	ENSMUSG00000031393
mmu-miR-21a-3p	Nlgn1	ENSMUSG00000063887
mmu-miR-21a-3p	Cxxc5	ENSMUSG00000046668
mmu-miR-21a-3p	Alg13	ENSMUSG00000041718
mmu-miR-21a-3p	Zfp2	ENSMUSG00000049321
mmu-miR-21a-3p	Def8	ENSMUSG00000001482
mmu-miR-21a-3p	S100pbp	ENSMUSG00000040928
mmu-miR-21a-3p	Nuf2	ENSMUSG00000026683
mmu-miR-21a-3p	Tacstd2	ENSMUSG00000051397
mmu-miR-21a-3p	Pde1c	ENSMUSG00000004347
mmu-miR-21a-3p	Ankib1	ENSMUSG00000040351
mmu-miR-21a-3p	Cog3	ENSMUSG00000034893
mmu-miR-21a-3p	Cd200	ENSMUSG00000022661
mmu-miR-21a-3p	Gimap4	ENSMUSG00000054435
mmu-miR-21a-3p	Hnrnpul2	ENSMUSG00000071659
mmu-miR-21a-3p	Son	ENSMUSG00000022961
mmu-miR-21a-3p	Nck1	ENSMUSG00000032475
mmu-miR-21a-3p	Pced1b	ENSMUSG00000044250
mmu-miR-21a-3p	Cdc14b	ENSMUSG00000033102
mmu-miR-21a-3p	Lrrtm3	ENSMUSG00000042846
mmu-miR-21a-3p	Lhx9	ENSMUSG00000019230
mmu-miR-21a-3p	Cyp26b1	ENSMUSG00000063415
mmu-miR-21a-3p	Atrx	ENSMUSG00000031229
mmu-miR-21a-3p	Slc39a10	ENSMUSG00000025986
mmu-miR-21a-3p	Tfg	ENSMUSG00000022757
mmu-miR-21a-3p	Macf1	ENSMUSG00000028649
mmu-miR-21a-3p	Zfp652	ENSMUSG00000075595
mmu-miR-21a-3p	Cacnb4	ENSMUSG00000017412
mmu-miR-21a-3p	N4bp2l2	ENSMUSG00000029655
mmu-miR-21a-3p	Rcor1	ENSMUSG00000037896
mmu-miR-21a-3p	Cldn12	ENSMUSG00000046798
mmu-miR-21a-3p	Fam120a	ENSMUSG00000038014
mmu-miR-21a-3p	Etf1	ENSMUSG00000024360
mmu-miR-21a-3p	Sclt1	ENSMUSG00000059834
mmu-miR-21a-3p	Rhoa	ENSMUSG00000007815
mmu-miR-21a-3p	Ric3	ENSMUSG00000048330
mmu-miR-21a-3p	Lifr	ENSMUSG00000054263
mmu-miR-21a-3p	Runx1t1	ENSMUSG00000006586
mmu-miR-21a-3p	Tmem106b	ENSMUSG00000029571
mmu-miR-21a-3p	Chmp4b	ENSMUSG00000038467
mmu-miR-21a-3p	Oxr1	ENSMUSG00000022307
mmu-miR-21a-3p	Setd2	ENSMUSG00000044791
mmu-miR-21a-3p	Foxp2	ENSMUSG00000029563
mmu-miR-21a-3p	Asap1	ENSMUSG00000022377
mmu-miR-21a-3p	Galnt4	ENSMUSG00000090035
mmu-miR-21a-3p	Kpnb1	ENSMUSG00000001440
mmu-miR-21a-3p	Fign	ENSMUSG00000075324
mmu-miR-21a-3p	Fgf8	ENSMUSG00000025219
mmu-miR-21a-3p	Dock10	ENSMUSG00000038608
mmu-miR-21a-3p	Tmem64	ENSMUSG00000043252
mmu-miR-21a-3p	Prlr	ENSMUSG00000005268
mmu-miR-21a-3p	Mmp19	ENSMUSG00000025355
mmu-miR-21a-3p	Tspan14	ENSMUSG00000037824
mmu-miR-21a-3p	Pkia	ENSMUSG00000027499
mmu-miR-21a-3p	Myocd	ENSMUSG00000020542
mmu-miR-21a-3p	Zfp248	ENSMUSG00000030145
mmu-miR-21a-3p	Adss	ENSMUSG00000015961
mmu-miR-21a-3p	Snap25	ENSMUSG00000027273
mmu-miR-21a-3p	Hmgb3	ENSMUSG00000015217
mmu-miR-21a-3p	Etv1	ENSMUSG00000004151
mmu-miR-21a-3p	Dock4	ENSMUSG00000035954
mmu-miR-21a-3p	Zcchc3	ENSMUSG00000074682
mmu-miR-21a-3p	Pcdh15	ENSMUSG00000052613
mmu-miR-21a-3p	Lats1	ENSMUSG00000040021
mmu-miR-21a-3p	Stau2	ENSMUSG00000025920
mmu-miR-21a-3p	Asb3	ENSMUSG00000020305
mmu-miR-21a-3p	Bend4	ENSMUSG00000092060
mmu-miR-21a-3p	Avl9	ENSMUSG00000029787
mmu-miR-21a-3p	Acvr2a	ENSMUSG00000052155
mmu-miR-21a-3p	Atl3	ENSMUSG00000024759
mmu-miR-21a-3p	Synj1	ENSMUSG00000022973
mmu-miR-21a-3p	Spty2d1	ENSMUSG00000049516
mmu-miR-21a-3p	Evx1	ENSMUSG00000005503
mmu-miR-21a-3p	Mtf2	ENSMUSG00000029267
mmu-miR-21a-3p	Ero1lb	ENSMUSG00000057069
mmu-miR-21a-3p	Arrdc3	ENSMUSG00000074794
mmu-miR-21a-3p	Fgf13	ENSMUSG00000031137
mmu-miR-21a-3p	Mmp16	ENSMUSG00000028226
mmu-miR-21a-3p	Ptbp2	ENSMUSG00000028134
mmu-miR-21a-3p	Rdx	ENSMUSG00000032050
mmu-miR-21a-3p	Whsc1	ENSMUSG00000057406
mmu-miR-21a-3p	Nckap1	ENSMUSG00000027002
mmu-miR-21a-3p	Nr3c1	ENSMUSG00000024431
mmu-miR-21a-3p	Ikbkap	ENSMUSG00000028431
mmu-miR-21a-3p	Lmx1a	ENSMUSG00000026686
mmu-miR-21a-3p	Mllt10	ENSMUSG00000026743
mmu-miR-21a-3p	Dag1	ENSMUSG00000039952
mmu-miR-21a-3p	Amfr	ENSMUSG00000031751
mmu-miR-21a-3p	Qk	ENSMUSG00000062078
mmu-miR-21a-3p	C77370	ENSMUSG00000046449
mmu-miR-21a-3p	Kif13a	ENSMUSG00000021375
mmu-miR-21a-3p	Ubxn7	ENSMUSG00000053774
mmu-miR-21a-3p	Syt3	ENSMUSG00000030731
mmu-miR-21a-3p	Minos1	ENSMUSG00000050608
mmu-miR-21a-3p	Homer2	ENSMUSG00000025813
mmu-miR-21a-3p	Paf1	ENSMUSG00000003437
mmu-miR-21a-3p	Nras	ENSMUSG00000027852
mmu-miR-21a-3p	Trmt112	ENSMUSG00000038812
mmu-miR-21a-3p	Usp19	ENSMUSG00000006676
mmu-miR-21a-3p	4930430F08Rik	ENSMUSG00000046567
mmu-miR-21a-3p	Npc2	ENSMUSG00000021242
mmu-miR-21a-3p	Zfp871	ENSMUSG00000024298
mmu-miR-21a-3p	Gnb4	ENSMUSG00000027669
mmu-miR-21a-3p	Rap1b	ENSMUSG00000052681
mmu-miR-21a-3p	Prkaca	ENSMUSG00000005469
mmu-miR-21a-3p	Pik3ca	ENSMUSG00000027665
mmu-miR-21a-3p	Celf2	ENSMUSG00000002107
mmu-miR-21a-3p	Naa15	ENSMUSG00000063273
mmu-miR-21a-3p	Cep192	ENSMUSG00000024542
mmu-miR-21a-3p	Itsn1	ENSMUSG00000022957
mmu-miR-21a-3p	Fzd4	ENSMUSG00000049791
mmu-miR-21a-3p	Smim20	ENSMUSG00000061461
mmu-miR-21a-3p	Sox4	ENSMUSG00000076431
mmu-miR-21a-3p	Galnt1	ENSMUSG00000000420
mmu-miR-21a-3p	Syna	ENSMUSG00000085957
mmu-miR-21a-3p	Crim1	ENSMUSG00000024074
mmu-miR-21a-3p	Ywhaq	ENSMUSG00000076432
mmu-miR-21a-3p	Zbtb20	ENSMUSG00000022708
mmu-miR-21a-3p	Usp37	ENSMUSG00000033364
mmu-miR-21a-3p	Tvp23b	ENSMUSG00000014177
mmu-miR-21a-3p	Col24a1	ENSMUSG00000028197
mmu-miR-21a-3p	Hspa4l	ENSMUSG00000025757
mmu-miR-21a-3p	Kcnb2	ENSMUSG00000092083
mmu-miR-21a-3p	Zbed6	ENSMUSG00000094410
mmu-miR-21a-3p	Rnf152	ENSMUSG00000047496
mmu-miR-21a-3p	Marf1	ENSMUSG00000060657
mmu-miR-21a-3p	Dennd1b	ENSMUSG00000056268
mmu-miR-21a-3p	Tardbp	ENSMUSG00000041459
mmu-miR-21a-3p	Tmem245	ENSMUSG00000055296
mmu-miR-21a-3p	Gnao1	ENSMUSG00000031748
mmu-miR-21a-3p	Fam117b	ENSMUSG00000041040
mmu-miR-21a-3p	Erbb2ip	ENSMUSG00000021709
mmu-miR-21a-3p	Ehbp1	ENSMUSG00000042302
mmu-miR-21a-3p	Xpot	ENSMUSG00000034667
mmu-miR-21a-3p	Arhgap15	ENSMUSG00000049744
mmu-miR-21a-3p	Fbxl5	ENSMUSG00000039753
mmu-miR-21a-3p	Rab38	ENSMUSG00000030559
mmu-miR-21a-3p	Mbd3l1	ENSMUSG00000038691
mmu-miR-21a-3p	Cd2ap	ENSMUSG00000061665
mmu-miR-21a-3p	Reep1	ENSMUSG00000052852
mmu-miR-21a-3p	Mysm1	ENSMUSG00000062627
mmu-miR-21a-3p	Mtdh	ENSMUSG00000022255
mmu-miR-21a-3p	Abi2	ENSMUSG00000026782
mmu-miR-21a-3p	Ppp1r3c	ENSMUSG00000067279
mmu-miR-21a-3p	Naa50	ENSMUSG00000022698
mmu-miR-21a-3p	Tex261	ENSMUSG00000014748
mmu-miR-21a-3p	Il1rapl1	ENSMUSG00000052372
mmu-miR-21a-3p	Unc45b	ENSMUSG00000018845
mmu-miR-21a-3p	Fnip2	ENSMUSG00000061175
mmu-miR-21a-3p	Ap3d1	ENSMUSG00000020198
mmu-miR-21a-3p	Tmem131	ENSMUSG00000026116
mmu-miR-21a-3p	Hoxa5	ENSMUSG00000038253
mmu-miR-21a-3p	Ube3a	ENSMUSG00000025326
mmu-miR-21a-3p	Atxn1l	ENSMUSG00000069895
mmu-miR-21a-3p	Lin7c	ENSMUSG00000027162
mmu-miR-21a-3p	Secisbp2l	ENSMUSG00000035093
mmu-miR-21a-3p	Hlf	ENSMUSG00000003949
[truncated: 1,041 more rows]
