# Supplementary material for: Comprehensive Transcriptome Analyses of the Fructose-Fed Syrian Golden Hamster Liver Provides Novel Insights into Lipid Metabolism
Source: PLoS One. 2016 Sep 2;11(9):e0162402. doi: 10.1371/journal.pone.0162402 (PMC5010245; doi:10.1371/journal.pone.0162402)
Supplement: S9 Table — (XLSX) [file pone.0162402.s015.xlsx]

## Sheet: Sheet1
Table S9 KEGG pathways of genes targeted by DE miRNAs
KEGG pathway	p-value	#genes	#miRNAs
MAPK signaling pathway	3.65658e-19	62	12
Regulation of actin cytoskeleton	2.71309e-12	49	9
Glutamatergic synapse	1.16523e-11	30	8
Axon guidance	1.24629e-11	35	9
Neurotrophin signaling pathway	2.14958e-11	32	11
Long-term depression	9.77674e-11	20	5
Dopaminergic synapse	6.43678e-10	33	9
Gap junction	1.44309e-09	20	7
Prostate cancer	1.44309e-09	24	10
PI3K-Akt signaling pathway	1.44309e-09	63	11
Long-term potentiation	1.24369e-08	19	7
Insulin signaling pathway	1.24369e-08	31	11
ErbB signaling pathway	1.53862e-08	23	9
GnRH signaling pathway	7.45397e-08	22	8
Endometrial cancer	3.11496e-07	15	11
mTOR signaling pathway	4.50909e-07	17	10
GABAergic synapse	5.74428e-07	22	9
Wnt signaling pathway	8.04238e-07	33	9
Dilated cardiomyopathy	9.62004e-07	21	9
Chemokine signaling pathway	1.08735e-06	37	11
Acute myeloid leukemia	1.97048e-06	15	10
Non-small cell lung cancer	2.02874e-06	15	10
T cell receptor signaling pathway	2.42601e-06	23	12
Cholinergic synapse	4.69703e-06	26	9
Fc gamma R-mediated phagocytosis	4.95195e-06	20	11
Hypertrophic cardiomyopathy (HCM)	5.27871e-06	19	9
Serotonergic synapse	6.97022e-06	25	7
Retrograde endocannabinoid signaling	1.10446e-05	24	8
Endocytosis	1.40266e-05	39	12
Colorectal cancer	1.71917e-05	16	9
Bacterial invasion of epithelial cells	3.63975e-05	15	8
Thyroid cancer	5.03953e-05	8	4
Melanoma	8.88584e-05	16	10
Melanogenesis	0.000161427	19	6
Chronic myeloid leukemia	0.000161427	16	11
Focal adhesion	0.000218943	34	11
mRNA surveillance pathway	0.000220584	20	9
Pathways in cancer	0.000408819	56	12
Fc epsilon RI signaling pathway	0.000905482	15	10
Hedgehog signaling pathway	0.0013079	11	5
Glioma	0.00142703	15	9
Oocyte meiosis	0.00144447	23	9
VEGF signaling pathway	0.00284003	13	9
Hepatitis B	0.00284003	26	10
Dorso-ventral axis formation	0.00297423	6	5
HTLV-I infection	0.00317741	43	12
Progesterone-mediated oocyte maturation	0.00436237	16	8
Chagas disease (American trypanosomiasis)	0.00472774	19	9
Arrhythmogenic right ventricular cardiomyopathy (ARVC)	0.00497534	15	9
